# Supplementary material for: PRDM16 expression and function in mammalian cochlear development
Source: Dev Dyn. 2022 May 7;251(10):1666–83. doi: 10.1002/dvdy.480 (PMC9790675; doi:10.1002/dvdy.480)
Supplement: Supplementary file 1 — TABLE S1 Complete list of differentially expressed genes within each population of cochlear duct cells at E14.5 from Wilde‐type mouse using single cell RNA sequencing. [file DVDY-251-1666-s002.xlsx]

## Sheet: Sheet1
HCR probe name	Accession number	Probe set size	Organism	HCR Amplifier
Gapdh	NM_008084	17	Mus musculus	B1 (Alexa Fluor® 647)
Fgf20	NM_030610.2	15	Mus musculus	B2 (Alexa Fluor® 546)
Prdm16	NM_027504.3	20	Mus musculus	B3 (Alexa Fluor® 488)
Lfng	NM_008494.3	20	Mus musculus	B2 (Alexa Fluor® 546)
Clic6	NM_172469.3	20	Mus musculus	B3 (Alexa Fluor® 488)
Tecta	NM_009347.4	20	Mus musculus	B2 (Alexa Fluor® 546)
Molecular Instruments, Inc.
