# Supplementary material for: PRDM16 expression and function in mammalian cochlear development
Source: Dev Dyn. 2022 May 7;251(10):1666–83. doi: 10.1002/dvdy.480 (PMC9790675; doi:10.1002/dvdy.480)
Supplement: Supplementary file 2 — TABLE S2 Complete list of differentially expressed genes in Prdm16 cGT null cochlear duct cells at E14.5 compared to littermate WT controls using bulk RNA sequencing. [file DVDY-251-1666-s003.xlsx]

## Sheet: Sheet1
Target	Forward Sequence (5' -> 3')	Reverse Sequence (5' -> 3')
Clic5	ATGACGGACTCAGCGACAAC	GTAGATCGGCTGGCTTTCTTTT
Clic6	CTCTGGGTTAGACTCTCAGGG	GGTGCCTCTGTGTCCATGTT
Efhd1	CGGACTCCGAACTGAACCTC	AACTCCGGGAACTCGGTGTA
Fgf10	TTTGGTGTCTTCGTTCCCTGT	TAGCTCCGCACATGCCTTC
Fgf20	AGGATCACAGTCTCTTCGGTATC	GTCATTCATCCCAAGGTACAGG
Gapdh	AGGTCGGTGTGAACGGATTTG	TGTAGACCATGTAGTTGAGGTCA
Gsn	ATGGCTCCGTACCGCTCTT	GCCTCAGACACCCGACTTT
Hes1	CCAGCCAGTGTCAACACGA	AATGCCGGGAGCTATCTTTCT
Itga8	CGTCTCTGTTGCGTCTCGG	ATCCAAGTTGAACGCCAGACA
Jag1	CCTCGGGTCAGTTTGAGCTG	CCTTGAGGCACACTTTGAAGTA
Lfng	CGAGGTGCATAGCCTCTCC	GATCCAGGTCTCGAACAGCAG
Pou3f2	GCAGCGTCTAACCACTACAGC	GCGGTGATCCACTGGTGAG
Rgcc	GAGCGCCACTTCCACTATGAG	TGAGTCTGCACTCTCCGAGTC
S100a1	AATGTGTTCCATGCCCATTCG	ACCAGCACAACATACTCCTTG
Sall1	CTCAACATTTCCAATCCGACCC	GGCATCCTTGCTCTTAGTGGG
Spock1	CGGCTGAGTGTGCATCAATTT	GGATGGGAAGAACCCACGAA
Tecta	TTCGCTCTTGTTCGGCACC	CTCAGAGGAGCTTCCGTCATC
tectb	GTCAGGGCCTTCGTTTTGCT	CTCGGGGATTTTAGTGATGATGG
THRB	CCAGAGGTACACGAAGTGTGC	AGGTTTCCAGGGTAACTACAGG
