# Supplementary material for: PRDM16 expression and function in mammalian cochlear development
Source: Dev Dyn. 2022 May 7;251(10):1666–83. doi: 10.1002/dvdy.480 (PMC9790675; doi:10.1002/dvdy.480)
Supplement: Supplementary file 3 — TABLE S3 List of RNA FISH probes name, size, accession numbers and linked fluorophores. [file DVDY-251-1666-s004.xlsx]

## Sheet: DE genes per cluster global
FeatureID	FeatureName	Mesenchyme Average	Mesenchyme Log2 Fold Change	Mesenchyme P-Value	Roof Average	Roof Log2 Fold Change	Roof P-Value	Outer sulcus Average	Outer sulcus Log2 Fold Change	Outer sulcus P-Value	PD Average	PD Log2 Fold Change	PD P-Value	KO Average	KO Log2 Fold Change	KO P-Value
ENSMUSG00000026051	1500015O10Rik	0.0235469	-4.88503	0.000207266	0.0911547	-3.59657	3.43e-19	0.33563	-1.60368	3.72e-05	0.0251449	-5.21581	9.99e-19	3.81746	4.49709	2.18e-50
ENSMUSG00000033419	Snap91	0.00588673	-4.646	3.08e-05	0.0282894	-3.69111	6.35e-25	0.0410557	-3.16174	1.91e-20	0.186072	-0.671489	0.238633	1.24461	4.19718	8.49e-61
ENSMUSG00000026255	Efhd1	0.0765275	-2.23532	0.0151316	0.0220028	-4.46719	6.17e-35	0.0369501	-3.741	1.24e-28	0.430816	0.274938	0.71997	1.51059	3.63604	1.58e-51
ENSMUSG00000022949	Clic6	0.0117735	-4.02805	6.75e-05	0.268225	-0.027403	1	0.0174487	-4.35422	2.49e-31	0.0318502	-3.27848	4.07e-14	1.02881	3.25745	3.86e-40
ENSMUSG00000022018	Rgcc	0.0588673	-4.17213	1.61e-06	1.05404	-0.0936641	0.933719	0.354105	-1.99436	7.37e-13	0.201159	-2.68357	2.23e-13	3.61504	2.69596	6.94e-30
ENSMUSG00000066392	Nrxn3	0.064754	-2.57654	0.00806325	0.0775338	-2.75598	9.67e-18	0.0369501	-3.8598	7.16e-28	0.754348	1.21982	5.53e-05	1.27472	2.59835	1.78e-23
ENSMUSG00000032060	Cryab	0.111848	-4.39528	1.22e-06	1.3998	-0.959322	0.00132637	0.617888	-2.3044	3.06e-15	2.55137	0.149295	0.977373	7.24013	2.50233	3.07e-23
ENSMUSG00000028328	Tmod1	0.0470939	-4.09733	1.86e-06	0.0398147	-4.86004	6.22e-48	0.263783	-2.05969	5.7e-14	1.63107	1.2402	5.01e-06	2.6381	2.48708	7.62e-26
ENSMUSG00000056222	Spock1	0.0294337	-3.92858	5.66e-05	0.0209551	-5.00181	2.42e-39	0.26173	-1.21849	0.00010116	0.799609	0.843534	0.0140075	1.5591	2.47601	6.5e-22
ENSMUSG00000057098	Ebf1	7.95886	0.586709	0.519828	0.0419102	-7.46012	7.43e-95	0.190909	-5.3008	1.55e-65	10.9632	1.38157	6.34e-08	16.5362	2.46835	6.32e-27
ENSMUSG00000037705	Tecta	0.170715	-3.32019	2.41e-05	0.047149	-5.59277	2.71e-62	0.17654	-3.69002	5.91e-37	3.80359	1.65082	3.44e-11	5.10556	2.46291	4.3e-26
ENSMUSG00000021732	Fgf10	0.0706408	-3.10353	0.000246538	0.0366714	-4.51136	4.71e-41	0.0615836	-3.7746	4.91e-33	1.46344	1.72719	8.49e-12	1.83847	2.35308	6.02e-22
ENSMUSG00000039410	Prdm16	0.0353204	-2.07715	0.0401307	0.0953457	-1.01119	0.00161459	0.11085	-0.754347	0.0408381	0.10058	-0.818754	0.0940281	0.48011	2.30447	8.07e-19
ENSMUSG00000019929	Dcn	0.300223	-0.975532	0.550574	0.276607	-1.34771	6.41e-06	0.260704	-1.4535	1.6e-06	0.782846	0.536885	0.223196	1.50223	1.97124	1.33e-13
ENSMUSG00000030930	Chst15	0.00588673	-5.38917	1.21e-07	0.287085	-0.900774	0.00193725	0.364369	-0.475919	0.259079	0.347	-0.498359	0.404395	1.19107	1.9519	2.7e-15
ENSMUSG00000026605	Cenpf	1.44814	0.713783	0.350751	0.942979	0.0721074	0.945711	0.530645	-1.00575	0.00207862	0.0251449	-5.36384	5.71e-28	2.24665	1.85879	1.79e-11
ENSMUSG00000020914	Top2a	2.4842	1.49045	0.00143907	0.824583	-0.303382	0.512528	0.599413	-0.890734	0.00435256	0.0368792	-4.91826	1.44e-28	2.3052	1.78151	1.03e-11
ENSMUSG00000089661	Mia	0.129508	-4.69949	3.35e-09	1.89434	-1.04207	5.91e-05	3.53284	0.123372	0.928326	1.68639	-1.12777	0.000770961	7.94942	1.77573	1.58e-13
ENSMUSG00000024979	Tectb	0.541579	-2.97587	0.000331511	0.0869636	-6.01708	1.2e-66	0.18783	-4.91692	4.68e-52	12.5104	2.46586	6.48e-24	9.70759	1.75721	1.91e-11
ENSMUSG00000000305	Cdh4	0.0353204	-3.53945	7.24e-05	0.24727	-1.11307	0.000108674	0.310997	-0.718068	0.0342943	0.541454	0.318347	0.604898	1.06896	1.74073	1.46e-11
ENSMUSG00000094777	Hist1h2ap	1.57176	1.44121	0.00310048	0.628653	0.00251851	1	0.315103	-1.26139	2.27e-05	0.0620242	-3.56233	5.79e-18	1.44368	1.67983	2.92e-10
ENSMUSG00000057329	Bcl2	0.412071	-1.65909	0.0542242	0.790007	-0.88276	0.00152727	0.548094	-1.50999	1.43e-08	1.86743	0.716224	0.0306062	2.89237	1.66351	2.61e-11
ENSMUSG00000027715	Ccna2	1.12437	1.79568	7.42e-05	0.350998	-0.0721982	1	0.184751	-1.23999	5.93e-05	0.00670531	-5.72356	2.64e-25	0.829737	1.65849	1.43e-09
ENSMUSG00000001403	Ube2c	4.85655	1.84994	5.42e-05	1.40818	-0.152224	0.843775	0.796481	-1.18998	0.000152166	0.0352029	-5.64519	2.63e-31	3.45278	1.65066	6.15e-09
ENSMUSG00000040204	Pclaf	9.39522	1.64599	0.000295072	3.42197	0.0651666	0.970217	1.64839	-1.27864	3.49e-06	0.0754348	-5.70514	1.45e-39	7.48436	1.63707	2.58e-10
ENSMUSG00000049907	Rasl11b	0.347317	-2.07156	0.00939698	0.226315	-3.06107	2.16e-28	1.24091	-0.265884	0.680627	2.23455	0.84698	0.00500127	3.18345	1.62092	7.65e-11
ENSMUSG00000006356	Crip2	0.482712	-1.59351	0.0617407	1.67222	0.347939	0.29853	0.756451	-1.15705	1.66e-05	0.59342	-1.42452	2.22e-05	3.1433	1.59501	1.1e-10
ENSMUSG00000020000	Moxd1	0.129508	-2.90225	0.000437218	0.151924	-3.07267	5.26e-26	0.38695	-1.62852	4.11e-09	2.35357	1.83505	4.21e-13	2.10613	1.56297	3.4e-09
ENSMUSG00000029177	Cenpa	3.75573	1.35547	0.00487135	1.32436	-0.343266	0.397673	1.1978	-0.534622	0.158857	0.227981	-3.02924	3.11e-16	3.4143	1.53369	8.39e-09
ENSMUSG00000049932	H2afx	6.51661	1.3129	0.00795398	2.45489	-0.266074	0.547679	1.85059	-0.79225	0.00774447	0.750995	-2.11548	4.45e-10	6.03232	1.51622	3.07e-09
ENSMUSG00000028873	Cdca8	1.30685	1.79526	4.98e-05	0.415959	-0.0333601	1	0.225806	-1.15532	0.000146423	0.0301739	-4.00028	1.45e-19	0.905016	1.50755	3.41e-08
ENSMUSG00000045672	Col27a1	0.347317	-1.07433	0.323424	0.311183	-1.501	8.6e-09	0.856011	0.368371	0.349706	0.47943	-0.684023	0.11508	1.53401	1.50037	3.35e-09
ENSMUSG00000074476	Spc24	1.26565	1.56115	0.000548016	0.538546	0.280061	0.483187	0.211437	-1.44494	3.41e-07	0.0402319	-3.75439	1.51e-19	1.00204	1.49628	1.41e-08
ENSMUSG00000001270	Ckb	0.200149	-1.87877	0.0373331	0.152972	-2.63249	8.96e-20	0.159091	-2.5828	4.9e-19	1.9261	2.05228	1.9e-16	1.53401	1.48204	3.93e-08
ENSMUSG00000054717	Hmgb2	16.9067	0.988756	0.0799811	8.90801	0.000126664	1	5.96437	-0.762742	0.00811968	1.99651	-2.38265	1.44e-13	18.6356	1.45651	4.88e-09
ENSMUSG00000023505	Cdca3	1.39516	1.41835	0.00325948	0.637035	0.247363	0.563242	0.318182	-1.06566	0.000404683	0.0318502	-4.34802	4.97e-23	1.17936	1.44931	8.78e-08
ENSMUSG00000034349	Smc4	1.17146	0.832941	0.175067	0.687327	0.0127573	1	0.463929	-0.735892	0.0194096	0.204512	-1.93543	2.38e-08	1.39851	1.40647	5.04e-08
ENSMUSG00000056394	Lig1	0.818256	0.662455	0.369342	0.531212	-0.00521278	1	0.397214	-0.565698	0.126779	0.135783	-2.17404	1.42e-09	1.08736	1.39965	1.09e-07
ENSMUSG00000027306	Nusap1	1.24799	1.60062	0.0008628	0.527021	0.314406	0.438075	0.240176	-1.16817	0.000197701	0.00838164	-5.77649	1.35e-26	0.923417	1.39498	1.19e-06
ENSMUSG00000027203	Dut	1.63651	0.103435	1	1.29607	-0.320096	0.398732	1.1588	-0.533357	0.116141	0.938744	-0.816472	0.0339972	3.09311	1.38366	4.57e-08
ENSMUSG00000027276	Jag1	0.423845	-1.96023	0.0368602	0.384526	-2.4368	5.71e-17	0.653812	-1.6042	3.34e-08	3.8807	1.81262	7.36e-12	3.22694	1.3728	1.54e-06
ENSMUSG00000020950	Foxg1	0.0824142	-3.32407	3.25e-05	0.669515	-0.436103	0.219141	0.489589	-1.00316	0.000382147	1.11476	0.517558	0.183956	1.66784	1.34115	3.74e-07
ENSMUSG00000028289	Epha7	0.906557	-1.35466	0.129201	2.99972	0.622472	0.0154493	0.911437	-1.61821	1.68e-10	1.57575	-0.604312	0.153746	4.40296	1.30625	2.43e-07
ENSMUSG00000005233	Spc25	1.0655	1.03921	0.0775403	0.612936	0.239916	0.588251	0.378739	-0.697054	0.0536877	0.0452609	-3.80514	8.45e-19	1.06728	1.30302	5.18e-06
ENSMUSG00000070348	Ccnd1	0.818256	-2.22145	0.0024227	1.75708	-1.33572	6.36e-08	4.2349	0.300916	0.515563	3.30572	-0.182502	0.930702	7.16318	1.29928	2.4e-07
ENSMUSG00000029781	Fkbp9	0.406184	-1.57232	0.0651256	0.900021	-0.51665	0.106815	0.65997	-1.07371	7.26e-05	1.60928	0.570536	0.123408	2.29014	1.29214	6.34e-07
ENSMUSG00000022793	B4galt4	0.824142	0.551375	0.513813	0.48511	-0.335627	0.418793	0.38695	-0.755579	0.0173848	0.455961	-0.399238	0.585443	1.10409	1.25882	2.88e-06
ENSMUSG00000062248	Cks2	3.9029	1.40587	0.002583	1.75918	0.207419	0.642024	0.975073	-0.919104	0.001787	0.301739	-2.62658	2.11e-13	3.01114	1.23174	9.19e-06
ENSMUSG00000075266	Cenpw	1.00074	0.831293	0.17892	0.677897	0.30903	0.391939	0.382844	-0.800446	0.00925738	0.135783	-2.31394	7.19e-11	1.10576	1.23054	4.34e-06
ENSMUSG00000019942	Cdk1	1.09493	1.64799	0.000462616	0.425388	0.196214	0.684616	0.219648	-1.04892	0.00101346	0.0452609	-3.29983	6.86e-15	0.729366	1.22358	3.26e-05
ENSMUSG00000087143	A830082K12Rik	0.276676	-1.46653	0.102827	0.29861	-1.6383	3.21e-10	0.584017	-0.487911	0.198647	1.27401	0.999139	0.000270099	1.41189	1.21761	3.14e-06
ENSMUSG00000019804	Snx3	2.2193	-0.0718703	1	1.7047	-0.590547	0.0386536	1.57551	-0.737744	0.00911313	2.4575	0.100521	1	4.3511	1.21113	2.03e-06
ENSMUSG00000022377	Asap1	0.641654	-0.915376	0.462167	1.16825	-0.0289578	1	0.780058	-0.792833	0.00646044	1.0695	-0.17842	0.974513	2.19144	1.181	7.34e-06
ENSMUSG00000030189	Ybx3	0.559239	-0.865508	0.513192	0.575217	-1.02316	9.59e-05	0.669208	-0.76301	0.00930331	1.55899	0.826696	0.00569587	1.84851	1.18032	8.28e-06
ENSMUSG00000028560	Usp1	1.39516	1.28977	0.00575541	0.624462	0.0428571	1	0.418768	-0.72075	0.0210178	0.201159	-1.7914	1.52e-07	1.12081	1.16229	1.3e-05
ENSMUSG00000026721	Rabgap1l	0.129508	-2.25655	0.00543448	0.209551	-1.89069	2.15e-12	0.22478	-1.78733	4.55e-11	1.5724	1.94071	2.11e-15	1.12583	1.15305	2.23e-05
ENSMUSG00000017716	Birc5	3.40253	1.91218	4.92e-06	1.1211	0.179069	0.728782	0.629179	-0.920505	0.00266778	0.0385556	-4.95129	2.02e-29	1.86691	1.14323	7.82e-05
ENSMUSG00000027201	Myef2	1.49523	-0.668823	0.748689	1.42599	-0.915378	0.000496716	2.02815	-0.274123	0.650589	2.71733	0.275125	0.687791	4.22396	1.13978	1.76e-05
ENSMUSG00000035183	Slc24a5	1.42459	-0.625905	0.812146	1.19234	-1.09167	2.38e-05	1.83724	-0.316228	0.54569	2.53964	0.292239	0.654964	3.85928	1.11146	3.84e-05
ENSMUSG00000039239	Tgfb2	0.247243	-3.94187	1.08e-07	0.735524	-2.72434	3.71e-26	4.62185	0.486286	0.120569	5.27205	0.657519	0.0436069	6.48901	1.07696	4.88e-05
ENSMUSG00000021811	Dnajc9	1.11259	1.21638	0.0126858	0.559501	0.188757	0.663822	0.305865	-0.957062	0.00095368	0.219599	-1.37787	8.95e-05	0.894979	1.0678	0.000115148
ENSMUSG00000043168	4930426D05Rik	0.0588673	-3.91575	1.45e-06	0.431675	-1.37682	1.33e-07	0.631231	-0.728058	0.0177734	1.79535	1.28554	7.43e-07	1.61933	1.06438	0.000120217
ENSMUSG00000022451	Twf1	0.329657	-1.35872	0.136533	0.549023	-0.775564	0.00546663	0.688709	-0.363425	0.443793	1.06782	0.458974	0.25892	1.44033	1.04969	9e-05
ENSMUSG00000069171	Nr2f1	1.54232	-2.60076	0.000266616	3.10659	-1.86063	3e-14	6.36158	-0.654096	0.0275442	18.6676	1.44935	1.95e-09	15.489	1.04161	8.76e-05
ENSMUSG00000025747	Tyms	1.00663	1.13696	0.0302886	0.540641	0.223004	0.588251	0.303812	-0.880178	0.00394168	0.204512	-1.40936	9.38e-05	0.836429	1.03205	0.000319022
ENSMUSG00000019943	Atp2b1	0.812369	-2.36677	0.00101176	2.25477	-1.07012	1.87e-05	3.79457	-0.119104	0.942633	5.4816	0.562502	0.112929	6.8905	1.01755	0.000138074
ENSMUSG00000070576	Mn1	0.382638	-1.26171	0.196898	0.417006	-1.3856	1.01e-07	0.979179	0.17843	0.819997	1.08794	0.343499	0.517017	1.53234	1.01019	0.00032309
ENSMUSG00000028044	Cks1b	5.8985	1.29966	0.00551437	2.48632	-0.062034	0.995968	1.99018	-0.492842	0.156627	0.973947	-1.57842	9.03e-07	4.36783	1.0075	0.000200822
ENSMUSG00000032397	Tipin	1.63062	0.878688	0.121174	0.933549	0.0236454	1	0.694868	-0.548311	0.112607	0.454285	-1.17053	0.000687095	1.56579	0.99971	0.000348403
ENSMUSG00000058013	2021-09-11	1.98972	1.17988	0.0132346	0.703043	-0.542001	0.0826438	0.687683	-0.586491	0.0768779	0.766082	-0.337503	0.669964	1.5775	0.993738	0.00036345
ENSMUSG00000037894	H2afz	38.9702	0.978379	0.0726533	17.9533	-0.276638	0.482106	17.0925	-0.372905	0.37037	12.1752	-0.887605	0.00922697	34.9276	0.991744	0.000200822
ENSMUSG00000047044	D030056L22Rik	0.635767	-0.310605	1	0.530164	-0.737066	0.00855429	0.765689	-0.0454898	1	0.779493	-0.00772988	1	1.31319	0.975208	0.000351839
ENSMUSG00000029673	Auts2	1.49523	-0.656688	0.738736	1.63869	-0.653835	0.0175399	1.90498	-0.378573	0.360704	2.84976	0.377414	0.439691	3.82415	0.948806	0.000507644
ENSMUSG00000029821	Gsdme	1.15969	1.44521	0.00180706	0.350998	-0.529546	0.12051	0.326393	-0.666314	0.050535	0.380527	-0.333463	0.720155	0.762823	0.941177	0.00158264
ENSMUSG00000027160	Ccdc34	1.89553	0.525514	0.500555	1.45847	0.169308	0.717557	0.929912	-0.702014	0.016686	0.870015	-0.732225	0.0657383	2.20984	0.936212	0.000836046
ENSMUSG00000028693	Nasp	1.9956	0.575799	0.4386	1.53496	0.236947	0.55735	0.98431	-0.633323	0.0390433	0.720821	-1.06534	0.00205933	2.24497	0.929611	0.00098312
ENSMUSG00000041272	Tox	0.200149	-2.19877	0.00410776	0.957648	0.120887	0.846128	0.51217	-1.05276	9.6e-05	1.14326	0.426647	0.321412	1.4671	0.91127	0.00114446
ENSMUSG00000024165	Jpt2	1.38338	0.795822	0.18405	0.81201	-0.0327092	1	0.644575	-0.480676	0.198326	0.499546	-0.840979	0.0266712	1.33996	0.909007	0.00114268
ENSMUSG00000044927	H1fx	1.08316	0.055789	1	0.787912	-0.540172	0.0831368	0.949413	-0.189255	0.817326	1.00915	-0.0589655	1	1.68624	0.898989	0.0019317
ENSMUSG00000066551	Hmgb1	40.2358	0.815237	0.187092	22.3601	-0.111503	0.86687	19.7837	-0.351009	0.41419	13.8465	-0.897446	0.00773704	38.014	0.889283	0.00124336
ENSMUSG00000078202	Nrarp	0.0824142	-3.23217	3.5e-05	0.698852	-0.234286	0.611186	0.76261	-0.0635869	1	0.710763	-0.176368	0.978742	1.25966	0.880216	0.00213531
ENSMUSG00000028832	Stmn1	21.7456	1.88397	1.71e-06	7.64337	0.28303	0.429646	3.43944	-1.21814	1.6e-06	2.32172	-1.71438	4.18e-08	10.6578	0.876393	0.00206249
ENSMUSG00000071708	Sms	2.43122	0.494449	0.544928	1.17663	-0.756734	0.00449426	1.5827	-0.207926	0.76543	1.81546	0.0576264	1	2.79702	0.869694	0.002181
ENSMUSG00000060424	Pantr1	5.69247	2.50304	6.98e-12	0.189644	-3.12118	1.03e-28	0.422874	-1.89388	1.08e-12	2.34015	1.22756	3.76e-06	1.95724	0.854948	0.00486047
ENSMUSG00000007050	Lsm2	3.59679	1.16486	0.0129353	1.58106	-0.143995	0.801348	1.46979	-0.287678	0.603942	0.804638	-1.23414	0.000184264	2.67992	0.849922	0.00315643
ENSMUSG00000032436	Cmtm7	0.659314	-0.244739	1	0.681041	-0.259663	0.572165	0.608651	-0.475259	0.216735	0.811343	0.0763226	1	1.22453	0.848722	0.0036102
ENSMUSG00000042462	Dctpp1	2.47831	0.878332	0.110516	1.33903	-0.0912476	0.925314	1.08284	-0.501003	0.143665	0.963889	-0.634366	0.141626	2.2065	0.846886	0.00334992
ENSMUSG00000040725	Hnrnpul1	1.13614	0.228482	0.955395	0.865445	-0.240211	0.590577	0.859091	-0.256378	0.71475	0.766082	-0.417248	0.512259	1.53401	0.840373	0.00443217
ENSMUSG00000021750	Fam107a	0.0529806	-3.79602	3.16e-06	0.624462	-0.416846	0.240242	0.727712	-0.124169	0.953995	0.903541	0.276396	0.660961	1.20948	0.831673	0.00486047
ENSMUSG00000096210	H1f0	5.64538	-0.139835	1	5.45566	-0.241666	0.569752	5.0324	-0.398434	0.310765	6.0901	-0.022694	1	9.63399	0.831542	0.00350138
ENSMUSG00000036446	Lum	0.924217	-1.10794	0.34829	0.858111	-1.46597	6.09e-08	3.12126	1.1035	6.05e-06	0.957184	-1.16873	0.00146493	3.02954	0.831254	0.00902238
ENSMUSG00000025932	Eya1	0.753502	-1.36816	0.126347	0.56474	-2.09667	1.63e-16	1.55704	-0.379184	0.378255	3.89411	1.42163	8.31e-09	2.94925	0.830444	0.00477683
ENSMUSG00000027966	Col11a1	0.506259	-0.476667	0.97249	0.730285	0.0921275	0.886153	0.510117	-0.603194	0.0702923	0.655445	-0.108999	1	1.08736	0.825791	0.00508655
ENSMUSG00000023004	Tuba1b	12.1973	1.62811	0.00011231	4.41419	0.0305971	1	2.93138	-0.750379	0.00870523	2.03842	-1.25093	0.000104109	6.71485	0.808322	0.00633664
ENSMUSG00000030431	Tmem238	0.353204	-1.07369	0.320595	0.79315	0.16764	0.707707	0.554252	-0.535448	0.131811	0.665503	-0.162385	0.994283	1.12751	0.80608	0.00672299
ENSMUSG00000036752	Tubb4b	1.19501	0.529505	0.543864	1.16091	0.689489	0.0105742	0.476246	-1.06573	0.000213087	0.407348	-1.20466	0.000975264	1.30148	0.801423	0.0107549
ENSMUSG00000049107	Ntf3	0.0765275	-3.84986	3.26e-06	0.260891	-2.49094	1.11e-19	0.193988	-2.95308	1.52e-25	3.79521	2.79921	4.26e-34	1.72304	0.79144	0.0139141
ENSMUSG00000066705	Fxyd6	1.51878	0.178112	1	0.721903	-1.14727	8.05e-06	1.31276	-0.0552343	1	1.735	0.454964	0.290452	2.04925	0.775502	0.010716
ENSMUSG00000061517	Sox21	0.0412071	-3.85457	4.77e-06	0.188596	-2.12694	3.32e-15	0.238123	-1.76584	5.89e-11	1.92778	2.396	5.58e-24	0.975276	0.767596	0.0143096
ENSMUSG00000021994	Wnt5a	0.61222	-0.486908	0.957248	1.18815	0.737277	0.00327372	0.564516	-0.77307	0.00925738	0.452609	-1.04316	0.00348506	1.27974	0.761722	0.0120726
ENSMUSG00000019961	Tmpo	2.33115	0.697098	0.278553	1.62297	0.191102	0.649467	1.14545	-0.496708	0.150851	0.839841	-0.945275	0.00747223	2.22825	0.759116	0.0122818
ENSMUSG00000028312	Smc2	1.71893	0.567904	0.453939	1.5884	0.632686	0.016483	0.869355	-0.597338	0.0721079	0.357058	-1.93079	6.6e-09	1.77825	0.750676	0.0177665
ENSMUSG00000029201	Ugdh	0.571013	-0.343561	1	0.986985	0.687506	0.00786409	0.399267	-1.09087	7.06e-05	0.52972	-0.520691	0.329681	1.07732	0.747035	0.0161322
ENSMUSG00000049532	Sall2	0.229583	-2.2553	0.00311486	0.566835	-1.16806	7.04e-06	0.859091	-0.433416	0.286842	1.99818	1.19646	4.57e-06	1.6026	0.743074	0.0184931
ENSMUSG00000028906	Epb41	0.32377	-1.27546	0.176375	0.744954	-0.0644584	1	0.670234	-0.273119	0.666863	0.752672	-0.0378719	1	1.14758	0.739822	0.014981
ENSMUSG00000045515	Pou3f3	1.74836	1.68955	6.35e-05	0.0681041	-3.56178	2.81e-32	0.182698	-2.07781	2.62e-14	1.56737	1.99778	1.77e-16	0.893306	0.73018	0.0228584
ENSMUSG00000008575	Nfib	1.42459	-0.799029	0.561791	2.29877	-0.104417	0.88917	2.27038	-0.129972	0.930037	2.11385	-0.236241	0.825025	3.58661	0.725268	0.0175743
ENSMUSG00000020737	Jpt1	6.6108	0.839544	0.172237	3.95004	0.0641799	0.961487	2.61217	-0.728275	0.00966589	3.15653	-0.332655	0.613384	5.63753	0.714834	0.0194036
ENSMUSG00000024925	Rnaseh2c	1.66595	0.780196	0.198954	1.04356	0.0800576	0.92786	0.832404	-0.366909	0.423982	0.568275	-0.948239	0.00857648	1.47713	0.714015	0.0201134
ENSMUSG00000032381	Fam96a	1.80134	-0.121262	1	1.69212	-0.276107	0.4858	1.68534	-0.285959	0.600789	1.99148	0.0390978	1	2.86393	0.71204	0.0203508
ENSMUSG00000024590	Lmnb1	2.04858	1.41032	0.00169122	0.794198	-0.0963431	0.936438	0.695894	-0.354654	0.488208	0.403995	-1.19458	0.000725533	1.22453	0.710093	0.0271687
ENSMUSG00000023104	Rfc2	0.824142	0.181281	1	0.839251	0.282829	0.431544	0.57478	-0.471653	0.223185	0.482783	-0.702346	0.0960165	1.0723	0.703086	0.0256243
ENSMUSG00000003038	Hmgn2	21.0274	0.894514	0.12385	13.3557	0.265324	0.465125	10.2116	-0.278828	0.619411	4.2847	-1.64336	8.56e-08	17.0966	0.690225	0.025691
ENSMUSG00000015217	Hmgb3	5.85141	0.911606	0.114432	3.40415	0.102554	0.864776	2.64399	-0.397007	0.31493	1.88419	-0.906653	0.00748728	4.70407	0.68825	0.0272572
ENSMUSG00000007817	Zmiz1	0.523919	-0.99332	0.3684	0.598268	-0.9927	0.000138685	1.16085	0.266943	0.63005	1.1969	0.282466	0.629542	1.48382	0.687016	0.0266936
ENSMUSG00000021377	Dek	3.67921	0.526987	0.495388	3.14641	0.400605	0.188449	2.10718	-0.41264	0.296652	1.14829	-1.34484	3.75e-05	3.77397	0.685051	0.0323599
ENSMUSG00000023905	Tnfrsf12a	0.0824142	-3.19756	5.4e-05	0.409672	-1.15263	1.47e-05	0.72258	-0.123564	0.955776	1.30418	0.999418	0.00028935	1.11412	0.684239	0.0349858
ENSMUSG00000063594	Gng8	0.0529806	-2.39232	0.0241093	0.00942979	-5.28573	6.6e-34	0.0153959	-4.64049	2.9e-30	1.16505	3.47189	1.38e-39	0.424906	0.679817	0.105708
ENSMUSG00000041126	H2afv	13.2628	0.698007	0.316014	8.60626	0.0497859	0.998136	6.8912	-0.388109	0.330231	5.73472	-0.647399	0.0968261	12.1265	0.676027	0.0302355
ENSMUSG00000030654	Arl6ip1	1.9956	0.122579	1	2.29249	0.470366	0.11535	1.32302	-0.63046	0.0486623	1.08626	-0.880325	0.0211822	2.65148	0.675399	0.0461235
ENSMUSG00000022769	Sdf2l1	0.447392	-1.69897	0.039733	2.12799	0.919173	8.83e-05	0.71129	-1.25618	1.95e-06	1.09129	-0.440726	0.474566	2.03754	0.675232	0.0424248
ENSMUSG00000051367	Six1	0.965424	-1.24092	0.180377	1.15043	-1.19927	1.34e-06	2.31759	0.0920036	0.974825	3.26549	0.715089	0.020882	3.1985	0.675058	0.034854
ENSMUSG00000040339	Fam102b	0.088301	-2.87526	0.000218715	0.313279	-1.33828	2.84e-07	0.701026	0.135888	0.895711	1.03262	0.845036	0.00360826	0.945164	0.671012	0.0386257
ENSMUSG00000098318	Lockd	1.18323	0.0854738	1	0.603507	-1.13179	2.97e-05	0.632258	-1.05845	0.000171721	2.28316	1.40017	7.56e-08	1.60929	0.67044	0.0559103
ENSMUSG00000045725	Prr15	0.0412071	-2.97134	0.00303594	0.0607698	-2.91748	2.07e-18	0.142669	-1.60358	4.84e-07	1.11476	2.59526	8.08e-23	0.501857	0.66233	0.106979
ENSMUSG00000031737	Irx5	1.3304	-0.852652	0.506821	1.98654	-0.325409	0.36865	2.25704	-0.0777755	1	2.48935	0.104462	1	3.36077	0.66092	0.0403865
ENSMUSG00000038482	Tfdp1	1.52466	0.925855	0.0898967	0.792103	-0.111498	0.899359	0.650733	-0.490504	0.183067	0.695676	-0.319248	0.700476	1.19944	0.660018	0.0402452
ENSMUSG00000026238	Ptma	97.0487	0.665955	0.352348	58.4008	-0.141616	0.797522	60.94	-0.0576904	1	38.1382	-0.836374	0.0147967	89.7639	0.659223	0.0354868
ENSMUSG00000045763	Basp1	2.91393	1.62035	8.56e-05	1.34532	0.541763	0.0495451	0.501906	-1.33526	3.11e-07	0.471048	-1.30858	9.89e-05	1.49052	0.653509	0.0438009
ENSMUSG00000026385	Dbi	2.89627	0.21958	0.955395	2.62986	0.103154	0.864776	2.19853	-0.255431	0.676431	1.62772	-0.724935	0.0524896	3.54813	0.642358	0.0492924
ENSMUSG00000029687	Ezh2	1.27153	0.761979	0.224771	0.892687	0.293309	0.400746	0.594281	-0.51542	0.150406	0.459314	-0.875256	0.0196158	1.09739	0.637616	0.0535563
ENSMUSG00000012483	Rpa3	0.959537	0.012185	1	1.15777	0.412359	0.177451	0.767742	-0.420737	0.303963	0.58001	-0.830956	0.0279776	1.34498	0.633765	0.051969
ENSMUSG00000031683	Lsm6	4.23845	0.648888	0.313726	2.67911	-0.0677331	0.976379	2.49413	-0.210065	0.759302	1.9546	-0.593567	0.152009	3.89441	0.623552	0.058264
ENSMUSG00000028484	Psip1	2.79031	0.602981	0.383473	1.51924	-0.413661	0.203644	1.50264	-0.437368	0.241561	2.14738	0.236787	0.773562	2.64144	0.623424	0.0617841
ENSMUSG00000034192	Lsm3	3.04344	0.751823	0.211275	1.84195	-0.0241085	1	1.67918	-0.208443	0.76543	1.18684	-0.760889	0.0466495	2.60798	0.614908	0.0672423
ENSMUSG00000028019	Pdgfc	0.100074	-3.40526	1.11e-05	1.85767	1.31363	1.78e-09	0.668182	-0.876729	0.00202011	0.353705	-1.78056	7.53e-08	1.48884	0.614601	0.0680002
ENSMUSG00000056629	Fkbp2	0.847689	0.110932	1	0.961839	0.418366	0.172908	0.554252	-0.674881	0.0293473	0.588391	-0.49904	0.351	1.09907	0.607356	0.072589
ENSMUSG00000022314	Rad21	1.39516	0.738207	0.244279	0.923072	0.136807	0.786455	0.717448	-0.363838	0.433337	0.556541	-0.739158	0.0657628	1.20278	0.606941	0.070484
ENSMUSG00000024134	Six2	0.329657	-1.87913	0.0153089	1.67641	0.76889	0.00157475	0.517302	-1.49052	5.72e-09	1.33436	0.216176	0.785425	1.64609	0.606863	0.0830876
ENSMUSG00000022698	Naa50	1.61885	0.957922	0.0729412	0.820392	-0.120453	0.875098	0.779032	-0.223238	0.764891	0.556541	-0.754342	0.0589773	1.2078	0.597035	0.0798462
ENSMUSG00000060860	Ube2s	5.42757	1.07574	0.0399949	2.46327	-0.189077	0.689863	2.09179	-0.502773	0.140625	2.35524	-0.243289	0.812982	3.7472	0.592574	0.0876205
ENSMUSG00000017009	Sdc4	0.441505	-1.4518	0.119277	1.05195	-0.222601	0.632584	1.43387	0.419747	0.265344	0.764406	-0.728286	0.0901978	1.62602	0.590154	0.114844
ENSMUSG00000020649	Rrm2	1.00663	1.49769	0.00260328	0.679993	1.31569	1.39e-07	0.131378	-1.90639	4.28e-10	0.015087	-4.81459	4.65e-22	0.536987	0.589518	0.164813
ENSMUSG00000011884	Gltp	0.753502	-0.00105075	1	0.825631	0.183281	0.66064	0.550146	-0.60923	0.0629948	0.72585	-0.0688602	1	1.03884	0.582708	0.0943344
ENSMUSG00000033020	Polr2f	2.55484	-0.600205	0.804517	4.28322	0.25089	0.498061	3.64267	-0.0826883	1	2.35189	-0.805357	0.0219045	5.21764	0.581435	0.0890235
ENSMUSG00000002107	Celf2	0.282563	-3.0523	2.31e-05	1.54963	-0.725456	0.00691256	1.86188	-0.391483	0.334575	3.9444	1.04553	7.12e-05	3.11653	0.576113	0.10052
ENSMUSG00000030876	Mettl9	2.86095	0.343243	0.770795	2.76188	0.405191	0.173875	1.53035	-0.757208	0.00655908	1.76685	-0.436257	0.403934	3.12322	0.575431	0.098107
ENSMUSG00000070509	Rgma	0.27079	-1.72923	0.0372313	1.20806	0.691647	0.00681383	0.510117	-1.0143	0.000241002	0.849899	-0.0591801	1	1.20111	0.569393	0.110595
ENSMUSG00000028394	Pole3	1.07727	0.189717	1	0.992224	0.0866816	0.915954	0.841642	-0.242517	0.729044	0.71244	-0.492155	0.350932	1.29814	0.568191	0.100651
ENSMUSG00000031167	Rbm3	10.5196	0.839309	0.166222	5.65159	-0.14869	0.786455	5.84223	-0.0837934	1	3.83544	-0.779454	0.0280941	8.30406	0.565645	0.102158
ENSMUSG00000005732	Ranbp1	10.1428	0.850602	0.159706	6.58723	0.253208	0.493646	4.56231	-0.477456	0.167352	3.5337	-0.841595	0.0153731	7.94942	0.565548	0.105307
ENSMUSG00000034120	Srsf2	9.24217	0.638475	0.398794	5.16124	-0.320935	0.366781	5.86275	-0.0734009	1	4.93344	-0.36021	0.56198	8.28734	0.564992	0.102647
ENSMUSG00000028626	Col9a2	0.512146	-2.06935	0.00719124	1.99073	-0.0862597	0.936637	2.02918	-0.048511	1	2.0183	-0.0518846	1	2.83215	0.564455	0.125886
ENSMUSG00000030335	Mrpl51	2.03681	0.743556	0.225188	1.36942	0.179411	0.682822	0.976099	-0.488592	0.160373	0.868338	-0.624277	0.152186	1.70966	0.564017	0.115665
ENSMUSG00000024007	Ppil1	0.947764	-0.00456035	1	0.997462	0.0975106	0.88917	0.897067	-0.117165	0.964463	0.658797	-0.621498	0.159061	1.29479	0.563271	0.104789
ENSMUSG00000071172	Srsf3	10.3194	0.524654	0.569049	7.23894	-0.0175072	1	6.84912	-0.128757	0.928314	4.96193	-0.655455	0.0885891	9.94179	0.562689	0.103945
ENSMUSG00000049775	Tmsb4x	28.48	1.33853	0.00520169	11.3231	-0.129963	0.846128	10.4199	-0.293557	0.61737	6.20409	-1.10801	0.00116917	16.4442	0.561509	0.138105
ENSMUSG00000031134	Rbmx	1.20089	0.378791	0.732178	0.842395	-0.210051	0.659906	0.962756	0.0559759	1	0.670532	-0.567822	0.22635	1.27304	0.559433	0.109379
ENSMUSG00000032092	Mpzl2	0.0294337	-4.80652	3.11e-08	0.93774	0.00788454	1	0.783138	-0.346939	0.499669	1.14326	0.363135	0.476815	1.26803	0.557402	0.12668
ENSMUSG00000033022	Cdo1	0.453278	-1.37259	0.129096	1.08128	-0.114339	0.870484	1.20498	0.105037	0.953842	1.01083	-0.216012	0.904397	1.55408	0.556978	0.134933
ENSMUSG00000020186	Csrp2	1.6424	1.87521	2.75e-06	0.42015	-0.366451	0.337636	0.368475	-0.613483	0.068839	0.373821	-0.517331	0.342709	0.687544	0.55531	0.135545
ENSMUSG00000026987	Baz2b	0.429731	-0.806434	0.579223	0.60665	-0.387954	0.277427	0.682551	-0.16323	0.895711	0.893483	0.336987	0.527862	1.00371	0.554555	0.120804
ENSMUSG00000020831	0610010K14Rik	1.3304	1.31216	0.00494968	0.563692	-0.0403675	1	0.433138	-0.547865	0.129195	0.405672	-0.590557	0.226922	0.777879	0.55064	0.141516
ENSMUSG00000026434	Nucks1	3.326	0.777932	0.18989	2.30192	0.288953	0.418793	1.60425	-0.434225	0.256477	1.15834	-0.916762	0.0108439	2.70668	0.548072	0.1382
ENSMUSG00000054256	Msi1	0.406184	-1.58755	0.0533251	0.92412	-0.487002	0.126164	1.11774	-0.124874	0.934529	1.59754	0.536866	0.155594	1.60594	0.547126	0.142641
ENSMUSG00000015749	Anp32e	1.80723	0.799519	0.184509	1.27931	0.365085	0.267295	0.820088	-0.524342	0.141042	0.603478	-0.962588	0.00818706	1.45037	0.545809	0.132591
ENSMUSG00000030905	Crym	7.62332	2.26423	6.03e-09	0.39186	-2.66198	4.46e-22	0.708211	-1.74287	1.08e-10	4.05001	1.51455	4.09e-09	2.5394	0.540747	0.186077
ENSMUSG00000027405	Nop56	1.49523	0.74028	0.245896	0.805723	-0.269208	0.54036	0.877566	-0.10364	0.99205	0.730879	-0.401411	0.550816	1.23959	0.535142	0.142405
ENSMUSG00000025134	Alyref	1.507	0.564073	0.446281	1.18396	0.264444	0.488657	0.764662	-0.596452	0.0634462	0.816372	-0.418245	0.498258	1.39516	0.530729	0.139841
ENSMUSG00000026281	Dtymk	2.28994	0.972239	0.0604913	1.23006	0.0152354	1	1.05924	-0.281234	0.628155	0.787875	-0.738125	0.0614595	1.63271	0.528936	0.161632
ENSMUSG00000032076	Cadm1	0.412071	-1.96512	0.0100989	1.36313	-0.267058	0.512939	1.30865	-0.347466	0.447465	2.13397	0.570045	0.112929	2.08605	0.527172	0.16575
ENSMUSG00000063415	Cyp26b1	0.0470939	-3.20619	0.00104834	0.12154	-2.29434	2.44e-13	0.0348973	-4.15745	1.32e-30	1.70315	3.13099	1.41e-34	0.618957	0.527166	0.267051
ENSMUSG00000001864	Aif1l	0.435618	-1.07876	0.298173	0.687327	-0.522867	0.0947013	0.928885	0.0600764	1	1.07285	0.31056	0.580638	1.20446	0.526074	0.152027
ENSMUSG00000030759	Far1	0.400298	-0.928242	0.465772	0.69047	-0.162964	0.786455	0.422874	-1.0623	0.000116546	1.25892	0.977854	0.000424658	1.00037	0.525319	0.167638
ENSMUSG00000008393	Carhsp1	1.19501	0.784638	0.20248	0.783721	0.178943	0.676249	0.542962	-0.541377	0.121787	0.546483	-0.466178	0.415952	0.958547	0.524885	0.16038
ENSMUSG00000052387	Trpm3	0.211922	-2.58439	0.000620825	0.445296	-1.80936	1.65e-12	1.49237	0.386962	0.314959	2.05686	0.946257	0.000815717	1.6578	0.522814	0.184502
ENSMUSG00000040331	Nsmce4a	0.994858	0.171712	1	1.09071	0.432369	0.153546	0.580938	-0.805048	0.00548689	0.76273	-0.264003	0.815684	1.18438	0.522136	0.160125
ENSMUSG00000023886	Smoc2	0	-6.29525	3.66e-07	1.00061	2.24944	9.17e-21	0.115982	-2.28106	5.36e-13	0.0620242	-3.02487	1.3e-12	0.580482	0.521839	0.273443
ENSMUSG00000076437	Selenoh	8.2061	0.970785	0.0757679	3.5938	-0.38268	0.249622	4.4566	0.0385233	1	3.00901	-0.63486	0.108821	5.80816	0.515429	0.16575
ENSMUSG00000038005	Hpf1	1.0655	0.602386	0.411286	0.696757	-0.065374	1	0.679472	-0.116123	0.967715	0.517986	-0.558423	0.252324	0.955202	0.514332	0.171743
ENSMUSG00000032959	Pebp1	8.01773	-0.745437	0.497274	12.0157	-0.173095	0.724852	11.7799	-0.213312	0.746725	14.8288	0.218537	0.790068	17.3843	0.512602	0.164096
ENSMUSG00000031734	Irx3	1.82489	-0.579002	0.839533	2.86875	0.143596	0.783887	2.52595	-0.115121	0.949227	2.10212	-0.413604	0.461761	3.54478	0.511648	0.181957
ENSMUSG00000024067	Dpy30	2.05447	-0.0913963	1	2.50937	0.296233	0.388979	1.76745	-0.407896	0.293766	1.735	-0.389795	0.505021	2.87731	0.506778	0.182721
ENSMUSG00000024844	Banf1	1.5541	0.65605	0.327138	1.15567	0.273193	0.464228	0.859091	-0.325409	0.529044	0.601802	-0.871991	0.0178304	1.33829	0.505507	0.175628
ENSMUSG00000064326	Siva1	3.33778	0.727108	0.239338	2.47165	0.36545	0.24488	1.66686	-0.429632	0.2548	1.17678	-0.948991	0.00659566	2.74181	0.504577	0.190683
ENSMUSG00000067194	Eif1ax	2.53129	0.575176	0.422875	1.66907	-0.0789918	0.950604	1.64633	-0.107041	0.964689	1.29748	-0.497405	0.328755	2.29181	0.504138	0.188994
ENSMUSG00000025938	Slco5a1	0.0235469	-3.97233	7.74e-06	0.0785816	-2.86762	5.43e-23	0.410557	-0.124022	0.961286	1.06112	1.81547	1.08e-13	0.575463	0.50157	0.223058
ENSMUSG00000047714	Ppp1r2	1.35983	0.446261	0.626853	1.09071	0.147428	0.782065	0.644575	-0.856213	0.0022898	1.05441	0.0671086	1	1.33661	0.499802	0.184677
ENSMUSG00000037169	Mycn	0.111848	-2.55068	0.00159249	0.227363	-1.86006	4.48e-12	0.691789	0.108206	0.940919	1.26898	1.27709	1.08e-06	0.863194	0.497592	0.221576
ENSMUSG00000025144	Cenpx	1.53055	0.486133	0.561125	1.38408	0.462214	0.109992	0.940176	-0.33258	0.489347	0.516309	-1.26479	0.000142422	1.46375	0.497335	0.187153
ENSMUSG00000027133	Nop10	5.20976	0.579348	0.405973	3.57075	0.00574387	1	3.46613	-0.054452	1	2.24628	-0.776439	0.0293757	4.66393	0.489437	0.205205
ENSMUSG00000059974	Ntm	0.429731	-0.591733	0.88986	0.0848681	-3.33146	2.89e-28	0.396188	-0.903519	0.00312883	1.82385	2.246	3.59e-20	0.838102	0.486423	0.261149
ENSMUSG00000046352	Gjb2	0.100074	-4.34744	5.74e-08	0.273464	-3.32462	4.71e-33	2.7846	0.682462	0.0127568	3.64602	1.10643	4.27e-05	2.66319	0.482107	0.25601
ENSMUSG00000071072	Ptges3	4.58576	0.988961	0.0512593	2.53661	0.0983226	0.880245	2.00968	-0.363159	0.398609	1.57072	-0.727973	0.0518562	3.15166	0.480797	0.228585
ENSMUSG00000030122	Ptms	5.35104	0.425672	0.735044	3.79602	-0.123154	0.846128	3.70733	-0.1709	0.847846	3.54879	-0.22444	0.83945	5.25946	0.478972	0.223315
ENSMUSG00000029836	Cbx3	7.588	0.373244	0.822809	5.87581	-0.0156828	1	5.51994	-0.141088	0.907184	4.58979	-0.437312	0.415188	7.71187	0.478502	0.239547
ENSMUSG00000031246	Sh3bgrl	4.26199	1.3614	0.00166219	1.55696	-0.268719	0.503043	1.40103	-0.471425	0.182582	1.5791	-0.212619	0.871427	2.32025	0.475421	0.240855
ENSMUSG00000018666	Cbx1	4.82712	0.450402	0.596517	3.79078	0.114107	0.846128	3.2783	-0.178886	0.824516	2.47426	-0.629535	0.111198	4.65389	0.4726	0.232155
ENSMUSG00000041012	Cmtm8	0.0470939	-4.33593	6.87e-08	0.939836	-0.147178	0.818065	0.907331	-0.2175	0.76543	1.32598	0.490053	0.197505	1.31152	0.469713	0.230431
ENSMUSG00000029430	Ran	9.83084	1.25325	0.00763897	4.99465	0.26491	0.47039	3.0761	-0.683353	0.0179955	2.79109	-0.766285	0.0346669	5.69608	0.468902	0.246408
ENSMUSG00000003955	Fam162a	1.93085	1.12015	0.0226476	1.04461	0.220294	0.588251	0.608651	-0.819628	0.00469115	0.772788	-0.334698	0.67963	1.21282	0.463649	0.254166
ENSMUSG00000022500	Litaf	0.906557	-1.07235	0.290859	2.55443	0.694526	0.00459427	1.2173	-0.800561	0.00373851	1.56066	-0.300525	0.69027	2.39888	0.463208	0.261891
ENSMUSG00000024097	Srsf7	4.7035	0.670191	0.290859	3.1265	0.061522	0.965822	2.87903	-0.105157	0.967533	1.90599	-0.782784	0.0281098	3.91616	0.462283	0.253632
ENSMUSG00000001525	Tubb5	23.3409	1.50857	0.000436458	9.15947	0.0502394	0.998136	7.04618	-0.463213	0.19354	4.99546	-0.971909	0.00365089	11.5327	0.461562	0.259648
ENSMUSG00000026556	Vangl2	0.494485	-0.919142	0.457152	0.66742	-0.608615	0.04157	0.727712	-0.452693	0.249482	1.52211	0.951533	0.000716788	1.18271	0.458885	0.259527
ENSMUSG00000027533	Fabp5	2.80797	1.81176	5.87e-06	0.850777	-0.110143	0.907135	0.609677	-0.739105	0.0147905	0.645387	-0.562917	0.254049	1.15762	0.457649	0.269641
ENSMUSG00000028333	Anp32b	6.62257	1.11018	0.0277899	3.2187	-0.0107014	1	2.45513	-0.534917	0.0973347	2.70895	-0.307241	0.672041	4.16374	0.456016	0.267156
ENSMUSG00000115801	AC160336.1	1.11259	-0.0175124	1	0.842395	-0.555001	0.0788245	1.33944	0.369564	0.368597	0.955507	-0.281761	0.789945	1.44368	0.451277	0.285378
ENSMUSG00000018583	G3bp1	2.53129	0.350366	0.761806	2.0777	0.0700501	0.948114	1.74487	-0.277754	0.626863	1.67633	-0.31115	0.662492	2.5762	0.451176	0.277842
ENSMUSG00000058833	Rex1bd	1.40693	0.533114	0.499374	1.12005	0.24973	0.518987	0.803665	-0.413553	0.314959	0.730879	-0.521488	0.299804	1.27304	0.449779	0.265377
ENSMUSG00000021779	Thrb	0.0353204	-3.91649	6.17e-06	0.0901069	-3.11422	2.36e-26	0.735923	0.478496	0.162044	1.1684	1.33535	3.32e-07	0.754459	0.449364	0.320743
ENSMUSG00000096768	Gm47283	1.507	-0.13922	1	1.20492	-0.600328	0.0438007	2.07229	0.490324	0.133525	1.2891	-0.422472	0.518796	2.11449	0.449292	0.321042
ENSMUSG00000063015	Ccni	1.28919	-0.762082	0.599593	2.3082	0.156317	0.744899	1.77053	-0.371427	0.376719	2.22114	0.0659293	1	2.74181	0.448979	0.282389
ENSMUSG00000013822	Elof1	2.31937	0.33616	0.783375	1.99912	0.151622	0.760883	1.66891	-0.212558	0.754135	1.35112	-0.541572	0.251397	2.37546	0.445437	0.291537
ENSMUSG00000022528	Hes1	4.92719	0.961262	0.0713795	2.64558	0.00230921	1	2.3566	-0.22808	0.730269	1.80373	-0.647557	0.118822	3.37248	0.440643	0.329511
ENSMUSG00000048000	Gigyf2	0.535693	-0.660046	0.743057	0.758574	-0.189271	0.721328	0.796481	-0.0942755	1	0.901865	0.137308	0.944844	1.06394	0.438926	0.293931
ENSMUSG00000079215	Zfp664	1.10671	-0.758285	0.615133	1.6544	-0.202649	0.648145	1.88446	0.0570982	1	1.82385	-0.00896545	1	2.33364	0.436529	0.314799
ENSMUSG00000031848	Lsm4	4.60931	0.518908	0.493467	3.7782	0.297499	0.380815	2.83387	-0.286784	0.592832	2.05015	-0.789141	0.0261067	4.17043	0.436287	0.304503
ENSMUSG00000095677	Dynlt1f	1.44225	0.351109	0.770795	1.3055	0.272888	0.459482	1.03255	-0.205728	0.76543	0.705734	-0.812192	0.0308462	1.45706	0.435946	0.288977
ENSMUSG00000002477	Snrpd1	5.25096	1.01922	0.039862	2.99344	0.200764	0.619546	2.24369	-0.375087	0.366932	1.65454	-0.832718	0.0172787	3.45445	0.434518	0.313812
ENSMUSG00000039985	Fam60a	1.11259	-0.43457	1	1.15567	-0.481999	0.116311	1.62375	0.187853	0.776466	1.53384	0.0586544	1	1.88364	0.431513	0.328355
ENSMUSG00000030917	Tmem159	0.453278	-0.415451	1	0.371953	-0.894145	0.00132933	0.473167	-0.464207	0.248746	1.08458	1.12933	2.28e-05	0.76115	0.428216	0.344181
ENSMUSG00000004642	Slbp	1.92496	0.802486	0.18168	1.30341	0.273374	0.472428	0.916569	-0.430735	0.294138	0.740937	-0.730206	0.0746759	1.44702	0.426474	0.327303
ENSMUSG00000017144	Rnd3	0.565126	-0.821366	0.556031	0.915738	-0.136762	0.846128	1.13827	0.313229	0.498316	0.747643	-0.46358	0.413292	1.23959	0.422744	0.332746
ENSMUSG00000048007	Timm8a1	1.03018	0.673668	0.328754	0.669515	0.0136018	1	0.612756	-0.163854	0.895711	0.487812	-0.526432	0.321506	0.839774	0.421461	0.353354
ENSMUSG00000051989	Smim11	1.56587	0.650346	0.331346	1.10119	0.147758	0.779564	0.909384	-0.23718	0.729044	0.699029	-0.646914	0.131125	1.29312	0.420197	0.330943
ENSMUSG00000031226	Pbdc1	0.912443	-0.0737661	1	1.2353	0.543123	0.0472106	0.800586	-0.35384	0.461823	0.569952	-0.8698	0.0196158	1.20948	0.420124	0.336471
ENSMUSG00000074794	Arrdc3	1.07139	-0.170125	1	1.19234	-0.0101445	1	0.995601	-0.364358	0.405547	1.27736	0.112637	0.98792	1.51226	0.419892	0.367196
ENSMUSG00000071451	Psmg4	1.28331	0.0750556	1	1.13158	-0.15007	0.786455	1.13108	-0.152118	0.895711	1.21366	-0.009663	1	1.53401	0.412794	0.376742
ENSMUSG00000011179	Odc1	1.74836	0.245967	0.928177	1.54858	0.0852395	0.917726	1.25425	-0.333088	0.489619	1.32765	-0.194741	0.94076	1.86524	0.410968	0.388882
ENSMUSG00000026021	Sumo1	5.71602	0.058943	1	5.46195	-0.00556703	1	5.12478	-0.133597	0.917777	4.82112	-0.221979	0.840241	6.87544	0.409757	0.358124
ENSMUSG00000032265	Fam46a	0.064754	-3.87349	1.35e-06	1.24788	0.514841	0.0718212	0.654838	-0.766094	0.0100666	1.15331	0.290729	0.619365	1.22788	0.406227	0.377654
ENSMUSG00000060572	Mfap2	3.3731	-0.117916	1	4.68556	0.544583	0.0396796	2.5783	-0.657808	0.02531	2.88999	-0.393733	0.497822	4.55184	0.406018	0.382913
ENSMUSG00000020935	Dcakd	1.79545	0.793641	0.183106	1.04147	-0.0578346	1	0.956598	-0.226586	0.729044	0.881749	-0.335949	0.662673	1.33494	0.395384	0.390811
ENSMUSG00000091625	Lsm5	4.42094	0.955342	0.0619387	2.47584	0.0803087	0.925314	2.19648	-0.160891	0.876109	1.46679	-0.814036	0.026702	2.9643	0.395226	0.409979
ENSMUSG00000015668	Pdzd11	0.953651	0.0880472	1	0.99851	0.213744	0.597144	0.798533	-0.238333	0.729044	0.720821	-0.381057	0.581379	1.12081	0.394966	0.391059
ENSMUSG00000049124	Gm8186	1.39516	0.30019	0.841894	1.20911	0.111713	0.85495	1.1085	-0.0650198	1	0.792904	-0.622326	0.154147	1.42193	0.390551	0.397166
ENSMUSG00000044155	Lsm8	2.47243	0.711435	0.257916	1.52344	-0.0403561	1	1.35586	-0.27087	0.646003	1.34609	-0.249092	0.831875	1.93048	0.390206	0.426177
ENSMUSG00000029838	Ptn	15.3703	1.27237	0.00833053	12.3572	1.43688	1.68e-11	2.7261	-1.63492	1.02e-10	0.801285	-3.33512	4.03e-22	8.41782	0.385879	0.450797
ENSMUSG00000062184	Hs6st2	0.27079	-0.424172	1	0.0974412	-2.25843	4.98e-15	0.192962	-1.16501	7.32e-05	1.03262	2.23918	4.43e-20	0.449999	0.384834	0.487196
ENSMUSG00000059878	Zfp422	3.2848	0.856924	0.119361	1.92996	0.0509659	0.998117	1.58578	-0.337674	0.458533	1.52211	-0.365305	0.559509	2.33029	0.38434	0.435173
ENSMUSG00000027404	Snrpb	4.79769	0.861337	0.114932	3.05001	0.221277	0.588251	2.1	-0.516346	0.117084	2.10212	-0.454193	0.368623	3.38586	0.380473	0.442174
ENSMUSG00000031628	Casp3	0.635767	-0.0647257	1	0.493492	-0.572025	0.0648387	0.476246	-0.641085	0.0463456	1.13487	1.00969	0.000203703	0.821373	0.37953	0.445673
ENSMUSG00000022483	Col2a1	2.23107	-0.611343	0.802746	3.54036	0.119228	0.839555	3.29369	-0.0281974	1	2.74247	-0.33997	0.599885	4.12359	0.379052	0.449655
ENSMUSG00000024856	Cdk2ap2	0.800595	-0.567253	0.848493	1.40399	0.386158	0.2145	0.941202	-0.422797	0.273779	1.03597	-0.208567	0.911884	1.44033	0.376453	0.427428
ENSMUSG00000061613	U2af1	3.8146	1.09259	0.0235401	1.96454	0.0840591	0.917852	1.53959	-0.396938	0.324594	1.34442	-0.574984	0.208434	2.32193	0.374738	0.465073
ENSMUSG00000074088	Snrnp40	1.28331	0.853893	0.141109	0.810962	0.193658	0.6349	0.553226	-0.556957	0.101705	0.615213	-0.313049	0.717274	0.908362	0.373559	0.450885
ENSMUSG00000038412	Higd1a	1.94262	0.011756	1	2.46013	0.526074	0.050714	1.51803	-0.46113	0.197567	1.32598	-0.630687	0.140673	2.36709	0.373402	0.466135
ENSMUSG00000027593	Raly	4.62697	1.09862	0.0206009	2.24639	-0.0278041	1	1.81056	-0.447932	0.216185	1.89928	-0.313692	0.658501	2.79869	0.370263	0.468357
ENSMUSG00000040945	Rcc2	1.25387	-0.173962	1	1.24578	-0.23751	0.588251	1.34047	-0.0949545	0.991691	1.53049	0.151137	0.944829	1.72472	0.368444	0.485394
ENSMUSG00000057388	Mrpl18	2.03092	0.500955	0.533321	1.71832	0.338255	0.297652	1.25938	-0.294798	0.581017	0.955507	-0.717584	0.0701409	1.7933	0.367477	0.482988
ENSMUSG00000009487	Otog	0.0412071	-4.16368	8.16e-07	0.720855	-0.202076	0.702748	0.62302	-0.482133	0.219659	1.28072	0.884132	0.00235623	0.978622	0.366241	0.488455
ENSMUSG00000058799	Nap1l1	7.01698	0.756631	0.256524	4.29894	0.00820941	1	3.98446	-0.144358	0.895711	3.15317	-0.522405	0.24343	5.24441	0.364287	0.476808
ENSMUSG00000005698	Ctcf	0.759388	-0.175082	1	0.871732	0.0421523	1	0.79956	-0.131806	0.935638	0.787875	-0.139499	1	1.04219	0.35846	0.480783
ENSMUSG00000034681	Rnps1	1.65417	0.239016	0.934797	1.37465	-0.053397	1	1.3651	-0.0678507	1	1.22707	-0.242732	0.840241	1.72304	0.35801	0.509376
ENSMUSG00000015149	Sirt2	0.465052	-1.23892	0.188387	0.9566	-0.225914	0.599744	1.14648	0.137701	0.895711	1.10135	0.0465987	1	1.30817	0.356896	0.480811
ENSMUSG00000019998	Stx7	0.412071	-0.999761	0.399088	0.694661	-0.299902	0.480012	0.734897	-0.192904	0.837799	1.05106	0.473211	0.245091	0.986986	0.356494	0.503338
ENSMUSG00000022858	Tra2b	3.85581	0.410425	0.665151	2.63091	-0.219138	0.606453	2.85748	-0.0570686	1	2.75588	-0.113019	1	3.58326	0.355644	0.505804
ENSMUSG00000028291	Akirin2	1.42459	0.130266	1	1.23006	-0.119419	0.85651	1.1239	-0.296909	0.577036	1.44667	0.181449	0.845199	1.59089	0.354501	0.520463
ENSMUSG00000020328	Nudcd2	1.67772	0.435662	0.63856	1.37885	0.185307	0.664823	1.12082	-0.233034	0.729044	0.965565	-0.455245	0.41252	1.53401	0.353279	0.524969
ENSMUSG00000059005	Hnrnpa3	5.39225	0.506331	0.603648	4.42991	0.285236	0.411107	3.10894	-0.424487	0.256088	3.00901	-0.428565	0.414411	4.69906	0.351813	0.510066
ENSMUSG00000058239	Usf2	0.606333	-0.683615	0.712697	0.89583	-0.135016	0.846128	0.97302	0.0303608	1	0.957184	-0.00264841	1	1.16598	0.351727	0.495537
ENSMUSG00000038628	Polr3k	1.78957	0.114982	1	1.84614	0.224736	0.581122	1.48519	-0.216846	0.746411	1.30083	-0.413976	0.495302	2.01077	0.348509	0.530265
ENSMUSG00000057278	Snrpg	9.93092	0.488905	0.626796	7.64337	0.124844	0.815514	6.87272	-0.0913171	0.994659	4.94852	-0.634691	0.105138	8.72562	0.346873	0.516369
ENSMUSG00000025856	Pdgfa	0.0941877	-3.18332	5.41e-05	1.33589	0.988276	2.65e-05	0.572727	-0.776701	0.0100666	0.667179	-0.438748	0.488488	1.04386	0.342761	0.545965
ENSMUSG00000037361	Sf3b6	2.10745	0.00788501	1	2.41717	0.301796	0.373067	1.81671	-0.278905	0.621317	1.64113	-0.415954	0.445035	2.53103	0.342327	0.541791
ENSMUSG00000021361	Tmem14c	1.60119	0.303826	0.837847	1.29502	-0.0233403	1	1.19062	-0.191082	0.804234	1.19355	-0.162176	0.994283	1.5842	0.340831	0.560174
ENSMUSG00000031644	Nek1	0.241356	-2.04161	0.00810886	0.843443	-0.280273	0.505991	1.06642	0.190905	0.780566	1.08626	0.1961	0.825862	1.17602	0.340654	0.527785
ENSMUSG00000024309	Pfdn6	1.57764	0.631701	0.356773	1.10224	0.109518	0.85651	0.917595	-0.257407	0.704213	0.839841	-0.374545	0.585443	1.26133	0.338247	0.527785
ENSMUSG00000001017	Chtop	1.57176	0.07505	1	1.41237	-0.111532	0.870831	1.39795	-0.132827	0.925341	1.49864	0.00567671	1	1.80334	0.338134	0.561223
ENSMUSG00000042750	Bex2	0.465052	-1.62347	0.0470703	1.42704	0.0488172	1	1.361	-0.0472515	1	1.44835	0.0682115	1	1.68122	0.337159	0.577542
ENSMUSG00000032575	Manf	1.58353	-0.839579	0.526461	3.60009	0.565963	0.0310715	1.5478	-1.07757	2.81e-05	3.24202	0.283511	0.658375	3.33735	0.33676	0.564835
ENSMUSG00000020738	Sumo2	20.6153	0.475846	0.641197	15.5801	0.070421	0.941516	13.9097	-0.158013	0.877596	11.9103	-0.402606	0.464168	18.1605	0.336548	0.543462
ENSMUSG00000025135	Anapc11	3.50261	1.01064	0.0436325	2.13532	0.331841	0.308566	1.50777	-0.371834	0.380972	1.01921	-0.969469	0.00519318	2.19479	0.333814	0.571725
ENSMUSG00000023456	Tpi1	2.31349	0.423808	0.655652	2.82475	1.09796	6.9e-07	0.840616	-1.33649	1.84e-07	1.05944	-0.84213	0.0239827	2.10613	0.33237	0.584912
ENSMUSG00000021131	Erh	3.60268	0.618017	0.354717	2.75664	0.285726	0.41432	2.01891	-0.343028	0.443802	1.71824	-0.57083	0.181218	2.89237	0.332263	0.570872
ENSMUSG00000024302	Dtna	0.088301	-3.20695	3.05e-05	0.649608	-0.462127	0.161883	0.737976	-0.222009	0.76543	1.34106	0.910844	0.00105154	0.992004	0.33074	0.561017
ENSMUSG00000047721	Bola2	2.08979	0.240375	0.92925	1.68584	-0.109518	0.876584	1.7541	-0.0306785	1	1.56737	-0.221642	0.845481	2.14126	0.330323	0.579048
ENSMUSG00000020608	Smc6	1.1538	0.356309	0.769676	1.097	0.384875	0.227978	0.704105	-0.50509	0.163706	0.719145	-0.409383	0.531875	1.09739	0.329179	0.563015
ENSMUSG00000020869	Lrrc59	1.07139	0.661797	0.334557	0.787912	0.254573	0.496209	0.546041	-0.474212	0.213035	0.554865	-0.389703	0.572769	0.836429	0.327855	0.572292
ENSMUSG00000028639	Ybx1	21.1098	0.888871	0.123567	11.7422	-0.0170203	1	10.9054	-0.165053	0.858141	8.89628	-0.489597	0.293396	14.2159	0.327126	0.571874
ENSMUSG00000004885	Crabp2	1.62474	-0.817703	0.546845	2.44651	-0.262989	0.512248	2.9283	0.0951372	0.968664	3.06265	0.160905	0.921669	3.35575	0.32686	0.584912
ENSMUSG00000028820	Sfpq	3.09642	0.444017	0.614137	2.216	-0.0834526	0.937047	2.28064	-0.0261927	1	1.89258	-0.343766	0.585443	2.77192	0.326318	0.584912
ENSMUSG00000039640	Mrpl12	1.65417	0.635835	0.343691	1.13472	0.0775252	0.932498	0.861143	-0.463227	0.217126	1.03597	-0.0924307	1	1.30985	0.325629	0.560622
ENSMUSG00000063787	Chchd1	2.33703	0.771005	0.193803	1.47419	0.0838876	0.918752	1.24501	-0.253745	0.68412	1.09967	-0.431479	0.46105	1.69628	0.3253	0.596517
ENSMUSG00000037601	Nme1	6.19873	1.08699	0.0333803	3.19984	0.0824934	0.918835	2.45513	-0.438441	0.233185	2.429	-0.40405	0.47371	3.68363	0.324645	0.588441
ENSMUSG00000030541	Idh2	1.52466	1.15708	0.0240651	0.752288	0.0752576	0.926562	0.469061	-0.822742	0.00783447	0.618565	-0.273261	0.82637	0.868213	0.323547	0.603704
ENSMUSG00000026234	Ncl	4.32086	0.639735	0.327489	2.96619	0.0875018	0.905426	2.75073	-0.0656676	1	1.88419	-0.695047	0.0662434	3.40426	0.323542	0.591576
ENSMUSG00000029623	Pdap1	5.79254	0.44563	0.704941	4.58602	0.124861	0.817336	4.1456	-0.0806462	1	3.06768	-0.580635	0.163184	5.16913	0.323531	0.584912
ENSMUSG00000018379	Srsf1	2.82563	-0.0202771	1	2.64768	-0.149857	0.786455	3.07507	0.153921	0.860732	2.4005	-0.299651	0.685143	3.41932	0.323145	0.589684
ENSMUSG00000074637	Sox2	0.123621	-3.55525	1.24e-05	0.0481967	-5.34597	9.44e-57	0.390029	-2.264	1.23e-16	5.58888	3.3661	3.08e-49	1.72806	0.322801	0.630064
ENSMUSG00000020267	Hint1	8.77123	0.886581	0.130038	6.80936	0.705428	0.00326317	3.67449	-0.567434	0.0683021	1.91604	-1.54335	5.07e-07	5.90017	0.321997	0.591747
ENSMUSG00000037736	Limch1	0.176602	-3.01746	3.91e-05	1.25416	-0.22248	0.605545	1.54267	0.196333	0.76543	1.56904	0.197721	0.848039	1.67955	0.321553	0.603704
ENSMUSG00000030435	U2af2	1.10082	0.640126	0.360966	0.759622	0.0926259	0.884299	0.621994	-0.305009	0.601366	0.616889	-0.279973	0.785425	0.868213	0.321274	0.591597
ENSMUSG00000032171	Pin1	1.88964	0.343857	0.772009	1.64602	0.1832	0.667154	1.37434	-0.182628	0.821059	1.1332	-0.485575	0.351786	1.79832	0.317969	0.603704
ENSMUSG00000061360	Phf5a	3.1494	0.738525	0.222491	2.04103	0.0979383	0.880338	1.8044	-0.15085	0.895711	1.37962	-0.584266	0.191377	2.32193	0.31681	0.603704
ENSMUSG00000039849	Pcif1	0.771162	-0.20917	1	0.953457	0.148611	0.780589	0.805718	-0.191372	0.82455	0.802961	-0.172102	0.981004	1.05725	0.315186	0.597289
ENSMUSG00000035268	Pkig	1.87198	0.520067	0.504666	1.24997	-0.125405	0.846128	1.28094	-0.077577	1	1.17343	-0.218604	0.89314	1.58587	0.313601	0.603704
ENSMUSG00000028676	Srsf10	2.4842	0.158737	1	2.01274	-0.204813	0.642024	2.3607	0.115497	0.932624	1.95628	-0.228997	0.831875	2.65315	0.309164	0.603704
ENSMUSG00000024181	Mrpl28	1.83077	0.83983	0.145157	1.18082	0.220072	0.588251	0.860117	-0.411584	0.325759	0.796256	-0.490329	0.360805	1.26133	0.309005	0.603704
ENSMUSG00000046865	Fbl	2.06624	1.30883	0.00361999	0.738667	-0.372439	0.301875	0.790322	-0.245438	0.729044	0.834812	-0.119579	1	1.06226	0.30845	0.603704
ENSMUSG00000027239	Mdk	16.3416	0.242856	1	18.8082	0.660254	0.0069994	11.1661	-0.425128	0.255715	7.34567	-1.05919	0.00104781	16.4776	0.307108	0.603704
ENSMUSG00000030057	Cnbp	4.83889	0.348376	0.758829	3.79497	-0.0232317	1	3.59545	-0.13172	0.922874	3.44318	-0.189726	0.907986	4.5485	0.303134	0.607471
ENSMUSG00000062981	Mrpl42	2.51363	0.445224	0.615133	2.43079	0.557036	0.0338434	1.49648	-0.439987	0.234208	1.14661	-0.82592	0.0243041	2.21988	0.302321	0.621328
ENSMUSG00000086316	Nbdy	1.09493	-0.0250261	1	1.12529	0.0228254	1	1.03563	-0.143971	0.900844	1.05609	-0.0911504	1	1.31487	0.298774	0.603704
ENSMUSG00000025823	Pdia4	0.553353	-1.26578	0.196898	2.01169	0.991747	1.96e-05	0.783138	-0.945507	0.000762012	1.00244	-0.441218	0.479088	1.53234	0.297925	0.666405
ENSMUSG00000037772	Mrpl23	1.84255	-0.188163	1	2.39202	0.289186	0.405474	1.96862	-0.112409	0.951156	1.52043	-0.535625	0.225233	2.4591	0.29786	0.630825
ENSMUSG00000028010	Gar1	1.43636	0.987149	0.0608083	0.700948	-0.159142	0.788784	0.776979	0.0467608	1	0.528044	-0.614987	0.177311	0.896652	0.297512	0.618188
ENSMUSG00000052534	Pbx1	1.18323	-1.09043	0.283285	1.42809	-1.00139	7.14e-05	2.99912	0.43103	0.200645	3.24034	0.507069	0.186076	2.89237	0.296265	0.639359
ENSMUSG00000020134	Peli1	0.777049	-0.331098	1	0.801532	-0.369559	0.302359	0.978152	0.0194986	1	1.12985	0.274565	0.649374	1.14256	0.295114	0.612718
ENSMUSG00000020018	Snrpf	8.8713	0.901973	0.11661	4.75995	-0.0731655	0.962432	4.52229	-0.175547	0.833538	4.0433	-0.344539	0.585443	5.82154	0.294412	0.632838
ENSMUSG00000071866	Ppia	30.817	0.570271	0.495722	24.3131	0.288118	0.399368	17.5903	-0.364427	0.383135	15.216	-0.563163	0.181854	24.9523	0.293432	0.63223
ENSMUSG00000036438	Calm2	7.41728	0.458263	0.681481	5.50595	0.00998721	1	5.34648	-0.0495287	1	4.21429	-0.450042	0.370691	6.45723	0.293414	0.636105
ENSMUSG00000032215	Rsl24d1	1.819	0.642599	0.336313	1.05823	-0.240862	0.584897	1.1629	-0.0562262	1	1.11811	-0.116992	1	1.40855	0.293034	0.614856
ENSMUSG00000044627	Swi5	5.42757	0.278266	0.955395	5.05227	0.236727	0.534423	4.23182	-0.126356	0.932624	3.20011	-0.582676	0.158966	5.30463	0.291262	0.639546
ENSMUSG00000040824	Snrpd2	7.21713	0.417729	0.743057	5.84647	0.135364	0.786455	5.22536	-0.0932398	0.990051	4.01145	-0.530295	0.225781	6.43883	0.290298	0.641741
ENSMUSG00000061479	Snrpa	1.5953	0.694127	0.290859	1.04042	0.0502071	1	0.864223	-0.317392	0.558529	0.905218	-0.198386	0.938561	1.19107	0.286057	0.644385
ENSMUSG00000033307	Mif	13.9339	0.729444	0.285987	9.76717	0.252407	0.492606	7.49369	-0.283826	0.599423	5.70455	-0.70411	0.0582918	10.1442	0.284785	0.660213
ENSMUSG00000020265	Sumo3	2.72556	-0.0973159	1	2.96515	0.0470129	1	2.90777	0.00742267	1	2.43906	-0.297726	0.687791	3.3959	0.283479	0.667642
ENSMUSG00000028675	Pnrc2	1.26565	-0.100359	1	1.41133	0.0891901	0.90587	1.33226	-0.0281513	1	1.13823	-0.295615	0.750738	1.58252	0.282773	0.683503
ENSMUSG00000052397	Ezr	0.170715	-2.37493	0.00226733	1.27197	0.833845	0.000615845	0.543988	-0.889442	0.00193572	0.854928	-0.0363657	1	1.02212	0.282076	0.668582
ENSMUSG00000004945	Tmem242	1.07727	-0.0446756	1	1.19444	0.152022	0.76688	1.11364	0.00837634	1	0.84487	-0.464841	0.397927	1.29814	0.28131	0.648075
ENSMUSG00000060143	Gm10076	2.81386	0.101825	1	2.67911	0.042402	1	2.73636	0.0864334	0.986345	1.91604	-0.536071	0.22294	3.06467	0.277215	0.683511
ENSMUSG00000060377	Rpl36a-ps1	1.20678	-0.059245	1	1.0247	-0.392624	0.240854	1.5129	0.399194	0.267482	1.04603	-0.312289	0.705743	1.46375	0.276539	0.656756
ENSMUSG00000048644	Ctxn1	1.87787	0.0625154	1	2.00645	0.226469	0.574695	1.80337	0.00585926	1	1.21701	-0.661088	0.108319	2.09944	0.276452	0.691542
ENSMUSG00000079065	BC005561	0.753502	-0.423149	1	0.876971	-0.256787	0.568899	1.11466	0.228154	0.727244	0.945449	-0.0962491	1	1.16431	0.273385	0.67426
ENSMUSG00000041556	Fbxo2	0.123621	-5.13379	7.2e-11	0.912594	-2.63023	1.35e-24	7.32228	1.26188	8.14e-09	5.52853	0.454538	0.282382	5.01021	0.272894	0.708126
ENSMUSG00000027679	Dnajc19	1.68949	0.391935	0.707218	1.32017	0.0228848	1	1.15982	-0.23512	0.729044	1.20528	-0.138994	1	1.51728	0.268571	0.7154
ENSMUSG00000032020	Ubash3b	0.170715	-2.78534	0.000179673	0.71876	-0.890526	0.000819918	1.67815	0.830851	0.000774736	1.17008	0.0186678	1	1.34498	0.267825	0.685026
ENSMUSG00000021290	2010107E04Rik	5.06259	0.344557	0.765014	4.42467	0.194432	0.632584	3.6673	-0.186704	0.804234	3.01404	-0.495196	0.285451	4.67564	0.266499	0.708835
ENSMUSG00000031661	Nkd1	1.44814	2.59585	3.54e-12	0.184405	-0.905762	0.00288451	0.259677	-0.285616	0.704213	0.187749	-0.781845	0.0904182	0.347954	0.265973	0.763132
ENSMUSG00000028156	Eif4e	2.49597	0.500871	0.530652	2.03264	0.256862	0.492606	1.59399	-0.237179	0.727244	1.33436	-0.506984	0.311782	2.08103	0.26285	0.726029
ENSMUSG00000063200	Nol7	1.21855	-0.205942	1	1.5863	0.266836	0.472468	1.24091	-0.232803	0.729044	1.22204	-0.229318	0.872717	1.61598	0.262424	0.728433
ENSMUSG00000028851	Nudc	2.02504	0.719543	0.257469	1.5182	0.38005	0.225708	0.932991	-0.589745	0.0608837	1.01753	-0.376564	0.585443	1.4671	0.261649	0.698306
ENSMUSG00000039630	Hnrnpu	3.59091	0.32231	0.800783	3.0804	0.124534	0.820205	2.62756	-0.195991	0.781971	2.48097	-0.269473	0.758926	3.35575	0.261053	0.724473
ENSMUSG00000022353	Mtss1	0.28845	-1.9108	0.013159	0.999558	-0.115356	0.866037	1.03255	-0.0512755	1	1.28574	0.348168	0.488083	1.22453	0.259123	0.70959
ENSMUSG00000041235	Chd7	1.00663	-0.339629	1	0.710378	-1.05847	3.68e-05	1.21217	-0.0787669	1	2.15911	1.01867	0.000149461	1.45706	0.258655	0.705932
ENSMUSG00000001175	Calm1	7.59388	1.18572	0.014355	3.83373	0.163394	0.723141	2.23446	-0.86796	0.00114788	3.33925	-0.102934	1	4.09181	0.257742	0.732862
ENSMUSG00000072235	Tuba1a	8.44746	0.762987	0.254083	5.92924	0.300499	0.377418	2.5588	-1.27511	3.04e-07	6.42369	0.403779	0.375856	5.93028	0.257064	0.734979
ENSMUSG00000063888	Rpl7l1	1.14203	0.557593	0.47677	0.8864	0.227755	0.57195	0.703079	-0.241348	0.729044	0.583362	-0.523966	0.310643	0.916726	0.256982	0.723614
ENSMUSG00000078812	Eif5a	12.839	1.13818	0.0201552	6.35568	0.0624252	0.962511	5.39882	-0.26298	0.650589	4.39533	-0.575899	0.168318	7.11968	0.256772	0.728433
ENSMUSG00000063229	Ldha	2.89039	0.816475	0.166675	2.16676	0.518653	0.0642375	0.904252	-1.16371	1.17e-05	1.66292	-0.0383835	1	1.96226	0.256426	0.760197
ENSMUSG00000033543	Gtf2a2	2.54895	0.30642	0.823126	2.2883	0.196791	0.632225	1.7541	-0.335825	0.462828	1.87916	-0.176814	0.93824	2.40055	0.255504	0.741134
ENSMUSG00000042406	Atf4	2.27228	0.208415	0.963506	1.68689	-0.310964	0.400543	1.98402	0.00746063	1	2.09876	0.105263	1	2.2801	0.254342	0.747082
ENSMUSG00000079658	Eloc	2.06036	0.0497855	1	2.216	0.223222	0.583757	1.8239	-0.17352	0.842678	1.64615	-0.326408	0.62922	2.29349	0.253717	0.747177
ENSMUSG00000021474	Sfxn1	0.965424	0.025745	1	0.732381	-0.500133	0.113877	0.962756	0.0285821	1	1.17678	0.386546	0.396588	1.09405	0.253101	0.720352
ENSMUSG00000075706	Gpx4	4.69172	-0.0802825	1	4.56821	-0.150845	0.786455	4.20924	-0.31151	0.51997	6.07669	0.37648	0.428958	5.67935	0.252655	0.740967
ENSMUSG00000021109	Hif1a	0.88301	-0.0867373	1	0.981746	0.0981663	0.88917	0.733871	-0.472633	0.209743	1.09129	0.274974	0.654489	1.07732	0.251688	0.727795
ENSMUSG00000016559	H3f3b	35.6677	-0.431038	0.898314	45.373	-0.0804333	0.942058	46.0265	-0.0522968	1	50.1407	0.104654	1	54.4013	0.251439	0.737999
ENSMUSG00000040681	Hmgn1	20.8449	0.524763	0.56468	16.4351	0.224236	0.5688	14.2607	-0.0676329	1	9.55843	-0.732811	0.0431773	16.9828	0.251305	0.740967
ENSMUSG00000015289	Lage3	1.04784	-0.277067	1	1.47943	0.338616	0.298884	1.22551	-0.0534257	1	0.871691	-0.622259	0.152813	1.44869	0.251224	0.720352
ENSMUSG00000032253	Phip	1.17146	-0.412615	1	1.36837	-0.231719	0.588251	1.58167	0.0563769	1	1.66292	0.137021	0.967773	1.77156	0.251088	0.761583
ENSMUSG00000024480	Ap3s1	2.16043	0.550361	0.45704	1.47	-0.0487168	1	1.31584	-0.267847	0.650589	1.4802	-0.0307261	1	1.73308	0.250182	0.762017
ENSMUSG00000021905	Dph3	1.35395	0.549088	0.475838	1.10748	0.329696	0.325857	0.809824	-0.306594	0.580067	0.685618	-0.54686	0.25761	1.08736	0.248856	0.731772
ENSMUSG00000028455	Stoml2	1.07727	0.756954	0.23868	0.738667	0.234822	0.556986	0.484457	-0.593325	0.0769088	0.61186	-0.129345	1	0.757804	0.248648	0.750105
ENSMUSG00000020180	Snrpd3	2.49597	0.874395	0.109593	1.48676	0.100923	0.872794	1.33431	-0.118115	0.946106	0.965565	-0.647245	0.123469	1.62602	0.247706	0.76815
ENSMUSG00000054766	Set	7.96475	0.443335	0.706712	6.06545	0.0424171	1	5.57639	-0.127013	0.932624	5.08766	-0.268655	0.758872	6.82526	0.247157	0.757316
ENSMUSG00000054808	Actn4	1.34217	-0.00288565	1	1.02051	-0.528289	0.0768136	1.27683	-0.101925	0.975805	1.81211	0.545345	0.139135	1.54237	0.246549	0.777946
ENSMUSG00000026064	Ptp4a1	4.09128	0.356981	0.746106	3.37063	0.0878973	0.903022	2.91495	-0.203827	0.76543	2.89837	-0.187951	0.911884	3.70705	0.246068	0.762492
ENSMUSG00000035726	Supt16	1.23033	0.464253	0.619231	0.959743	0.113092	0.85651	0.820088	-0.203189	0.811116	0.781169	-0.259713	0.83227	1.04219	0.245824	0.75688
ENSMUSG00000030265	Kras	1.0184	0.549258	0.487978	0.807819	0.261525	0.481606	0.506012	-0.654378	0.0373459	0.72585	0.034131	1	0.816354	0.243996	0.752092
ENSMUSG00000042323	Pbrm1	1.61296	-0.257774	1	1.92892	0.0209261	1	1.84751	-0.0662899	1	1.8557	-0.0501478	1	2.1881	0.242857	0.780962
ENSMUSG00000087687	Pet100	0.724068	-0.337091	1	0.993271	0.187322	0.666429	0.852932	-0.123168	0.951235	0.771111	-0.279492	0.785425	1.03884	0.24239	0.752036
ENSMUSG00000027067	Ssrp1	1.17735	0.770506	0.224917	0.797341	0.227542	0.580305	0.572727	-0.430978	0.307657	0.590068	-0.327704	0.70164	0.818027	0.242373	0.766796
ENSMUSG00000031885	Cbfb	1.78368	1.17721	0.0126858	0.817249	-0.0486974	1	0.765689	-0.178779	0.857759	0.618565	-0.515295	0.3178	0.958547	0.241205	0.75688
ENSMUSG00000042682	Selenok	2.36647	-0.218466	1	3.48064	0.521786	0.0504901	1.97478	-0.620154	0.0377199	2.50444	-0.148306	0.98792	3.11988	0.239996	0.784039
ENSMUSG00000031984	2810004N23Rik	1.02429	-0.174854	1	1.21016	0.104876	0.865186	1.1978	0.0844886	0.995037	0.901865	-0.41567	0.500963	1.31487	0.239447	0.753114
ENSMUSG00000035215	Lsm7	3.69687	0.678943	0.290104	2.57852	0.172106	0.696327	2.28783	-0.0725095	1	1.5439	-0.724816	0.0501531	2.7117	0.238577	0.785874
ENSMUSG00000093674	Rpl41	119.348	0.25633	0.977577	101.549	0.0224119	1	102.79	0.0475649	1	77.8973	-0.436439	0.388791	114.857	0.238467	0.775219
ENSMUSG00000031158	Timm17b	1.31863	0.313068	0.829187	1.30445	0.411531	0.174866	0.921701	-0.300698	0.596676	0.756024	-0.594274	0.192312	1.2262	0.237623	0.760197
ENSMUSG00000089847	Timm10b	1.36572	0.321579	0.817027	1.22902	0.219273	0.588251	0.959677	-0.279627	0.63146	0.921981	-0.312224	0.708699	1.26133	0.235444	0.763973
ENSMUSG00000044533	Rps2	53.1395	0.373929	0.809653	34.0594	-0.381931	0.242208	45.0833	0.175357	0.79734	39.0048	-0.106377	1	47.2984	0.235308	0.785097
ENSMUSG00000001056	Nhp2	2.49009	0.667074	0.2949	1.60935	-0.00124556	1	1.53548	-0.0959859	0.988524	1.30586	-0.360585	0.592976	1.8368	0.234157	0.805282
ENSMUSG00000079036	Alkbh1	1.37161	0.0535744	1	0.973364	-0.586565	0.0430049	1.23783	-0.132779	0.927092	1.8557	0.620438	0.0682316	1.50724	0.232914	0.812815
ENSMUSG00000053907	Mat2a	1.53644	-0.374181	1	1.76651	-0.210823	0.631723	2.09897	0.136129	0.895711	1.95795	-0.00693732	1	2.23996	0.23287	0.80582
ENSMUSG00000032481	Smarcc1	2.11334	0.326548	0.802746	1.83357	0.151935	0.762382	1.5673	-0.165877	0.865425	1.43158	-0.29945	0.733961	1.94051	0.232689	0.808607
ENSMUSG00000026201	Stk16	1.01252	0.0816304	1	0.980698	0.0441836	1	0.922727	-0.0790273	1	0.864986	-0.179958	0.965578	1.09238	0.230973	0.78216
ENSMUSG00000007039	Ddah2	3.59679	0.771564	0.186864	2.49261	0.283313	0.421278	1.81774	-0.353322	0.415321	1.63945	-0.483427	0.316016	2.47583	0.230242	0.812135
ENSMUSG00000045136	Tubb2b	3.09053	0.604093	0.38486	1.78852	-0.296589	0.440391	1.1629	-1.07925	2.88e-05	3.54376	1.00721	0.000170681	2.36709	0.229781	0.812815
ENSMUSG00000078427	Sarnp	2.33703	0.429144	0.63856	1.97921	0.241394	0.532267	1.54369	-0.261811	0.655454	1.41147	-0.380657	0.571321	2.00408	0.229638	0.812815
ENSMUSG00000000567	Sox9	1.5541	-0.941955	0.411734	2.75245	-0.110072	0.875731	2.58035	-0.238068	0.726106	3.87232	0.520063	0.166401	3.30891	0.229356	0.812815
ENSMUSG00000024258	Polr2d	1.00663	-0.011255	1	1.25731	0.455402	0.117417	0.885777	-0.26824	0.671129	0.732556	-0.552836	0.248399	1.1526	0.228017	0.787261
ENSMUSG00000079435	Rpl36a	24.9244	0.0520916	1	18.6982	-0.480441	0.106658	27.457	0.2848	0.539227	23.9028	-0.00631665	1	27.2575	0.227854	0.805458
ENSMUSG00000031939	Taf1d	1.3775	0.334327	0.80243	0.791055	-0.637766	0.0278257	1.34355	0.415156	0.245828	0.987358	-0.196001	0.938718	1.25632	0.227737	0.789405
ENSMUSG00000020358	Hnrnpab	4.41505	0.278235	0.85848	3.96994	0.163366	0.720031	3.23416	-0.249327	0.687026	3.34428	-0.16072	0.964573	4.16709	0.227437	0.812815
ENSMUSG00000020733	Slc9a3r1	0.376751	-1.17137	0.251844	1.20806	0.824548	0.000652178	0.480352	-1.02311	0.000188827	0.861633	0.0613723	1	0.945164	0.226806	0.802562
ENSMUSG00000078713	Tomm5	1.96617	0.294918	0.843419	1.61564	-0.00199585	1	1.66378	0.0581376	1	1.27569	-0.407075	0.513042	1.8368	0.226423	0.812815
ENSMUSG00000031783	Polr2c	1.25387	0.877516	0.121681	0.771147	0.16792	0.706164	0.521407	-0.595843	0.0704891	0.692324	-0.0450111	1	0.806317	0.225422	0.805282
ENSMUSG00000071533	Pcnp	2.25462	0.210717	0.963399	2.00645	0.0490754	1	1.95733	-0.00120579	1	1.58748	-0.36153	0.570038	2.22323	0.225382	0.812815
ENSMUSG00000027808	Serp1	2.46654	0.0966682	1	2.55233	0.207423	0.599362	2.08563	-0.202388	0.76543	1.99818	-0.250074	0.788841	2.61969	0.225006	0.812815
ENSMUSG00000037373	Ctbp1	3.42608	0.420923	0.642656	2.67701	0.0637795	0.962378	2.27141	-0.263828	0.650589	2.50444	-0.0623481	1	2.94423	0.224828	0.812815
ENSMUSG00000024974	Smc3	0.988971	0.186575	1	1.03728	0.356235	0.277427	0.636363	-0.612481	0.0551226	0.878396	0.00683196	1	0.992004	0.223444	0.804993
ENSMUSG00000034269	Setd5	0.93599	-0.375932	1	1.19968	-0.00231233	1	1.22859	0.0463739	1	1.09967	-0.153472	0.998416	1.36171	0.223392	0.800631
ENSMUSG00000034610	Zcchc11	0.659314	-0.992121	0.365505	1.3537	0.110696	0.85651	1.32918	0.0737368	1	1.16337	-0.169219	0.985576	1.45371	0.223286	0.794428
ENSMUSG00000034424	Gcsh	1.40693	1.14744	0.0193319	0.708282	0.103828	0.85651	0.578885	-0.298058	0.626189	0.494517	-0.523886	0.317629	0.762823	0.22313	0.812815
ENSMUSG00000063694	Cycs	4.15603	0.826959	0.139486	2.55966	0.109326	0.854969	2.15645	-0.234591	0.729044	1.88252	-0.435089	0.403934	2.75018	0.222686	0.814774
ENSMUSG00000029247	Paics	1.25976	0.561913	0.463195	0.957648	0.190521	0.661299	0.775953	-0.234298	0.734661	0.678913	-0.429835	0.488083	0.988659	0.221677	0.810279
ENSMUSG00000041203	Trir	2.56073	0.332685	0.787499	2.172	0.114016	0.846128	1.75616	-0.309681	0.533011	1.98142	-0.0635487	1	2.32694	0.221649	0.818297
ENSMUSG00000019738	Polr2i	2.34881	0.58301	0.414871	1.87967	0.332631	0.306607	1.43592	-0.219518	0.738857	1.04771	-0.71812	0.0687653	1.81505	0.220703	0.824879
ENSMUSG00000039967	Zfp292	0.671087	-0.690009	0.70679	0.979651	-0.165418	0.763478	1.08592	0.0402974	1	1.19187	0.200396	0.815684	1.20278	0.216942	0.812815
ENSMUSG00000050628	Ubald2	1.35395	-0.083831	1	1.2615	-0.245963	0.566631	1.11056	-0.490219	0.158053	2.01495	0.629588	0.0596565	1.61431	0.21668	0.842209
ENSMUSG00000058503	Fam133b	1.13025	0.247568	0.932781	0.906308	-0.115799	0.88917	0.906305	-0.116744	0.96502	0.995739	0.0635782	1	1.08401	0.215386	0.812815
ENSMUSG00000037070	Rbmxl1	1.56587	0.803061	0.17498	1.00584	0.16175	0.741817	0.833431	-0.217541	0.76543	0.710763	-0.458361	0.4186	1.04888	0.214899	0.812815
ENSMUSG00000060475	Wtap	1.5953	0.107469	1	1.39037	-0.1298	0.842543	1.44824	-0.0492702	1	1.51372	0.0346363	1	1.67286	0.213003	0.849455
ENSMUSG00000090553	Snrpe	8.15901	0.899426	0.118578	4.79872	0.109653	0.850849	4.05733	-0.227348	0.729044	3.4633	-0.466732	0.337816	5.12731	0.212755	0.838298
ENSMUSG00000022378	Fam49b	1.17735	0.702822	0.290859	0.868589	0.318382	0.344966	0.479325	-0.834261	0.00383885	0.749319	0.00905123	1	0.839774	0.211826	0.825946
ENSMUSG00000032407	U2surp	1.07727	0.175806	1	0.969173	0.0201695	1	0.932991	-0.0568159	1	0.851575	-0.206742	0.921814	1.08067	0.211496	0.817909
ENSMUSG00000032374	Plod2	0.359091	-1.50867	0.0736582	0.769052	-0.502576	0.11206	1.17214	0.338946	0.421863	1.19019	0.31503	0.571321	1.12416	0.211407	0.817909
ENSMUSG00000039218	Srrm2	3.83226	-0.123693	1	3.74782	-0.198702	0.656995	3.70117	-0.22472	0.729044	5.18321	0.403229	0.375878	4.6656	0.210705	0.848575
ENSMUSG00000034674	Tdg	0.830029	-0.0925619	1	1.00794	0.274409	0.464289	0.735923	-0.358559	0.445644	0.854928	-0.0566102	1	0.993677	0.209861	0.823492
ENSMUSG00000020994	Pnn	1.52466	-0.266683	1	1.80214	-0.0149934	1	1.98299	0.183068	0.789919	1.46846	-0.365098	0.585443	2.04256	0.209178	0.85591
ENSMUSG00000028165	Cisd2	1.10082	-0.0635823	1	1.26988	0.209132	0.605743	0.958651	-0.353651	0.42717	1.14661	-0.00138386	1	1.28977	0.207909	0.820184
ENSMUSG00000026915	Strbp	0.618107	-0.841546	0.533205	0.986985	-0.190547	0.690937	1.2717	0.331698	0.439849	0.989034	-0.163491	0.994283	1.22119	0.207627	0.823825
ENSMUSG00000028998	Tomm7	4.77414	0.103566	1	5.01036	0.248911	0.501271	4.21129	-0.108045	0.957949	3.38116	-0.46796	0.334376	4.99348	0.207003	0.850892
ENSMUSG00000031819	Emc8	1.0184	0.578992	0.45071	0.87278	0.472315	0.100959	0.480352	-0.713921	0.0201786	0.606831	-0.242742	0.860829	0.78457	0.206796	0.842772
ENSMUSG00000039771	Polr2j	1.63651	-0.0262077	1	2.00959	0.400107	0.183478	1.35073	-0.406057	0.301206	1.48187	-0.199252	0.928913	1.86691	0.206585	0.857124
ENSMUSG00000021537	Cetn3	2.01326	0.13053	1	2.24639	0.417135	0.155632	1.64428	-0.227675	0.729044	1.31257	-0.577658	0.198518	2.06932	0.205179	0.858732
ENSMUSG00000004591	Pkn2	0.86535	-0.0441107	1	0.871732	-0.0451424	1	0.922727	0.0704754	1	0.79458	-0.199359	0.935154	1.00037	0.204905	0.835827
ENSMUSG00000000568	Hnrnpd	1.76602	0.394584	0.704941	1.61145	0.352349	0.277427	1.1978	-0.255041	0.687026	0.985681	-0.550285	0.247449	1.52732	0.20355	0.869255
ENSMUSG00000032562	Gnai2	2.02504	0.116263	1	1.60935	-0.296409	0.436895	1.35586	-0.619912	0.040562	2.87658	0.7983	0.00631894	2.09776	0.202442	0.865485
ENSMUSG00000047945	Marcksl1	17.0421	0.199866	1	14.5868	-0.0403539	1	13.184	-0.241076	0.705408	16.3492	0.165866	0.903189	16.67	0.200932	0.85847
ENSMUSG00000052833	Sae1	1.15969	0.312482	0.83116	1.26359	0.628811	0.0147255	0.734897	-0.487876	0.181863	0.638681	-0.661447	0.119492	1.05725	0.200376	0.848575
ENSMUSG00000024194	Cuta	1.37161	-0.0141354	1	1.61878	0.329481	0.320383	1.15572	-0.352785	0.429236	1.21366	-0.225954	0.886078	1.54739	0.199921	0.873958
ENSMUSG00000029328	Hnrnpdl	3.82638	0.445978	0.606056	2.80274	-0.0340099	1	2.84311	-0.00525731	1	2.3938	-0.301901	0.681053	3.19014	0.199593	0.867345
ENSMUSG00000045160	Bola3	1.40693	0.861856	0.136085	0.873827	0.168548	0.703686	0.658944	-0.392252	0.377858	0.645387	-0.378592	0.585443	0.899997	0.198589	0.855752
ENSMUSG00000054604	Cggbp1	1.34806	0.472651	0.583871	0.984889	-0.00884417	1	0.974047	-0.0313593	1	0.834812	-0.292527	0.75935	1.10576	0.197966	0.853012
ENSMUSG00000051518	Rps19bp1	1.18323	0.469797	0.596817	0.897926	0.0635449	0.949422	0.803665	-0.15949	0.895711	0.786198	-0.17609	0.974771	0.97193	0.196479	0.855917
ENSMUSG00000031232	Magt1	0.64754	-0.526841	0.904507	1.26464	0.689701	0.00612989	0.686657	-0.567234	0.0883208	0.750995	-0.350851	0.632926	1.02881	0.19641	0.855917
ENSMUSG00000073676	Hspe1	9.2716	0.877212	0.133655	5.28697	0.0178192	1	4.94413	-0.117225	0.942666	3.98296	-0.470082	0.331274	5.855	0.196373	0.871301
ENSMUSG00000030216	Wbp11	1.11848	0.231584	0.950611	1.04671	0.176726	0.69817	0.883724	-0.16669	0.887781	0.831459	-0.249164	0.835069	1.0723	0.195801	0.855917
ENSMUSG00000078348	Sf3b5	2.24873	0.286443	0.85284	2.25896	0.410511	0.165903	1.56217	-0.343073	0.444084	1.43494	-0.443835	0.430393	2.07602	0.195529	0.877516
ENSMUSG00000066037	Hnrnpr	2.00738	-0.0140488	1	2.3564	0.32044	0.331229	1.75924	-0.275128	0.633717	1.76517	-0.234945	0.825862	2.25668	0.195506	0.877388
ENSMUSG00000074781	Ube2n	2.69612	0.0691514	1	2.8918	0.245531	0.513141	2.24369	-0.268269	0.646027	2.33177	-0.168752	0.950606	2.86728	0.195029	0.875909
ENSMUSG00000004268	Emg1	2.46065	0.907878	0.090375	1.42285	0.0832409	0.921257	1.17522	-0.297333	0.574113	1.13823	-0.314318	0.698373	1.52397	0.194448	0.883265
ENSMUSG00000022255	Mtdh	2.06624	0.633016	0.341458	1.22063	-0.222574	0.602156	1.17111	-0.304487	0.555584	1.57575	0.254356	0.730778	1.52397	0.194053	0.88533
ENSMUSG00000004980	Hnrnpa2b1	5.48055	0.00499927	1	5.79513	0.129023	0.80256	5.07756	-0.138891	0.903663	5.00217	-0.147303	0.98792	6.06913	0.193451	0.875617
ENSMUSG00000015120	Ube2i	3.97943	0.67293	0.290859	2.91695	0.269225	0.45653	2.09179	-0.397757	0.311943	2.1105	-0.334608	0.605612	2.85557	0.192075	0.882157
ENSMUSG00000019782	Rwdd1	2.26639	0.638571	0.33529	1.71622	0.290067	0.407661	1.13622	-0.528987	0.106683	1.33939	-0.188625	0.948539	1.66282	0.191257	0.89131
ENSMUSG00000022338	Eny2	2.94337	0.313762	0.815776	2.76293	0.302454	0.371	2.1934	-0.171585	0.846608	1.78026	-0.50292	0.277479	2.66152	0.190941	0.885463
ENSMUSG00000028195	Cyr61	2.85506	0.619691	0.383303	2.06093	0.163944	0.741549	2.08666	0.191657	0.783587	0.900189	-1.23547	0.000332322	2.11784	0.18984	0.906818
ENSMUSG00000010376	Nedd8	5.9456	0.165985	1	5.82552	0.190443	0.639666	5.35161	0.0155644	1	3.80694	-0.56735	0.177234	5.91188	0.18974	0.88297
ENSMUSG00000084957	Bbip1	0.93599	0.100832	1	1.04356	0.366436	0.260397	0.801613	-0.178041	0.86238	0.642034	-0.529045	0.294285	0.973603	0.187219	0.873887
ENSMUSG00000026966	Ssna1	1.6424	0.465147	0.594666	1.40818	0.315835	0.350875	1.04897	-0.283374	0.619411	0.933715	-0.443946	0.441369	1.34498	0.187197	0.868199
ENSMUSG00000058267	Mrps14	2.03681	0.284909	0.857895	1.74346	0.0679567	0.952871	1.65762	-0.0346045	1	1.39471	-0.327169	0.669922	1.8736	0.186898	0.898189
ENSMUSG00000051695	Pcbp1	2.84329	0.174386	1	2.69797	0.133121	0.793369	2.36994	-0.129861	0.928158	2.22114	-0.224907	0.838753	2.80873	0.186464	0.894622
ENSMUSG00000028565	Nfia	2.81386	0.210711	0.964967	3.59485	0.858549	0.000336665	1.7541	-0.636487	0.0425967	1.4869	-0.834448	0.0312001	2.7117	0.184605	0.915615
ENSMUSG00000032518	Rpsa	33.6132	0.476219	0.639227	18.3368	-0.558839	0.0474079	27.6582	0.251005	0.640502	24.8013	0.0182003	1	27.2274	0.1844	0.893457
ENSMUSG00000042305	Tmem183a	1.3304	0.796906	0.184307	0.735524	-0.150278	0.812658	0.803665	0.0265719	1	0.650416	-0.340881	0.658501	0.879923	0.18433	0.877686
ENSMUSG00000024758	Rtn3	0.729955	-0.751791	0.626158	1.32331	0.190315	0.653356	1.0305	-0.311371	0.541353	1.35112	0.201112	0.811531	1.33829	0.184026	0.872893
ENSMUSG00000062397	Zfp706	3.12585	0.0619526	1	3.02487	0.0225742	1	2.8	-0.132831	0.921386	2.97381	-0.0110388	1	3.31895	0.184017	0.899157
ENSMUSG00000007836	Hnrnpa0	1.4658	0.0862288	1	1.44276	0.0862561	0.915734	1.33123	-0.076959	1	1.25389	-0.17042	0.985718	1.53401	0.18389	0.913142
ENSMUSG00000031776	Arl2bp	1.57764	0.499542	0.546641	1.06976	-0.122013	0.85495	1.09721	-0.0723933	1	1.098	-0.0614988	1	1.26133	0.183819	0.872893
ENSMUSG00000021127	Zfp36l1	3.62623	-0.688284	0.693662	7.77224	0.669953	0.00583092	4.33651	-0.533369	0.0953628	4.88315	-0.271407	0.751733	6.33511	0.183669	0.898912
ENSMUSG00000032740	Ccdc88a	1.11259	1.7848	3.33e-05	0.259843	-0.632768	0.0541369	0.333578	-0.165694	0.90227	0.330237	-0.159032	1	0.401486	0.183316	0.914212
ENSMUSG00000037058	Paip2	3.47317	0.15713	1	3.35596	0.147995	0.767318	2.88314	-0.159716	0.876477	2.81456	-0.180956	0.92742	3.46281	0.183272	0.900486
ENSMUSG00000028790	Khdrbs1	1.94262	0.523861	0.498344	1.42599	0.0698521	0.951064	1.2522	-0.191019	0.802768	1.23713	-0.1872	0.952751	1.52732	0.182666	0.911933
ENSMUSG00000021252	Erg28	0.700521	-0.431286	1	1.23845	0.607257	0.0202544	0.795454	-0.317706	0.553744	0.682266	-0.534904	0.281141	1.0355	0.182497	0.879592
ENSMUSG00000035278	Plekhj1	1.68949	0.0528201	1	1.41342	-0.278669	0.481114	1.60733	-0.0267055	1	1.84731	0.223944	0.788379	1.80501	0.182273	0.90914
ENSMUSG00000044600	Smim7	1.32451	0.15566	1	1.28769	0.154109	0.758935	1.11672	-0.135178	0.921462	1.05441	-0.216162	0.894773	1.32323	0.181641	0.877926
ENSMUSG00000025439	Clns1a	1.25976	0.788672	0.198071	0.714569	-0.110413	0.903259	0.587097	-0.489238	0.19318	0.891807	0.29759	0.605838	0.836429	0.181625	0.89131
ENSMUSG00000021486	Prelid1	3.58502	0.825952	0.140756	2.49575	0.367819	0.237143	1.50367	-0.636504	0.0320163	1.76517	-0.295712	0.694413	2.32025	0.181275	0.909871
ENSMUSG00000053453	Thoc7	2.28405	0.317811	0.814393	2.11227	0.275053	0.446521	1.54677	-0.352727	0.42048	1.67298	-0.17552	0.939549	2.04925	0.180895	0.913142
ENSMUSG00000074698	Csnk2a1	1.17146	0.0052488	1	1.12319	-0.0759708	0.960114	1.16393	-0.00465272	1	1.13655	-0.0458051	1	1.29145	0.180385	0.882157
ENSMUSG00000006728	Cdk4	8.52399	0.516236	0.581935	7.2557	0.376728	0.212999	4.92874	-0.406484	0.287511	4.74904	-0.420212	0.428374	6.71318	0.1796	0.907203
ENSMUSG00000067367	Lyar	1.50112	1.60991	0.000154322	0.559501	0.0649715	0.952793	0.409531	-0.5413	0.135328	0.412377	-0.464704	0.441905	0.598883	0.17826	0.908344
ENSMUSG00000024853	Sf3b2	1.66595	0.228532	0.948928	1.50038	0.0958583	0.88917	1.38768	-0.062837	1	1.18684	-0.323004	0.685662	1.58252	0.177825	0.917205
ENSMUSG00000032803	Cdv3	2.86095	0.264601	0.892661	3.35386	0.734256	0.00255832	1.68431	-0.676565	0.0224888	1.73332	-0.553273	0.214823	2.65148	0.177609	0.917205
ENSMUSG00000010097	Nxf1	2.02504	-0.14065	1	2.35326	0.122427	0.828724	1.95938	-0.245128	0.705324	2.30328	0.0671067	1	2.44906	0.176649	0.917205
ENSMUSG00000028964	Park7	3.43785	0.33319	0.783375	3.38215	0.433234	0.130269	2.36583	-0.30158	0.553158	1.98645	-0.557543	0.19497	3.0446	0.176545	0.916811
ENSMUSG00000009079	Ewsr1	2.11334	0.22031	0.955395	1.93939	0.124799	0.823334	1.76642	-0.0655099	1	1.50199	-0.335346	0.655949	2.01579	0.17652	0.917205
ENSMUSG00000023150	Ivns1abp	2.23696	0.33571	0.786584	2.03893	0.268803	0.466167	1.47903	-0.376253	0.372957	1.63777	-0.1563	0.974771	1.97899	0.176475	0.917205
ENSMUSG00000019659	Ccdc12	1.40104	-0.169268	1	1.65231	0.111506	0.851428	1.34663	-0.296671	0.572992	1.70986	0.157096	0.931825	1.72806	0.176181	0.917205
ENSMUSG00000059278	Naa38	0.977197	0.0283301	1	1.141	0.36379	0.259779	0.934017	-0.0539741	1	0.618565	-0.738876	0.0629076	1.05892	0.175464	0.893995
ENSMUSG00000004897	Hdgf	2.63726	0.14893	1	2.61729	0.191777	0.641943	2.1585	-0.198905	0.775128	2.16582	-0.167872	0.952232	2.63308	0.175452	0.917205
ENSMUSG00000066720	Cldn9	0.100074	-5.02832	1.16e-10	3.60428	0.200874	0.62165	2.75689	-0.336353	0.465816	4.28134	0.488524	0.211186	3.60835	0.174332	0.917205
ENSMUSG00000029066	Mrpl20	2.2605	0.783351	0.184307	1.46581	0.157081	0.7485	1.1044	-0.404551	0.309222	1.21031	-0.199605	0.931599	1.49721	0.173268	0.894622
ENSMUSG00000029538	Srsf9	1.87787	-0.0341583	1	2.13218	0.220536	0.588251	1.63812	-0.309903	0.534171	1.90934	-0.00687889	1	2.11282	0.172871	0.917749
ENSMUSG00000025451	Paip1	0.777049	-1.1334	0.268964	1.62297	-0.0461691	1	1.66686	0.00758637	1	1.88922	0.229249	0.785563	1.83011	0.17204	0.92888
ENSMUSG00000007850	Hnrnph1	2.59016	-0.0257608	1	2.87713	0.187494	0.650359	2.61217	-0.0112413	1	2.09541	-0.388583	0.505586	2.89404	0.171474	0.918366
ENSMUSG00000042737	Dpm3	1.37161	0.497526	0.552514	1.24683	0.48959	0.0845584	0.74824	-0.542475	0.113284	0.761053	-0.450171	0.435496	1.0907	0.171139	0.906974
ENSMUSG00000063457	Rps15	29.4631	-0.0369416	1	25.955	-0.287875	0.441502	32.6454	0.172009	0.805313	30.484	0.0242867	1	33.0858	0.170058	0.917205
ENSMUSG00000022992	Kansl2	1.16557	0.508082	0.539479	0.82144	-0.0363117	1	0.821114	-0.037423	1	0.74429	-0.201908	0.931114	0.920072	0.169291	0.913254
ENSMUSG00000059355	Wdr83os	1.14791	0.162462	1	1.03518	0.0078511	1	1.04076	0.0188917	1	0.910247	-0.215996	0.900049	1.1342	0.168921	0.90914
ENSMUSG00000002580	Mien1	0.618107	-1.11281	0.270585	1.4239	0.179244	0.682822	1.22346	-0.129699	0.932624	1.34944	0.0586898	1	1.43531	0.168614	0.906414
ENSMUSG00000038722	Bud31	1.31274	0.264748	0.901269	1.26674	0.288864	0.418793	0.990469	-0.213551	0.760956	0.878396	-0.389746	0.559613	1.21115	0.16667	0.913504
ENSMUSG00000024446	Rpp21	1.08316	0.362289	0.765014	1.16825	0.680198	0.00719794	0.66305	-0.492534	0.181406	0.554865	-0.727009	0.0752701	0.938473	0.166645	0.917205
ENSMUSG00000040652	Oaz2	2.23107	0.0172728	1	2.38993	0.170141	0.703475	1.99531	-0.195088	0.787251	2.0535	-0.120697	1	2.41728	0.166592	0.932066
ENSMUSG00000041408	Wapl	0.61222	-0.762657	0.617832	0.978603	-0.084271	0.940032	1.02331	0.00525011	1	1.14158	0.198876	0.818338	1.12081	0.165974	0.916165
ENSMUSG00000022841	Ap2m1	2.11334	0.712093	0.257975	1.7267	0.56248	0.0331567	0.892962	-0.755194	0.00863414	1.06447	-0.380405	0.575695	1.45873	0.165795	0.912212
ENSMUSG00000047260	Emc6	1.23621	-0.0579532	1	1.32855	0.0706966	0.949422	1.26349	-0.0313295	1	1.17846	-0.148242	0.999825	1.40855	0.165177	0.914649
ENSMUSG00000039680	Mrps6	0.600447	-0.431444	1	0.843443	0.10285	0.85651	0.613783	-0.518281	0.145775	1.04771	0.484674	0.214441	0.879923	0.164766	0.917205
ENSMUSG00000030663	1110004F10Rik	2.37824	0.0999055	1	2.40355	0.162188	0.726238	2.26217	0.0375867	1	1.69812	-0.459589	0.355231	2.43735	0.164402	0.935203
ENSMUSG00000032330	Cox7a2	7.0523	0.503866	0.60185	5.31735	0.101874	0.86393	4.73885	-0.131192	0.923246	4.14724	-0.342794	0.585443	5.54887	0.163417	0.934006
ENSMUSG00000038900	Rpl12	23.4292	0.260634	0.972569	15.8882	-0.414447	0.188074	22.5365	0.286373	0.534245	18.7497	-0.0842295	1	21.5648	0.162845	0.932392
ENSMUSG00000010608	Rbm25	2.35469	-0.0706705	1	2.33125	-0.107501	0.88174	2.47976	0.0162793	1	2.4927	0.0225015	1	2.69665	0.162301	0.940236
ENSMUSG00000035048	Anapc13	2.31349	-0.168988	1	3.20508	0.460643	0.100992	2.37713	-0.16358	0.866877	1.80541	-0.606183	0.136763	2.82546	0.161073	0.942505
ENSMUSG00000059534	Uqcr10	5.75722	0.43574	0.713843	4.9454	0.283311	0.412033	4.01319	-0.145862	0.895711	3.10121	-0.563124	0.183265	4.72749	0.160948	0.939353
ENSMUSG00000021917	Spcs1	1.87787	-0.14314	1	2.34173	0.266915	0.465135	1.88754	-0.174204	0.840666	1.79535	-0.237867	0.818778	2.25501	0.160633	0.945717
ENSMUSG00000027852	Nras	1.2421	-0.563615	0.850138	1.71098	-0.106022	0.887993	1.86701	0.0702009	1	1.88922	0.0807447	1	1.97564	0.160568	0.947904
ENSMUSG00000000346	Dazap2	0.482712	-1.20218	0.210894	1.23426	0.266669	0.482106	1.03666	-0.0926597	0.998035	1.02424	-0.1012	1	1.18773	0.159665	0.91828
ENSMUSG00000020074	Ccar1	0.988971	-0.00489158	1	0.92412	-0.141539	0.835145	1.02023	0.0570119	1	0.992387	0.000312731	1	1.08568	0.159615	0.91935
ENSMUSG00000037072	Selenof	3.2377	0.131006	1	3.2889	0.216851	0.588251	2.76202	-0.139747	0.904192	2.41727	-0.349809	0.585443	3.24032	0.159216	0.947904
ENSMUSG00000040128	Pnrc1	1.54232	-0.528294	0.894047	2.1217	-0.0601442	0.998407	2.14413	-0.0394121	1	2.39044	0.157763	0.928271	2.39219	0.159148	0.949374
ENSMUSG00000020601	Trib2	0.406184	-0.649415	0.785136	0.36881	-0.992789	0.000305578	0.417742	-0.779676	0.0106573	1.42656	1.64011	2.45e-11	0.689217	0.159019	0.934917
ENSMUSG00000032423	Syncrip	1.61296	0.621156	0.366449	1.10748	0.0600423	0.976534	1.02434	-0.0976973	0.987644	0.886778	-0.331534	0.66805	1.17602	0.158816	0.919885
ENSMUSG00000030647	Ndufc2	2.39001	0.557674	0.447392	1.79061	0.157902	0.744201	1.47082	-0.238266	0.726258	1.38968	-0.304749	0.72424	1.81338	0.15848	0.952851
ENSMUSG00000027011	Ube2e3	4.90953	0.691248	0.269924	3.38739	0.166444	0.711383	2.68915	-0.296467	0.564747	2.69554	-0.255739	0.785425	3.4143	0.157067	0.950384
ENSMUSG00000061983	Rps12	31.4116	-0.216318	1	32.5181	-0.205053	0.632745	37.2139	0.0643903	1	39.2093	0.147187	0.940363	39.4226	0.156985	0.944866
ENSMUSG00000021466	Ptch1	0.182489	-1.81092	0.0320137	0.40129	-0.852308	0.00258295	0.528592	-0.353359	0.492929	1.27904	1.37649	6.68e-08	0.69089	0.156559	0.94017
ENSMUSG00000047675	Rps8	47.9239	-0.0312587	1	40.4129	-0.363804	0.275009	53.7019	0.203969	0.729044	51.294	0.090991	1	53.2102	0.156542	0.946168
ENSMUSG00000041697	Cox6a1	5.35693	0.564806	0.511614	4.5263	0.428602	0.13421	2.9632	-0.431723	0.241161	2.68548	-0.544466	0.208434	4.0366	0.155888	0.951892
ENSMUSG00000062070	Pgk1	1.23621	-0.267186	1	1.75813	0.370392	0.241036	1.02126	-0.700474	0.0160147	1.73835	0.295139	0.632648	1.60929	0.155711	0.961179
ENSMUSG00000021431	Snrnp48	0.91833	-0.340079	1	1.05299	-0.176125	0.729273	1.29325	0.243889	0.675189	1.07285	-0.122152	1	1.25632	0.155503	0.927655
ENSMUSG00000027671	Actl6a	1.14203	0.177006	1	0.900021	-0.239458	0.588251	0.939149	-0.15797	0.890639	1.22204	0.330709	0.532452	1.1091	0.155065	0.930842
ENSMUSG00000014294	Ndufa2	7.50558	0.529888	0.559321	6.04554	0.27593	0.431906	4.84457	-0.177531	0.825052	3.83376	-0.550396	0.198518	5.77972	0.154899	0.952311
ENSMUSG00000037236	Matr3	2.24873	0.246633	0.92215	1.97187	0.0667581	0.956125	1.77155	-0.149042	0.895711	1.81379	-0.0890859	1	2.08271	0.15471	0.96065
ENSMUSG00000054091	1810037I17Rik	1.38338	-0.630682	0.766849	2.25058	0.141048	0.786455	2.22932	0.122453	0.922423	1.72159	-0.343117	0.585443	2.29181	0.15375	0.96065
ENSMUSG00000106918	Mrpl33	2.29583	0.326206	0.801773	1.91215	0.067459	0.953734	1.80029	-0.0548597	1	1.5724	-0.280943	0.732729	2.01747	0.153419	0.961217
ENSMUSG00000014226	Cacybp	1.77779	0.813752	0.160993	1.18711	0.25848	0.497478	0.686657	-0.80071	0.00496726	1.12817	0.130424	0.956173	1.14256	0.153148	0.933339
ENSMUSG00000005354	Txn2	2.27817	0.306889	0.823126	1.97292	0.121885	0.830802	1.66686	-0.217169	0.744208	1.76015	-0.0956138	1	2.02583	0.152144	0.961217
ENSMUSG00000027304	Rtf1	1.33629	0.0393947	1	1.32855	0.0432249	1	1.15674	-0.233132	0.729044	1.40644	0.138334	0.938561	1.41691	0.15167	0.934917
ENSMUSG00000029404	Arl6ip4	1.18912	0.350414	0.780177	0.954505	0.0205095	1	0.944281	-0.00127883	1	0.79458	-0.298434	0.746548	1.02881	0.150845	0.938449
ENSMUSG00000059363	Fxn	1.26565	1.68071	7.04e-05	0.478824	0.182043	0.682822	0.331525	-0.539129	0.147903	0.276594	-0.770381	0.0693506	0.476764	0.150539	0.961217
ENSMUSG00000051234	Rnf7	4.33263	0.193123	0.979704	4.39638	0.302015	0.366594	3.53798	-0.145169	0.895711	2.88161	-0.475128	0.321973	4.14199	0.15051	0.961217
ENSMUSG00000026374	Tsn	1.76602	6.84e-05	1	2.00855	0.271674	0.456607	1.57243	-0.226953	0.729044	1.59586	-0.172749	0.944657	1.91877	0.150388	0.966637
ENSMUSG00000033938	Ndufb7	2.53129	0.0640206	1	3.02487	0.4739	0.0878981	2.09897	-0.28194	0.609899	1.78194	-0.522275	0.245713	2.63475	0.150179	0.96394
ENSMUSG00000009863	Sdhb	2.27228	0.413652	0.668314	2.21076	0.523839	0.0527453	1.26554	-0.601935	0.0503417	1.43158	-0.326373	0.679905	1.88196	0.148905	0.970569
ENSMUSG00000037296	Lsm1	1.13025	0.247568	0.929556	0.898974	-0.131811	0.850405	0.931964	-0.0609134	1	1.01586	0.0990232	0.998416	1.04386	0.147561	0.947904
ENSMUSG00000027472	Pdrg1	0.729955	-0.372392	1	0.86335	-0.160303	0.786455	0.975073	0.084207	0.997914	1.0058	0.127458	0.964573	1.0171	0.147475	0.95017
ENSMUSG00000030512	Snrpa1	1.38338	0.87157	0.126115	0.970221	0.443529	0.136184	0.588123	-0.561647	0.0970336	0.586715	-0.499349	0.347705	0.85483	0.147433	0.950056
ENSMUSG00000034892	Rps29	58.2374	0.0518691	1	52.7366	-0.120603	0.847655	58.6778	0.0954192	0.962247	53.2486	-0.0897253	1	60.8987	0.147071	0.963503
ENSMUSG00000030603	Psmc4	1.0655	0.472806	0.599954	1.03204	0.595792	0.0267071	0.57478	-0.593995	0.0755596	0.596773	-0.462174	0.430679	0.849812	0.146471	0.955604
ENSMUSG00000015804	Med28	1.5953	-0.0910543	1	1.81785	0.148349	0.771455	1.65762	-0.0403423	1	1.46511	-0.248363	0.831875	1.8368	0.146198	0.975255
ENSMUSG00000060743	H3f3a	28.1386	0.139426	1	29.5226	0.300415	0.364116	22.6761	-0.238244	0.712395	21.4537	-0.303273	0.669547	27.7644	0.145707	0.966637
ENSMUSG00000031311	Nono	3.2848	0.376437	0.716979	2.62882	0.0537358	0.989825	2.40279	-0.127554	0.932624	2.32842	-0.165596	0.956726	2.78029	0.14557	0.974678
ENSMUSG00000023495	Pcbp4	1.44225	-0.883044	0.461544	2.73883	0.110472	0.850903	2.29399	-0.244857	0.704213	3.05259	0.290192	0.632076	2.81542	0.144111	0.976735
ENSMUSG00000059070	Rpl18	21.1981	0.0158609	1	17.1235	-0.386689	0.23327	22.4072	0.145841	0.878442	23.0344	0.173201	0.89314	22.6622	0.144059	0.970569
ENSMUSG00000019370	Calm3	3.49083	0.231403	0.934956	3.53408	0.350584	0.266454	2.49824	-0.353422	0.410945	2.61507	-0.232474	0.825862	3.24367	0.143921	0.976735
ENSMUSG00000021018	Polr2h	1.18912	0.240432	0.937927	1.16615	0.288734	0.420729	0.921701	-0.192543	0.820085	0.846546	-0.312486	0.710667	1.10074	0.143632	0.954365
ENSMUSG00000021040	Slirp	2.58428	0.877249	0.108378	1.6345	0.230103	0.567678	1.26965	-0.279935	0.625942	1.11141	-0.469112	0.386565	1.58587	0.143355	0.983741
ENSMUSG00000074884	Serf2	18.6904	0.16867	1	17.6589	0.119397	0.829841	16.5424	-0.0140444	1	13.5866	-0.351716	0.575695	18.0652	0.142868	0.974659
ENSMUSG00000025967	Eef1b2	9.96035	-0.14092	1	8.78857	-0.415435	0.1877	12.485	0.288484	0.530799	11.3119	0.0671945	1	11.802	0.142788	0.975061
ENSMUSG00000024208	Uqcc2	4.66818	1.07483	0.0253934	2.77445	0.36436	0.243346	1.7849	-0.518764	0.114355	1.68471	-0.553992	0.201946	2.52769	0.142082	0.98224
ENSMUSG00000021792	Fam213a	0.300223	-2.49515	0.000800058	2.49785	0.939051	4.53e-05	0.97302	-0.980479	0.000241431	1.66962	0.0265411	1	1.78159	0.141769	0.98724
ENSMUSG00000035851	Ythdc1	0.806482	-0.744706	0.632828	1.25207	-0.114091	0.866037	1.41847	0.139727	0.895711	1.39135	0.085002	1	1.43531	0.140449	0.957468
ENSMUSG00000062997	Rpl35	27.0142	0.170338	1	21.1793	-0.250547	0.534423	24.8818	0.0700203	1	25.1768	0.0799596	1	26.043	0.140306	0.978681
ENSMUSG00000007892	Rplp1	54.0873	0.231204	1	40.0106	-0.285734	0.446614	52.0956	0.248104	0.648888	42.0038	-0.169228	0.944202	50.1038	0.140154	0.97881
ENSMUSG00000021262	Evl	1.13614	0.60521	0.409256	0.720855	-0.121114	0.87863	0.628152	-0.388926	0.383135	0.932039	0.352463	0.492521	0.828064	0.138208	0.969982
ENSMUSG00000034687	Fras1	0.182489	-1.76875	0.0332222	1.15253	1.52687	2.28e-12	0.362317	-0.986194	0.000407958	0.288329	-1.24455	0.000328688	0.664124	0.137506	0.974765
ENSMUSG00000060032	H2afj	1.73659	-0.66398	0.723205	3.21137	0.368202	0.23327	2.58035	-0.0875123	0.998035	2.08871	-0.436859	0.397927	2.91244	0.137008	0.98724
ENSMUSG00000045996	Polr2k	2.34292	0.135458	1	2.26001	0.113668	0.846128	2.07331	-0.0618606	1	1.88922	-0.214722	0.861538	2.31022	0.13693	0.98724
ENSMUSG00000039221	Rpl22l1	21.5042	0.287371	0.942192	19.7931	0.226793	0.559501	15.3169	-0.290555	0.574113	16.4599	-0.131285	0.998416	19.1709	0.136773	0.986937
ENSMUSG00000029814	Igf2bp3	0.88301	-0.0508951	1	0.94717	0.0731149	0.94785	0.791349	-0.284625	0.647984	1.03094	0.214772	0.786455	0.986986	0.136638	0.968778
ENSMUSG00000005687	Bcas2	2.30171	0.388411	0.707218	2.29249	0.540042	0.0429549	1.29223	-0.617181	0.0414846	1.50199	-0.294513	0.747092	1.92379	0.135994	0.989523
ENSMUSG00000024335	Brd2	1.04195	-0.197193	1	0.992224	-0.349558	0.323967	1.22859	0.071195	1	1.39806	0.293022	0.598731	1.28141	0.135819	0.965307
ENSMUSG00000090000	Ier3ip1	1.95439	-0.0111796	1	2.02112	0.0580195	0.977503	1.8044	-0.169911	0.853948	2.04344	0.0691874	1	2.12118	0.135663	0.988251
ENSMUSG00000038812	Trmt112	3.23182	0.362442	0.739474	2.62043	0.0618498	0.965337	2.56906	0.0217338	1	2.04847	-0.371464	0.546387	2.74516	0.135643	0.98724
ENSMUSG00000014856	Tmem208	1.00074	-0.191186	1	1.06242	-0.132448	0.836933	1.22859	0.163262	0.847682	1.06615	-0.109856	1	1.22286	0.131151	0.978093
ENSMUSG00000009575	Cbx5	1.78957	-0.180136	1	2.55547	0.510739	0.0599131	1.77976	-0.243131	0.712395	1.52211	-0.476565	0.330917	2.16635	0.131012	1
ENSMUSG00000049751	Rpl36al	6.85216	0.249661	0.993445	5.91981	0.0432588	1	5.81965	0.00871354	1	4.9787	-0.263422	0.766504	6.23809	0.129646	0.997385
ENSMUSG00000024217	Snrpc	2.20752	0.864615	0.121736	1.52029	0.396108	0.195816	0.989442	-0.469915	0.188699	0.92701	-0.522248	0.294176	1.35501	0.129176	0.979886
ENSMUSG00000085438	1700020I14Rik	0.941877	-0.186021	1	1.19758	0.242183	0.541115	1.02947	-0.0691957	1	0.893483	-0.303148	0.733673	1.14591	0.128961	0.981891
ENSMUSG00000053560	Ier2	3.74396	-0.101472	1	3.64933	-0.176621	0.722416	4.76144	0.375463	0.313621	3.15485	-0.403223	0.480959	4.29088	0.128495	1
ENSMUSG00000024038	Ndufv3	1.88964	0.42908	0.641226	1.70574	0.377943	0.222684	1.0849	-0.528207	0.107242	1.30586	-0.151984	0.998416	1.53234	0.128375	1
ENSMUSG00000030869	Ndufab1	3.13763	0.553984	0.446281	2.50728	0.290298	0.402325	1.83827	-0.336867	0.457517	1.80038	-0.330684	0.616122	2.34535	0.128183	1
ENSMUSG00000006057	Atp5g1	6.56371	0.856485	0.15272	4.70232	0.475376	0.084474	2.95498	-0.469228	0.176528	2.55808	-0.653	0.0922285	4.0433	0.128064	1
ENSMUSG00000021967	Mrpl57	1.38338	0.261309	0.904534	1.27826	0.192424	0.645227	0.969941	-0.359007	0.411922	1.18014	0.0237306	1	1.2513	0.127512	0.984645
ENSMUSG00000022674	Ube2v2	1.18912	-0.353253	1	1.75918	0.331326	0.311121	1.40924	-0.127188	0.932624	1.28742	-0.265833	0.799032	1.61263	0.126274	1
ENSMUSG00000004096	Cwc15	2.01326	0.185159	1	1.92158	0.158517	0.739522	1.6217	-0.184792	0.814516	1.63442	-0.147674	0.989024	1.9104	0.125932	1
ENSMUSG00000001016	Ilf2	1.66006	0.257856	0.905343	1.40923	0.0141422	1	1.29428	-0.156537	0.89129	1.40812	0.0105795	1	1.50223	0.125155	0.987197
ENSMUSG00000051355	Commd1	1.66595	0.980655	0.0627544	1.05509	0.371103	0.252574	0.666129	-0.547261	0.11195	0.677237	-0.455062	0.434743	0.94851	0.124608	0.988301
ENSMUSG00000055531	Cpsf6	1.23621	-0.096036	1	1.23216	-0.130931	0.839754	1.439	0.185773	0.786023	1.22372	-0.1266	1	1.41189	0.124443	0.98724
ENSMUSG00000029817	Tra2a	1.78368	-0.113371	1	1.64602	-0.300199	0.42481	2.05176	0.139226	0.895711	2.07697	0.140448	0.964573	2.05761	0.12379	1
ENSMUSG00000078572	Ndufaf8	1.10671	0.136886	1	1.24578	0.441468	0.131805	0.909384	-0.211351	0.77138	0.74429	-0.521624	0.298622	1.08401	0.123157	0.98724
ENSMUSG00000000740	Rpl13	73.4311	0.0713641	1	57.2965	-0.383001	0.239276	76.0085	0.178817	0.787666	75.6661	0.143608	0.947866	74.7968	0.123019	1
ENSMUSG00000026511	Srp9	3.13763	0.218437	0.955395	3.09612	0.276613	0.435247	2.31144	-0.31447	0.515563	2.5212	-0.12669	1	2.90408	0.121571	1
ENSMUSG00000021111	Papola	1.76602	0.140805	1	1.84195	0.284075	0.423896	1.37434	-0.308746	0.541253	1.50199	-0.117896	1	1.72137	0.121519	1
ENSMUSG00000032050	Rdx	1.73659	0.197477	0.982133	1.60935	0.11323	0.848298	1.37229	-0.20729	0.76543	1.46511	-0.0675895	1	1.63104	0.121405	1
ENSMUSG00000003970	Rpl8	37.8281	0.0825375	1	28.3931	-0.442171	0.148094	38.6488	0.166627	0.820232	40.4448	0.2231	0.785425	38.2047	0.120792	1
ENSMUSG00000030304	Ergic2	1.14203	0.0756081	1	1.23006	0.258233	0.496615	1.00894	-0.147624	0.895711	0.913599	-0.298018	0.746737	1.16264	0.120513	0.991299
ENSMUSG00000041084	Ostc	2.23696	-0.211411	1	3.56656	0.720403	0.00261802	1.88651	-0.592459	0.0527745	2.07027	-0.369062	0.554926	2.74683	0.120383	1
ENSMUSG00000029203	Ube2k	1.44225	0.225309	0.955395	1.39247	0.23585	0.555131	1.1434	-0.166285	0.866877	1.05776	-0.277883	0.785425	1.32992	0.120197	0.991193
ENSMUSG00000045193	Cirbp	1.56587	-0.53554	0.885868	2.48423	0.222815	0.58418	2.08358	-0.136669	0.913737	2.18761	-0.0344429	1	2.38717	0.119711	1
ENSMUSG00000078193	Gm2000	3.67332	0.245183	0.915846	2.73883	-0.255249	0.528353	3.2978	0.115944	0.932624	3.14144	0.0127133	1	3.33568	0.119007	1
ENSMUSG00000035171	1110059E24Rik	1.04195	0.561271	0.467521	0.649608	-0.211199	0.663247	0.642522	-0.234248	0.735783	0.859957	0.311199	0.585443	0.77286	0.118631	1
ENSMUSG00000025290	Rps24	53.0983	-0.0288464	1	45.9283	-0.312514	0.380595	58.3874	0.167348	0.817668	57.4964	0.114514	0.994283	57.6266	0.118609	1
ENSMUSG00000028180	Zranb2	1.57764	0.231408	0.945897	1.42285	0.102284	0.871215	1.35176	-0.00225464	1	1.12649	-0.31618	0.702982	1.44702	0.118201	0.995436
ENSMUSG00000022816	Fstl1	4.6152	1.21055	0.00944403	0.787912	-1.75022	4.22e-12	1.19267	-1.06816	4.79e-05	5.01893	1.7518	1.41e-13	2.26672	0.118077	1
ENSMUSG00000062683	Atp5g2	7.04642	0.129189	1	6.85965	0.126979	0.808846	6.26099	-0.0592233	1	5.4883	-0.279059	0.728521	6.89385	0.117734	1
ENSMUSG00000020171	Yeats4	1.10082	-0.0392341	1	1.22692	0.17058	0.71199	1.02537	-0.192559	0.801757	1.11979	-0.0147098	1	1.20613	0.1165	1
ENSMUSG00000007721	Ccdc124	1.62474	0.843962	0.140375	1.18815	0.499209	0.0761985	0.702053	-0.563179	0.0915909	0.704058	-0.492308	0.354893	1.00371	0.116415	1
ENSMUSG00000028691	Prdx1	6.13986	0.607535	0.448153	5.24296	0.514041	0.055399	2.99091	-0.616562	0.0395433	3.20179	-0.433003	0.407569	4.40129	0.115795	1
ENSMUSG00000036781	Rps27l	7.63509	0.52227	0.5722	6.13356	0.259797	0.476539	4.75938	-0.255194	0.664213	4.43892	-0.342033	0.585443	5.77972	0.115557	1
ENSMUSG00000067274	Rplp0	59.3618	-0.126804	1	49.2172	-0.513215	0.0766477	75.7252	0.348095	0.363604	68.2668	0.10668	0.998416	68.6039	0.115517	1
ENSMUSG00000025364	Pa2g4	1.31274	0.852842	0.143561	1.00375	0.612638	0.0210619	0.573753	-0.532662	0.132127	0.44758	-0.875226	0.020512	0.806317	0.115351	1
ENSMUSG00000040242	Fgfr1op2	1.14791	0.396222	0.707218	0.923072	0.0844686	0.899055	0.808797	-0.18123	0.85517	0.839841	-0.0922628	1	0.945164	0.115293	1
ENSMUSG00000003039	Fam32a	0.971311	-0.653412	0.74223	1.59678	0.12777	0.815858	1.54985	0.0669293	1	1.38297	-0.141793	1	1.60092	0.114702	1
ENSMUSG00000020453	Patz1	0.453278	-1.41358	0.0998845	1.37151	0.318468	0.346747	1.07669	-0.178813	0.836719	1.22707	0.072689	1	1.25632	0.114563	1
ENSMUSG00000035478	Mbd3	2.59605	0.244878	0.922364	2.45175	0.219269	0.588251	2.06305	-0.133527	0.922307	1.87749	-0.278115	0.740304	2.35204	0.11376	1
ENSMUSG00000031754	Nudt21	2.13688	0.371769	0.733218	1.79376	0.144311	0.782756	1.48108	-0.240843	0.718762	1.59251	-0.0852422	1	1.78327	0.113754	1
ENSMUSG00000033184	Tmed7	1.20678	0.239591	0.938664	1.18711	0.294272	0.415539	0.846774	-0.385332	0.390778	0.9773	-0.0925946	1	1.09907	0.113721	1
ENSMUSG00000011752	Pgam1	1.91907	-0.120697	1	3.02696	0.839335	0.000401474	1.30249	-0.87582	0.00146168	1.78529	-0.259079	0.785425	2.21152	0.113625	1
ENSMUSG00000063480	Snu13	3.51438	0.502369	0.521974	2.89285	0.282993	0.417999	2.21803	-0.25727	0.662927	2.05015	-0.358719	0.570535	2.69163	0.112528	1
ENSMUSG00000059518	Znhit1	1.08316	0.36013	0.766849	1.04252	0.416709	0.170825	0.753372	-0.252599	0.721736	0.635329	-0.506811	0.329864	0.911707	0.112447	1
ENSMUSG00000037972	Snn	0.618107	-0.56287	0.859143	1.27721	0.766235	0.00160968	0.681525	-0.540408	0.11493	0.715792	-0.394489	0.557013	0.96022	0.112359	1
ENSMUSG00000032525	Nktr	1.02429	-0.80947	0.552514	1.80109	0.0511557	0.998136	1.66891	-0.102801	0.97323	1.94454	0.180356	0.889241	1.87193	0.11233	1
ENSMUSG00000028792	Ak2	1.0655	0.213037	0.970757	0.920976	-0.011612	1	0.989442	0.136116	0.900026	0.750995	-0.36015	0.618895	0.986986	0.112234	1
ENSMUSG00000055839	Elob	11.6027	0.365068	0.819838	11.4404	0.486729	0.071697	7.59428	-0.356288	0.398609	6.77907	-0.503784	0.266374	9.7009	0.111996	1
ENSMUSG00000005610	Eif4g2	5.35104	0.310875	0.913573	5.06694	0.318778	0.326614	3.76891	-0.283897	0.599423	3.69128	-0.284234	0.716923	4.63549	0.111823	1
ENSMUSG00000022553	Maf1	0.777049	-0.348194	1	1.05614	0.153534	0.766045	0.938123	-0.0879635	1	0.957184	-0.0410648	1	1.04386	0.111719	1
ENSMUSG00000014956	Ppp1cb	1.28919	-0.00897758	1	1.62612	0.483209	0.0894639	1.06437	-0.385474	0.359342	1.06447	-0.338037	0.658605	1.38011	0.111686	1
ENSMUSG00000028809	Srrm1	2.06624	0.104057	1	1.96454	0.0412785	1	1.83622	-0.0951749	0.989703	1.88252	-0.039563	1	2.05092	0.111585	1
ENSMUSG00000078851	Hist3h2a	0.553353	-1.30606	0.152012	1.097	-0.379897	0.269982	1.37434	0.0622957	1	1.85234	0.601359	0.0839081	1.42026	0.111575	1
ENSMUSG00000034168	Irf2bpl	0.906557	-0.518772	0.913657	0.957648	-0.556498	0.0579766	1.49853	0.332702	0.429768	1.50702	0.291985	0.597186	1.36338	0.111525	1
ENSMUSG00000026878	Rab14	1.53644	-0.326456	1	2.13323	0.235534	0.549651	1.65762	-0.274396	0.638489	1.94789	0.0398809	1	2.0275	0.110928	1
ENSMUSG00000031601	Cnot7	1.08905	-0.445447	0.991656	1.44381	-0.0260843	1	1.55088	0.120794	0.928572	1.43158	-0.0379077	1	1.55743	0.110693	1
ENSMUSG00000031950	Gabarapl2	1.31863	-0.744589	0.637702	2.12904	-0.0308928	1	2.04663	-0.110398	0.957311	2.5279	0.278978	0.667622	2.30185	0.110305	1
ENSMUSG00000036893	Ehmt1	0.806482	-0.252537	1	1.00794	0.111922	0.85651	0.935044	-0.0410265	1	0.916952	-0.0694143	1	1.01542	0.110011	1
ENSMUSG00000034932	Mrpl54	2.41945	0.240705	0.92925	2.43708	0.351456	0.268077	1.74281	-0.330455	0.478711	1.80205	-0.232742	0.82637	2.19312	0.109588	1
ENSMUSG00000020372	Rack1	9.52473	-0.111778	1	7.80263	-0.517846	0.0741237	11.6034	0.268386	0.590171	11.5801	0.223622	0.785425	10.8652	0.109292	1
ENSMUSG00000022185	Acin1	1.23621	0.126069	1	1.14834	0.0201891	1	1.18035	0.0768979	1	0.994063	-0.232464	0.871427	1.20948	0.109183	1
ENSMUSG00000020219	Timm13	4.34441	0.271033	0.871821	3.8484	0.122452	0.823578	3.60469	-0.0112503	1	2.97045	-0.343421	0.585443	3.85594	0.108586	1
ENSMUSG00000039016	Timm8b	2.65492	0.0806057	1	3.01125	0.382415	0.20805	2.32375	-0.154945	0.88818	1.83055	-0.538552	0.219517	2.66988	0.108254	1
ENSMUSG00000020167	Tcf3	2.35469	0.615141	0.365111	1.69108	0.146526	0.776426	1.38358	-0.256541	0.673989	1.44835	-0.145559	1	1.67286	0.106844	1
ENSMUSG00000037710	Cisd1	0.983084	0.0374182	1	1.06347	0.212748	0.60484	0.833431	-0.278522	0.654422	0.935391	-0.0440171	1	1.01877	0.106386	1
ENSMUSG00000023939	Mrpl14	1.40104	0.184401	1	1.45533	0.335248	0.305034	1.05513	-0.318231	0.518464	1.1047	-0.200088	0.930605	1.31654	0.106054	1
ENSMUSG00000030035	Wbp1	1.78368	-0.524916	0.899295	3.18308	0.49611	0.0692185	2.19135	-0.278174	0.625051	2.17755	-0.254287	0.785425	2.67824	0.105976	1
ENSMUSG00000059689	Zfp637	1.25976	-0.72127	0.654698	2.40774	0.353768	0.265317	2.2478	0.208324	0.729615	1.27233	-0.78945	0.0350978	2.15966	0.105676	1
ENSMUSG00000028034	Fubp1	2.46065	0.182029	1	2.15104	-0.024665	1	2.27551	0.0904875	0.977047	1.90096	-0.23573	0.825569	2.31189	0.105262	1
ENSMUSG00000026500	Cox20	1.0655	0.317249	0.829524	0.957648	0.20865	0.613919	0.830352	-0.083608	1	0.707411	-0.346321	0.6425	0.918399	0.105001	1
ENSMUSG00000030042	Pole4	1.24799	0.0290058	1	1.41552	0.304201	0.379345	1.17727	-0.0773435	1	0.905218	-0.513209	0.309867	1.29814	0.10483	1
ENSMUSG00000021413	Prpf4b	1.25387	-0.000650986	1	1.24473	-0.0136511	1	1.34663	0.148677	0.885899	1.07453	-0.265858	0.805908	1.32992	0.104794	1
ENSMUSG00000059208	Hnrnpm	1.84843	0.305421	0.833265	1.74765	0.304216	0.377418	1.36818	-0.197292	0.787666	1.22707	-0.357262	0.608366	1.6026	0.104506	1
ENSMUSG00000029004	Kmt2e	0.841803	-0.599537	0.815776	1.19444	-0.0988642	0.908348	1.26144	0.010455	1	1.43829	0.242785	0.723244	1.33159	0.104479	1
ENSMUSG00000022427	Tomm22	2.41356	-0.366596	1	3.23232	0.106704	0.85651	3.32654	0.167897	0.822277	2.46588	-0.375923	0.532654	3.25538	0.10425	1
ENSMUSG00000056612	Ppp1r14b	2.1722	0.854269	0.12834	1.19758	-0.0817747	0.946121	1.16803	-0.132229	0.928257	1.17008	-0.111864	1	1.32323	0.103924	1
ENSMUSG00000028988	Ctnnbip1	2.11334	-0.341909	1	2.66968	0.0202053	1	2.68812	0.0345039	1	2.61004	-0.0227889	1	2.80371	0.103582	1
ENSMUSG00000039470	Zdhhc2	0.111848	-2.55465	0.00127538	0.431675	-0.793207	0.00558617	0.33871	-1.219	8.41e-06	1.6998	1.97547	4.37e-16	0.697582	0.103316	1
ENSMUSG00000036192	Rorb	0.0529806	-3.69696	1.75e-05	0.167641	-2.48788	1.57e-18	0.930938	0.546496	0.100812	1.46176	1.37719	1.98e-07	0.766169	0.103161	1
ENSMUSG00000029405	G3bp2	0.930104	-0.355081	1	1.36313	0.305786	0.377174	1.03255	-0.260005	0.671129	1.16002	-0.0257454	1	1.24795	0.103126	1
ENSMUSG00000027940	Tpm3	3.09053	0.563764	0.439274	2.60786	0.422762	0.147464	1.61349	-0.5419	0.0916798	1.87078	-0.2291	0.831875	2.26338	0.102896	1
ENSMUSG00000038690	Atp5j2	7.94709	0.348022	0.848493	7.78167	0.445968	0.112762	5.58871	-0.239631	0.712274	4.39533	-0.613108	0.123816	6.68139	0.101904	1
ENSMUSG00000014402	Tsg101	1.11259	0.452471	0.627425	0.936693	0.256269	0.490462	0.591202	-0.64526	0.0394055	0.928686	0.204736	0.811004	0.876577	0.101486	1
ENSMUSG00000019432	Ddx39b	2.03681	0.26916	0.887039	2.07351	0.414589	0.164573	1.54164	-0.199359	0.780438	1.23881	-0.542664	0.25761	1.80334	0.100167	1
ENSMUSG00000030291	Med21	1.03018	0.405006	0.704941	0.939836	0.362507	0.25691	0.625073	-0.457651	0.242963	0.714116	-0.176123	0.978645	0.836429	0.0998367	1
ENSMUSG00000031479	Vps36	0.700521	-0.239327	1	1.02051	0.457401	0.120248	0.638416	-0.49179	0.180936	0.824754	0.00540791	1	0.869886	0.0994927	1
ENSMUSG00000074129	Rpl13a	11.5498	0.00199442	1	9.0285	-0.46555	0.121935	12.6718	0.204905	0.729044	13.2262	0.251187	0.719484	12.1483	0.0984471	1
ENSMUSG00000070544	Top1	3.04344	0.132473	1	2.97038	0.134901	0.788421	2.52287	-0.1946	0.786228	2.73577	-0.0294363	1	2.94088	0.0981112	1
ENSMUSG00000006360	Crip1	1.17735	0.355303	0.774942	1.24368	0.621549	0.0172864	0.858064	-0.166733	0.891232	0.427464	-1.28292	0.000135514	0.985313	0.0971712	1
ENSMUSG00000031796	Cfap20	1.16557	0.764684	0.222972	0.697805	-0.0338938	1	0.608651	-0.303352	0.608289	0.720821	0.0278354	1	0.74944	0.0966676	1
ENSMUSG00000016252	Atp5e	12.8507	0.186092	1	12.9199	0.273897	0.434391	10.9506	-0.0679074	1	8.60795	-0.470064	0.326642	11.9676	0.096658	1
ENSMUSG00000022370	Mrpl13	1.91319	1.22631	0.00870024	0.931454	0.136927	0.786455	0.645601	-0.577874	0.0836425	0.809667	-0.127219	1	0.920072	0.0965763	1
ENSMUSG00000005566	Trim28	1.37161	0.510723	0.532123	1.00061	0.037971	1	0.969941	-0.0251422	1	0.818048	-0.314517	0.70999	1.03717	0.0964779	1
ENSMUSG00000067288	Rps28	38.7994	-0.107542	1	35.4476	-0.307171	0.394108	46.0583	0.219638	0.722915	43.1621	0.0701932	1	43.8021	0.0963775	1
ENSMUSG00000038622	Med30	0.694634	-0.2051	1	1.01527	0.515742	0.0668925	0.636363	-0.439656	0.269358	0.732556	-0.146575	1	0.841447	0.0957033	1
ENSMUSG00000009013	Dynll1	10.6314	0.380964	0.804128	10.1496	0.437416	0.122875	7.04824	-0.312115	0.518689	6.32814	-0.455639	0.357328	8.71224	0.094559	1
ENSMUSG00000086859	Snhg20	0.482712	-0.953009	0.435134	0.859159	-0.129856	0.85651	1.0654	0.315642	0.49602	0.873367	-0.0849665	1	0.966912	0.0936284	1
ENSMUSG00000021039	Snw1	1.00074	-0.0686217	1	1.11062	0.120438	0.843552	0.952492	-0.189088	0.811578	1.08626	0.0647106	1	1.10409	0.093595	1
ENSMUSG00000055302	Mrfap1	8.35327	0.496464	0.615246	6.74859	0.236587	0.533203	5.48094	-0.187458	0.801632	4.88482	-0.360202	0.560603	6.34682	0.0926273	1
ENSMUSG00000040025	Ythdf2	1.26565	0.231595	0.948444	1.0949	0.0159544	1	1.0654	-0.0393881	1	1.05106	-0.0577311	1	1.14423	0.0916372	1
ENSMUSG00000031059	Ndufb11	2.59605	0.108512	1	2.61624	0.168405	0.707605	2.15748	-0.22086	0.729044	2.32842	-0.0611282	1	2.5394	0.0914988	1
ENSMUSG00000020153	Ndufs7	1.40104	0.389459	0.713343	1.26359	0.318327	0.349054	0.833431	-0.511388	0.147907	1.041	-0.0720617	1	1.14256	0.0914911	1
ENSMUSG00000035674	Ndufa3	4.10305	0.22964	0.937013	4.32408	0.436908	0.123807	2.99809	-0.315454	0.509122	2.73577	-0.431168	0.405668	3.70538	0.0913263	1
ENSMUSG00000007656	Arpp19	3.57913	0.512181	0.505785	3.14326	0.438283	0.125058	2.19751	-0.298263	0.563233	1.8339	-0.56472	0.186076	2.69163	0.0913192	1
ENSMUSG00000066979	Bub3	1.56587	0.536136	0.500555	1.62192	0.857896	0.000333685	0.712316	-0.825727	0.00429724	0.74429	-0.66435	0.125174	1.16096	0.0911437	1
ENSMUSG00000056201	Cfl1	20.1974	1.03235	0.0463912	10.8411	0.0936298	0.887993	9.46231	-0.180323	0.818532	7.64574	-0.518348	0.24439	10.9054	0.0905936	1
ENSMUSG00000036315	Znrd1	1.01252	0.973085	0.0737685	0.64856	0.381925	0.229083	0.446481	-0.375512	0.423773	0.382203	-0.586716	0.221022	0.568772	0.0902138	1
ENSMUSG00000020022	Ndufa12	3.01401	0.445683	0.614539	2.70006	0.386834	0.205252	1.8085	-0.424147	0.264263	1.96633	-0.231213	0.831875	2.36375	0.0892897	1
ENSMUSG00000026701	Prdx6	2.6608	0.254106	0.905343	1.59573	-0.651198	0.0178787	2.80718	0.478263	0.125398	2.22784	-0.0149685	1	2.36207	0.0882691	1
ENSMUSG00000040952	Rps19	62.158	-0.0737117	1	54.4078	-0.346107	0.305034	69.5555	0.141974	0.886431	74.082	0.233792	0.762459	68.2944	0.0879042	1
ENSMUSG00000018446	C1qbp	1.68361	0.947464	0.0755873	0.892687	-0.0434841	1	0.768768	-0.337048	0.501661	0.915276	0.00598347	1	0.958547	0.0875161	1
ENSMUSG00000028416	Bag1	2.12511	0.777476	0.190343	1.51715	0.353865	0.272644	0.988416	-0.503971	0.13943	1.06615	-0.316886	0.694825	1.34665	0.087493	1
ENSMUSG00000040699	Limd2	2.77854	1.37727	0.00164176	1.24997	0.166124	0.727105	0.869355	-0.5459	0.107242	0.95886	-0.317333	0.704332	1.21115	0.0869741	1
ENSMUSG00000041459	Tardbp	1.26565	-0.261601	1	1.57582	0.096358	0.88917	1.61246	0.14521	0.891869	1.24551	-0.324012	0.680522	1.57918	0.0868252	1
ENSMUSG00000039262	Prrc2b	0.512146	-1.04814	0.32058	0.86335	-0.357406	0.325338	1.05513	0.0356895	1	1.42656	0.582646	0.0856203	1.08903	0.0865863	1
ENSMUSG00000038965	Ube2l3	1.81311	0.385647	0.713315	1.70784	0.409518	0.171592	1.19267	-0.325083	0.497566	1.10805	-0.40879	0.513042	1.47713	0.0864307	1
ENSMUSG00000048758	Rpl29	31.2998	-0.180012	1	29.6274	-0.330972	0.339544	38.8274	0.211288	0.729044	38.2438	0.151968	0.932379	36.853	0.0859356	1
ENSMUSG00000047843	Bri3	3.19061	-0.374527	1	4.5284	0.218027	0.588251	3.41173	-0.349765	0.415321	4.49424	0.173152	0.89314	4.27917	0.0856282	1
ENSMUSG00000033060	Lmo7	0.088301	-3.19957	4.4e-05	0.827726	0.0169158	1	0.561437	-0.723605	0.0180896	1.44835	1.08045	5.09e-05	0.861522	0.0855804	1
ENSMUSG00000019362	D8Ertd738e	4.83889	0.374719	0.713843	4.081	0.1606	0.727045	3.78636	0.00672561	1	2.88329	-0.461219	0.347632	3.963	0.0855328	1
ENSMUSG00000025362	Rps26	43.709	-0.0414031	1	39.888	-0.225443	0.588251	51.4613	0.295882	0.504587	41.2612	-0.140726	0.994283	46.9454	0.0853205	1
ENSMUSG00000003531	Dgcr6	1.03018	0.0309119	1	1.13681	0.246318	0.528895	0.868328	-0.297481	0.603942	1.01586	0.0113647	1	1.05892	0.0846713	1
ENSMUSG00000017723	Wfdc2	0.382638	-3.09025	2.24e-05	5.53843	1.34212	2.86e-10	2.72405	-0.283589	0.621833	0.774464	-2.23843	4.93e-12	3.29887	0.0846072	1
ENSMUSG00000053317	Sec61b	6.30469	0.00204312	1	7.38143	0.341365	0.277427	5.46554	-0.272608	0.631735	5.69952	-0.167002	0.951882	6.58102	0.0843944	1
ENSMUSG00000006005	Tpr	1.27153	0.155702	1	1.24578	0.169997	0.714101	0.995601	-0.280104	0.631634	1.17343	0.0401995	1	1.20278	0.0839294	1
ENSMUSG00000001687	Ubl3	0.441505	-1.02939	0.343691	0.911547	0.062201	0.952793	0.76261	-0.292304	0.628891	1.10135	0.395913	0.383296	0.926763	0.0833655	1
ENSMUSG00000018377	Vezf1	0.606333	-0.674274	0.721884	0.959743	0.014965	1	0.96173	0.0193127	1	1.02256	0.125229	0.964573	0.998696	0.0832921	1
ENSMUSG00000084786	Ubl5	4.29731	-0.458003	0.969538	7.09539	0.426052	0.134969	5.53944	-0.0926404	0.991072	4.47915	-0.443317	0.379772	6.08251	0.0831833	1
ENSMUSG00000000171	Sdhd	1.03018	0.154802	1	1.10957	0.369264	0.249724	0.840616	-0.202653	0.797649	0.734232	-0.405671	0.53383	0.975276	0.0829959	1
ENSMUSG00000037608	Bclaf1	1.61296	0.06445	1	1.4218	-0.162877	0.765578	1.61759	0.0968008	0.967715	1.55899	0.0174606	1	1.61765	0.0827456	1
ENSMUSG00000050856	Atp5k	5.26862	0.57898	0.406225	4.34818	0.396665	0.181233	3.2085	-0.230171	0.729044	2.48264	-0.631655	0.10954	3.77564	0.0825167	1
ENSMUSG00000031799	Tpm4	4.83889	1.65779	3.96e-05	1.70784	0.0147382	1	1.20088	-0.660927	0.0273144	1.35112	-0.389955	0.561336	1.77657	0.0820604	1
ENSMUSG00000020483	Dynll2	1.27742	-0.400908	1	1.87653	0.248657	0.512106	1.61862	-0.0563029	1	1.50367	-0.176667	0.966952	1.74312	0.0812522	1
ENSMUSG00000041453	Rpl21	39.288	0.124557	1	32.5076	-0.204079	0.63535	38.6776	0.146441	0.876183	36.1282	0.00348054	1	37.7514	0.0811442	1
ENSMUSG00000044921	Rassf9	0.182489	-2.40026	0.00304889	0.23784	-2.36761	6.86e-18	0.635337	-0.759524	0.0161734	2.81958	2.38139	1.14e-23	0.992004	0.0808832	1
ENSMUSG00000052033	Pfdn4	1.30097	0.417829	0.670004	1.11167	0.241473	0.545748	0.841642	-0.318843	0.545606	0.935391	-0.0975356	1	1.0355	0.080657	1
ENSMUSG00000036835	Psenen	1.34806	-0.459877	0.972017	2.28411	0.474992	0.0894274	1.65557	-0.196099	0.785975	1.45338	-0.392444	0.546953	1.91208	0.080441	1
ENSMUSG00000040048	Ndufb10	1.98972	0.367783	0.739947	1.93311	0.453058	0.113895	1.35792	-0.276128	0.634517	1.14158	-0.53311	0.268272	1.63271	0.0789669	1
ENSMUSG00000034158	Lrrc58	1.0655	0.498532	0.558594	0.689423	-0.217367	0.644571	0.83651	0.172717	0.808119	0.685618	-0.199795	0.937641	0.804644	0.0788411	1
ENSMUSG00000022890	Atp5j	8.48867	0.680568	0.336313	6.5799	0.402473	0.170628	4.66188	-0.303839	0.540977	3.8807	-0.574078	0.16965	5.68604	0.078522	1
ENSMUSG00000025035	Arl3	1.41282	0.255286	0.913657	1.55172	0.562854	0.0333589	0.896041	-0.554232	0.0939807	1.03094	-0.253299	0.827523	1.24795	0.0784253	1
ENSMUSG00000018965	Ywhah	2.22518	1.13168	0.0184465	1.2154	0.256313	0.503621	0.802639	-0.562548	0.091227	0.861633	-0.378128	0.585443	1.12249	0.0777814	1
ENSMUSG00000029649	Pomp	3.36132	-0.0236028	1	3.97518	0.32507	0.313323	3.15	-0.154591	0.887781	2.85479	-0.303475	0.677362	3.55649	0.0774158	1
ENSMUSG00000034880	Mrpl34	1.4187	-0.00363468	1	1.64497	0.30641	0.368492	1.33739	-0.120677	0.939819	1.16337	-0.343249	0.637923	1.48382	0.0771397	1
ENSMUSG00000010461	Eya4	0.200149	-3.04547	2.87e-05	1.56011	-0.0702604	0.972565	1.74897	0.164128	0.841875	1.92107	0.309618	0.590544	1.68791	0.0766885	1
ENSMUSG00000006498	Ptbp1	1.41282	0.27819	0.880679	1.26359	0.147408	0.778232	1.11774	-0.102178	0.975592	1.06615	-0.170285	0.983538	1.22788	0.0761426	1
ENSMUSG00000022744	Cldnd1	1.07727	-0.0265335	1	1.21016	0.20445	0.622171	0.98739	-0.207914	0.76543	1.07453	-0.0345498	1	1.14423	0.0760403	1
ENSMUSG00000022193	Psmb5	1.91319	0.434911	0.63856	1.78956	0.465198	0.10386	1.05205	-0.600695	0.0525868	1.32598	-0.140434	1	1.50055	0.0758126	1
ENSMUSG00000017404	Rpl19	35.2733	0.185195	1	27.1274	-0.268831	0.492239	33.4614	0.151837	0.859809	31.7178	0.0338387	1	32.4451	0.0739774	1
ENSMUSG00000036372	Tmem258	2.73144	-0.103735	1	3.40835	0.326117	0.313234	2.75792	-0.112108	0.950877	2.37871	-0.35095	0.585443	3.04125	0.0736129	1
ENSMUSG00000021134	Srsf5	3.36721	-0.31974	1	4.2476	0.0491019	1	4.46378	0.152824	0.86164	3.64099	-0.225921	0.833416	4.32434	0.0734671	1
ENSMUSG00000062929	Cfl2	1.67183	0.468616	0.585389	1.13996	-0.149992	0.786455	1.29839	0.112755	0.937293	1.08961	-0.20908	0.911884	1.28141	0.0731214	1
ENSMUSG00000056342	Usp34	0.859463	-0.140905	1	0.902117	-0.090728	0.944589	1.01613	0.152292	0.882265	0.906894	-0.0699144	1	0.98364	0.0726197	1
ENSMUSG00000031715	Smarca5	1.18323	0.197551	0.992559	1.18292	0.269933	0.477983	0.963783	-0.150036	0.895711	0.883425	-0.279312	0.785425	1.08234	0.0725867	1
ENSMUSG00000057841	Rpl32	60.9041	-0.161513	1	53.8797	-0.435297	0.157112	75.1925	0.227408	0.702004	77.9493	0.257906	0.697554	70.2935	0.0723649	1
ENSMUSG00000028367	Txn1	6.58725	1.26968	0.006428	3.72896	0.524857	0.0496744	2.02302	-0.699144	0.0145085	1.9261	-0.701813	0.062962	3.03958	0.0720907	1
ENSMUSG00000050608	Minos1	3.73807	0.690167	0.27491	2.85932	0.385247	0.203787	2.17493	-0.180816	0.821982	1.51372	-0.763329	0.0346997	2.48085	0.0720797	1
ENSMUSG00000039001	Rps21	21.151	0.0129151	1	18.474	-0.241335	0.560033	23.1636	0.216739	0.729044	20.6792	-0.0176745	1	21.7572	0.071942	1
ENSMUSG00000022400	Rbx1	4.83301	0.0717666	1	5.86219	0.521186	0.0487813	4.10249	-0.224938	0.729044	3.23867	-0.594336	0.146282	4.78437	0.0712532	1
ENSMUSG00000029632	Ndufa4	7.01698	0.303501	0.923663	7.08073	0.448389	0.109992	4.94208	-0.292849	0.569819	4.36684	-0.465516	0.33755	5.96708	0.0706772	1
ENSMUSG00000020163	Uqcr11	3.87347	-0.272813	1	5.72912	0.455106	0.103653	4.17434	-0.203457	0.76543	3.64266	-0.409346	0.452141	4.81281	0.0704602	1
ENSMUSG00000015932	Dstn	2.84918	-0.575864	0.827649	4.20883	0.0222318	1	4.12302	-0.0195192	1	4.55291	0.158042	0.92495	4.33437	0.0704156	1
ENSMUSG00000040028	Elavl1	1.81311	0.268855	0.88619	1.7267	0.268558	0.465763	1.29018	-0.319912	0.509782	1.46344	-0.0634019	1	1.57918	0.0702807	1
ENSMUSG00000029918	Mrps33	2.47243	0.239901	0.928475	2.71788	0.545294	0.0388793	1.69252	-0.428112	0.253237	1.68974	-0.379399	0.530117	2.19312	0.0702351	1
ENSMUSG00000073702	Rpl31	35.8031	0.144561	1	27.2542	-0.339154	0.3204	34.1317	0.10655	0.940684	36.6244	0.216614	0.791774	33.7466	0.0701834	1
ENSMUSG00000058558	Rpl5	8.75357	-0.0303586	1	7.69576	-0.284156	0.453319	9.42331	0.119695	0.924432	9.84508	0.179905	0.877753	9.25425	0.0694691	1
ENSMUSG00000003429	Rps11	42.8495	0.00957358	1	36.859	-0.274761	0.476251	44.7517	0.11225	0.932624	46.9355	0.180343	0.874444	44.0898	0.068722	1
ENSMUSG00000034377	Tulp4	0.61222	-0.5997	0.816569	0.736572	-0.420735	0.2201	0.911437	-0.00774113	1	1.29413	0.635853	0.051116	0.950183	0.0667531	1
ENSMUSG00000086290	Snhg12	0.906557	0.0576365	1	0.418054	-1.33409	2.06e-07	1.05616	0.404154	0.274231	1.30083	0.736577	0.0155853	0.906689	0.0663356	1
ENSMUSG00000019054	Fis1	2.21341	-0.333956	1	3.25852	0.352952	0.262037	2.48592	-0.203993	0.76543	2.47761	-0.183981	0.921318	2.85891	0.0656185	1
ENSMUSG00000029840	Mtpn	1.28331	-0.263755	1	1.52448	-0.00220515	1	1.57346	0.0625743	1	1.52211	-0.00503346	1	1.5842	0.0654343	1
ENSMUSG00000026864	Hspa5	1.43048	-0.926523	0.432674	3.60428	0.668119	0.00688909	1.87009	-0.667815	0.0229102	2.75253	0.0662098	1	2.75018	0.0647287	1
ENSMUSG00000015341	Golga7	1.15969	-0.620891	0.778606	1.67012	-0.0944659	0.915954	1.81364	0.0722711	1	1.8909	0.135746	0.968398	1.81672	0.0646293	1
ENSMUSG00000003873	Bax	2.37824	-0.0664712	1	2.37945	-0.0811209	0.943451	2.47566	-0.00170445	1	2.62681	0.102564	1	2.57118	0.0646165	1
ENSMUSG00000061787	Rps17	33.5308	0.18126	1	26.4464	-0.225112	0.588251	31.7658	0.143601	0.884594	29.7515	0.00580912	1	30.7588	0.0646026	1
ENSMUSG00000018293	Pfn1	18.967	1.40957	0.00123389	8.12953	0.108577	0.853639	6.68079	-0.283586	0.600563	4.9787	-0.738604	0.0426081	7.99793	0.0640436	1
ENSMUSG00000037935	Smarce1	1.76602	0.149662	1	1.62402	0.0334058	1	1.74281	0.180702	0.794402	1.28072	-0.379787	0.571523	1.65613	0.0631718	1
ENSMUSG00000047139	Cd24a	9.59537	-1.39021	0.0548047	18.3504	-0.536455	0.0623847	31.6929	0.581163	0.033431	26.1323	0.131199	0.971192	25.1464	0.0628308	1
ENSMUSG00000020849	Ywhae	6.74619	0.0391417	1	7.74395	0.35159	0.260239	5.74882	-0.258501	0.653919	5.81351	-0.207297	0.874783	6.78846	0.0627201	1
ENSMUSG00000058443	Rpl10-ps3	2.15454	-0.304893	1	2.3564	-0.216597	0.611186	2.79692	0.127742	0.907184	2.92519	0.188994	0.860829	2.72508	0.0625713	1
ENSMUSG00000020224	Llph	1.44814	0.474961	0.580546	1.08547	0.0465731	1	1.011	-0.0969884	0.989218	0.973947	-0.148605	1	1.09907	0.0623272	1
ENSMUSG00000017428	Psmd11	1.20678	0.191811	0.999348	1.13158	0.127391	0.823519	0.89912	-0.330522	0.517027	1.17511	0.177457	0.863548	1.10074	0.061023	1
ENSMUSG00000032199	Polr2m	4.19135	0.340075	0.770447	3.42616	0.04946	0.999894	3.35528	0.00708518	1	2.95369	-0.215752	0.856718	3.46281	0.0609688	1
ENSMUSG00000041740	Rnf10	1.40104	0.258362	0.905988	1.22902	0.0806244	0.925314	1.13519	-0.0803593	1	1.098	-0.127444	1	1.22286	0.0607846	1
ENSMUSG00000024188	Luc7l	0.5769	-0.70882	0.686247	0.856016	-0.160639	0.786455	1.00894	0.173077	0.824018	1.01753	0.163136	0.89314	0.96022	0.0600182	1
ENSMUSG00000090137	Uba52	2.19575	-0.281575	1	2.46956	-0.131616	0.830976	2.93754	0.224219	0.718762	2.50779	-0.0891187	1	2.7301	0.0597849	1
ENSMUSG00000026576	Atp1b1	0.158942	-2.94922	9.94e-05	0.849729	-0.67097	0.0207914	1.52214	0.493972	0.125467	1.58916	0.495282	0.225781	1.2513	0.0597506	1
ENSMUSG00000066149	Cdc26	3.57913	0.525537	0.484988	2.69378	0.125722	0.817213	2.53108	-0.00167082	1	1.9831	-0.420204	0.434283	2.62137	0.0596606	1
ENSMUSG00000025508	Rplp2	42.9143	-0.0535655	1	40.5722	-0.172234	0.724504	46.4822	0.101565	0.949081	46.8366	0.0995226	1	45.7945	0.0596219	1
ENSMUSG00000027942	4933434E20Rik	0.735841	-0.683017	0.717368	1.21225	0.0876175	0.912819	1.15469	-0.0114295	1	1.20696	0.0679358	1	1.20111	0.0593781	1
ENSMUSG00000021427	Ssr1	1.3775	0.467082	0.596817	1.20806	0.366488	0.259077	0.903225	-0.230955	0.742116	0.756024	-0.501073	0.343563	1.04888	0.0588846	1
ENSMUSG00000021248	Tmed10	1.4658	-0.368783	1	2.2862	0.426374	0.147464	1.42258	-0.528243	0.109645	1.95292	0.0776044	1	1.93215	0.0587001	1
ENSMUSG00000031827	Cotl1	1.14791	1.54515	0.00112911	0.332138	-0.501424	0.178539	0.339736	-0.462936	0.320041	0.305092	-0.583487	0.30954	0.44498	0.0574899	1
ENSMUSG00000071014	Ndufb6	1.25976	0.137562	1	1.58001	0.692144	0.00518242	0.867302	-0.545458	0.104893	0.885102	-0.447487	0.435978	1.18773	0.0569978	1
ENSMUSG00000009927	Rps25	27.856	0.195113	1	21.9693	-0.207723	0.628871	26.2048	0.147775	0.872411	24.238	-0.0126578	1	25.2033	0.0561651	1
ENSMUSG00000036504	Phpt1	1.19501	-0.163551	1	1.81366	0.673733	0.00644444	1.10542	-0.363881	0.398609	0.980652	-0.519631	0.294296	1.37342	0.0560611	1
ENSMUSG00000040888	Gfer	0.877123	0.115359	1	0.532259	-0.79819	0.00364808	0.834457	0.051678	1	1.22037	0.750098	0.0125812	0.839774	0.0559114	1
ENSMUSG00000025132	Arhgdia	2.44299	0.361783	0.744295	2.19609	0.275746	0.442559	1.71921	-0.223322	0.729044	1.6076	-0.309447	0.667622	1.98568	0.0558599	1
ENSMUSG00000023904	Hcfc1r1	0.800595	-0.374937	1	1.38513	0.646689	0.0111234	0.900146	-0.262662	0.690346	0.695676	-0.659583	0.120832	1.06059	0.0556715	1
ENSMUSG00000016921	Srsf6	3.76162	-0.0186491	1	3.75515	-0.0210765	1	4.04399	0.131444	0.895711	3.48341	-0.149729	0.984213	3.91783	0.0555261	1
ENSMUSG00000024953	Prdx5	1.34217	0.0506239	1	1.68898	0.56732	0.031167	1.07361	-0.370824	0.385439	1.02424	-0.404435	0.522897	1.33829	0.0554449	1
ENSMUSG00000046434	Hnrnpa1	16.0237	0.304312	0.919223	11.5159	-0.250156	0.5374	13.5309	0.0707142	1	14.0309	0.124192	0.986872	13.4933	0.0548039	1
ENSMUSG00000030697	Ppp4c	1.53644	0.0259721	1	1.86605	0.451402	0.116612	1.13416	-0.55081	0.0867582	1.51372	0.00643021	1	1.55576	0.0547098	1
ENSMUSG00000037152	Ndufc1	3.26714	0.379732	0.709282	3.16317	0.46471	0.0967088	2.17185	-0.310224	0.528527	1.93616	-0.465402	0.343763	2.62137	0.0542267	1
ENSMUSG00000025261	Huwe1	0.871236	-0.278536	1	1.15043	0.191474	0.651589	1.06334	0.0291965	1	0.925333	-0.215999	0.899622	1.08067	0.0535859	1
ENSMUSG00000010406	Mrpl52	3.67921	-0.0141186	1	3.9207	0.118133	0.837322	3.71246	0.00658785	1	3.36439	-0.166366	0.95309	3.81579	0.0532595	1
ENSMUSG00000027245	Hypk	2.04858	0.0798855	1	2.38155	0.434619	0.131233	1.98094	0.0437536	1	1.12985	-0.904218	0.0105003	1.99906	0.0531917	1
ENSMUSG00000062328	Rpl17	41.7605	-0.133752	1	38.0806	-0.343715	0.311171	51.5506	0.266454	0.593968	48.1442	0.102861	1	46.8099	0.0530234	1
ENSMUSG00000091896	Ube2d2a	3.40253	0.120364	1	3.31824	0.117179	0.84117	2.74355	-0.2637	0.650589	3.38954	0.138471	0.964573	3.23029	0.0529575	1
ENSMUSG00000045690	Wdr89	3.72041	0.057347	1	3.34967	-0.127204	0.842794	4.17023	0.327657	0.42146	2.9386	-0.336014	0.597186	3.68029	0.0527387	1
ENSMUSG00000025255	Zfhx4	2.06036	1.84709	5.05e-06	0.595125	-0.164221	0.788521	0.450586	-0.689303	0.0317938	0.668855	0.0605528	1	0.665797	0.0524857	1
ENSMUSG00000033006	Sox10	0.0529806	-4.99495	4.53e-10	1.74137	-0.0379617	1	1.96759	0.215089	0.729044	1.97472	0.189423	0.864008	1.82843	0.0522313	1
ENSMUSG00000035242	Oaz1	19.073	0.545434	0.533916	13.3673	0.00801662	1	13.8132	0.0755558	0.999357	10.6112	-0.390751	0.49187	13.7191	0.0517833	1
ENSMUSG00000060373	Hnrnpc	3.35544	0.355987	0.748689	2.62672	-0.0178263	1	2.66452	0.0111273	1	2.44744	-0.139157	0.994283	2.7301	0.0517644	1
ENSMUSG00000075054	Yae1d1	1.07727	0.326643	0.817027	0.894782	0.0577881	0.962995	0.817008	-0.125539	0.950877	0.866662	-0.00590305	1	0.894979	0.0506568	1
ENSMUSG00000057236	Rbbp4	1.74247	0.726978	0.252108	1.40923	0.559764	0.0377871	0.838563	-0.501002	0.164392	0.766082	-0.591277	0.198139	1.1158	0.0485369	1
ENSMUSG00000028837	Psmb2	2.56661	0.510301	0.518214	2.27153	0.451649	0.113621	1.41232	-0.508638	0.128004	1.56401	-0.276754	0.743092	1.88698	0.0483564	1
ENSMUSG00000060261	Gtf2i	0.529806	-0.750857	0.646914	1.00061	0.272619	0.478469	0.829325	-0.113524	0.97323	0.859957	-0.0350982	1	0.90167	0.0480529	1
ENSMUSG00000045983	Eif4g1	1.26565	0.310208	0.832592	0.96603	-0.131762	0.841176	1.09106	0.114482	0.936335	0.963889	-0.119039	1	1.06059	0.0479579	1
ENSMUSG00000023067	Cdkn1a	0.141282	-2.6588	0.000826005	1.26569	0.790706	0.00172755	0.652786	-0.584524	0.0940946	0.896836	0.0253664	1	0.908362	0.0478844	1
ENSMUSG00000034088	Hdlbp	0.635767	-0.413282	1	1.04775	0.472763	0.103485	0.779032	-0.147543	0.915283	0.655445	-0.421232	0.498258	0.861522	0.0478565	1
ENSMUSG00000045948	Mrps12	1.34806	-0.324142	1	1.64707	-0.0260014	1	1.7695	0.121231	0.926319	1.6428	-0.0276076	1	1.71468	0.047672	1
ENSMUSG00000029580	Actb	80.5894	1.11607	0.0322377	39.7759	0.0289174	1	34.2836	-0.266627	0.658061	33.9825	-0.248857	0.809159	40.3008	0.0471966	1
ENSMUSG00000024002	Brd4	1.04195	0.436009	0.651304	0.736572	-0.123578	0.868673	0.756451	-0.0714388	1	0.806314	0.0503939	1	0.804644	0.0467571	1
ENSMUSG00000062210	Tnfaip8	1.03606	2.15758	4.28e-08	0.302801	0.21694	0.620715	0.183724	-0.747448	0.0245814	0.159251	-0.890354	0.034291	0.279367	0.0464598	1
ENSMUSG00000042650	Alkbh5	1.03606	0.166917	1	1.00584	0.164443	0.741318	0.801613	-0.290516	0.640226	0.997416	0.126874	0.964573	0.951856	0.0439954	1
ENSMUSG00000032216	Nedd4	3.57325	-0.890998	0.446281	6.47931	0.00957221	1	7.06671	0.190191	0.76543	6.32646	-0.034476	1	6.61281	0.0433454	1
ENSMUSG00000025868	Higd2a	1.60708	-0.0501057	1	1.88596	0.267423	0.465887	1.61246	-0.0563514	1	1.3528	-0.350232	0.61722	1.69962	0.0432359	1
ENSMUSG00000028234	Rps20	32.6714	0.0231343	1	27.5759	-0.294089	0.42544	35.5922	0.220011	0.72243	33.5232	0.0794807	1	32.8399	0.043043	1
ENSMUSG00000019579	Mydgf	1.16557	0.0355741	1	1.4459	0.510826	0.0666841	0.919648	-0.416493	0.313388	0.973947	-0.268646	0.802402	1.16598	0.0428742	1
ENSMUSG00000057322	Rpl38	26.1547	-0.100714	1	26.7544	-0.0782977	0.948123	29.5817	0.126791	0.903663	27.3979	-0.0278666	1	28.5172	0.0425675	1
ENSMUSG00000052419	2610001J05Rik	1.30685	0.235533	0.9413	1.20597	0.154096	0.761192	1.13108	0.0225457	1	0.913599	-0.34816	0.631883	1.14591	0.0422373	1
ENSMUSG00000069744	Psmb3	2.38413	0.366374	0.73931	2.55233	0.674677	0.00610977	1.27375	-0.732913	0.00958311	1.58916	-0.282637	0.731105	1.91709	0.0420415	1
ENSMUSG00000033813	Tcea1	1.02429	0.464457	0.61716	0.847634	0.235383	0.548743	0.634311	-0.346437	0.488386	0.747643	-0.0200544	1	0.774533	0.0419927	1
ENSMUSG00000020496	Rnf187	2.37824	0.318325	0.812846	2.02426	0.101677	0.868605	1.75	-0.191328	0.797274	1.93448	0.00732408	1	1.9723	0.0414336	1
ENSMUSG00000029472	Anapc5	2.53718	1.1387	0.0164262	1.44485	0.356109	0.269807	0.920674	-0.543146	0.106363	0.953831	-0.420269	0.493205	1.24795	0.0410648	1
ENSMUSG00000032249	Anp32a	2.86684	0.374018	0.72415	2.60786	0.318961	0.33686	1.89985	-0.323631	0.497566	2.05183	-0.151968	0.983021	2.29181	0.040949	1
ENSMUSG00000038803	Ost4	3.67332	-0.0218275	1	4.42676	0.368899	0.228818	3.65601	-0.0316061	1	2.6553	-0.571203	0.174136	3.8024	0.0409062	1
ENSMUSG00000024829	Mrpl21	1.24799	0.783963	0.200719	0.884305	0.343354	0.286629	0.599413	-0.438482	0.272188	0.652092	-0.242281	0.85307	0.767842	0.040729	1
ENSMUSG00000022452	Smdt1	4.30909	0.345743	0.763366	3.82116	0.226343	0.566738	3.01349	-0.254242	0.669867	3.21352	-0.111877	1	3.50631	0.0406068	1
ENSMUSG00000008682	Rpl10	39.3351	-0.405933	0.931064	44.6867	-0.268818	0.492405	51.7887	0.0225021	1	64.5437	0.416476	0.333562	52.4407	0.0403487	1
ENSMUSG00000070394	Tmem256	3.10819	-0.0234453	1	4.03805	0.533713	0.0427441	2.60909	-0.36805	0.378468	2.51114	-0.38785	0.50318	3.22025	0.0402054	1
ENSMUSG00000068240	Gm11808	4.73293	-0.268932	1	5.05751	-0.212922	0.617286	6.33797	0.246944	0.650589	5.66431	0.00916817	1	5.76467	0.0401316	1
ENSMUSG00000045128	Rpl18a	49.0306	-0.181891	1	45.0734	-0.388572	0.229895	61.444	0.230468	0.691076	62.6679	0.230951	0.771798	56.3218	0.0400771	1
ENSMUSG00000091537	Tma7	7.79992	0.119301	1	8.25002	0.2885	0.397639	6.82448	-0.102978	0.970412	5.9979	-0.311711	0.653944	7.35054	0.039867	1
ENSMUSG00000031431	Tsc22d3	0.847689	-0.95335	0.40081	1.33589	-0.356114	0.302714	1.8783	0.334196	0.418665	1.81379	0.219335	0.802901	1.6394	0.0389407	1
ENSMUSG00000024646	Cyb5a	1.38927	-1.15629	0.224157	3.35177	0.224828	0.574695	2.25293	-0.557791	0.0755419	4.08186	0.557201	0.114028	3.07471	0.0388885	1
ENSMUSG00000034345	Gtf2h5	3.09642	0.607733	0.370419	2.23905	0.151845	0.758339	2.09281	0.0132727	1	1.53384	-0.519145	0.251857	2.1262	0.0387345	1
ENSMUSG00000042670	Immp1l	1.75425	-0.0254798	1	2.14999	0.397341	0.18727	1.63196	-0.174039	0.842678	1.46008	-0.341563	0.637049	1.82007	0.0384745	1
ENSMUSG00000028580	Pum1	0.859463	-0.729541	0.645722	1.30341	-0.139418	0.815013	1.51085	0.160858	0.852099	1.55563	0.189588	0.86769	1.42862	0.0379305	1
ENSMUSG00000058546	Rpl23a	37.0511	0.220812	1	27.491	-0.293011	0.428584	36.1229	0.259574	0.61691	30.9266	-0.0559575	1	32.6224	0.0377462	1
ENSMUSG00000098234	Snhg6	1.53644	0.37505	0.731733	0.815153	-0.732166	0.00799453	1.39179	0.311164	0.490884	1.44164	0.328067	0.535584	1.2262	0.0371556	1
ENSMUSG00000042133	Ppig	1.7307	-0.0320772	1	2.0536	0.317179	0.3412	1.53446	-0.276385	0.633038	1.70483	-0.0601969	1	1.80167	0.0366597	1
ENSMUSG00000022010	Tsc22d1	4.29143	-0.0146015	1	4.62898	0.143066	0.779966	4.15176	-0.0787836	1	4.14891	-0.0702396	1	4.40965	0.0366039	1
ENSMUSG00000026750	Psmb7	1.75425	0.448849	0.620491	1.65126	0.499107	0.072755	0.996627	-0.524314	0.11659	1.12146	-0.263684	0.807743	1.33327	0.0357976	1
ENSMUSG00000079480	Pin4	1.10671	0.188935	1	1.141	0.323432	0.33915	0.934017	-0.0912231	0.998035	0.764406	-0.420401	0.495006	0.997023	0.0352832	1
ENSMUSG00000062762	Ei24	1.16557	0.163656	1	1.23111	0.340504	0.301003	0.863196	-0.377364	0.398056	1.02591	-0.0342356	1	1.06728	0.0351308	1
ENSMUSG00000028398	Dmac1	1.14203	0.547649	0.487589	0.856016	0.141208	0.781346	0.763636	-0.0911778	1	0.67556	-0.288845	0.775946	0.814682	0.0345409	1
ENSMUSG00000004264	Phb2	2.91393	0.641229	0.330299	1.87129	-0.0467949	1	1.76026	-0.169091	0.857551	1.93448	0.0169265	1	1.9539	0.0345308	1
ENSMUSG00000029911	Ssbp1	1.21855	-0.188988	1	1.57163	0.270985	0.460372	1.25938	-0.181917	0.823873	1.35783	-0.0278304	1	1.40687	0.0344813	1
ENSMUSG00000042520	Ubap2l	1.13614	-0.184793	1	1.35894	0.117712	0.846128	1.20293	-0.129271	0.932624	1.33268	0.0669025	1	1.30817	0.0341441	1
ENSMUSG00000075467	Dnlz	1.29508	0.654921	0.334557	0.941931	0.223258	0.578222	0.7739	-0.176714	0.866635	0.682266	-0.367701	0.593932	0.861522	0.0334138	1
ENSMUSG00000065990	Aurkaip1	1.60708	0.177459	1	1.5622	0.184991	0.663013	1.35792	-0.101233	0.975869	1.29748	-0.16669	0.98792	1.45539	0.0332495	1
ENSMUSG00000046516	Cox17	0.871236	-0.434964	1	1.25311	0.152473	0.764872	1.17009	0.0118609	1	1.06615	-0.151755	0.998416	1.18438	0.0314314	1
ENSMUSG00000024902	Mrpl11	1.54821	0.695207	0.290859	1.141	0.3076	0.378906	0.88783	-0.205987	0.79138	0.74429	-0.477168	0.386795	1.00204	0.0312036	1
ENSMUSG00000031229	Atrx	1.60119	-0.16564	1	2.06408	0.305192	0.36865	1.76129	-0.0247848	1	1.45673	-0.348001	0.62064	1.81505	0.0309339	1
ENSMUSG00000029422	Rsrc2	2.11922	-0.144507	1	2.28725	-0.033173	1	2.37815	0.0460519	1	2.40888	0.0616459	1	2.36709	0.0307581	1
ENSMUSG00000037563	Rps16	40.5301	0.0487491	1	33.7157	-0.28963	0.436408	42.0277	0.15116	0.861824	42.7749	0.159792	0.914944	39.7672	0.0301568	1
ENSMUSG00000043962	Thrap3	0.930104	-0.0353504	1	1.0509	0.202875	0.63118	0.962756	0.0221357	1	0.782846	-0.336964	0.663026	0.968584	0.0297428	1
ENSMUSG00000003199	Mpnd	1.19501	0.112406	1	1.52344	0.691213	0.00527844	0.971994	-0.261772	0.665165	0.683942	-0.811668	0.0312733	1.12751	0.0288806	1
ENSMUSG00000078671	Chd2	0.694634	-0.4448	1	0.818296	-0.262381	0.557839	1.06026	0.263102	0.642624	0.997416	0.114264	0.98792	0.950183	0.0284162	1
ENSMUSG00000021282	Eif5	2.06036	0.100428	1	1.89329	-0.0324418	1	2.02405	0.104306	0.949051	1.79535	-0.121167	1	1.95557	0.0280567	1
ENSMUSG00000007880	Arid1a	0.794709	-1.13442	0.246771	1.51715	-0.224116	0.596431	1.72537	0.0310729	1	2.26975	0.526137	0.160162	1.72639	0.0273327	1
ENSMUSG00000035530	Eif1	14.6109	0.389958	0.783722	11.5672	0.0517266	0.992425	9.40484	-0.357228	0.398056	12.6144	0.198492	0.83227	11.4574	0.0270467	1
ENSMUSG00000036371	Serbp1	6.08099	0.438528	0.707564	4.7809	0.101027	0.865931	4.2	-0.160441	0.872416	4.38192	-0.066685	1	4.62043	0.0261845	1
ENSMUSG00000020368	Canx	1.54232	-0.63515	0.766849	2.95676	0.490236	0.0767593	1.98812	-0.328511	0.489727	2.19096	-0.121507	1	2.38382	0.0257637	1
ENSMUSG00000063511	Snrnp70	2.11334	0.0780792	1	1.88177	-0.124125	0.846128	2.11437	0.111948	0.934783	2.00321	2.43e-05	1	2.03252	0.0255777	1
ENSMUSG00000028936	Rpl22	17.1127	0.187079	1	12.527	-0.360876	0.277597	17.4292	0.306203	0.479498	14.9495	-0.0150343	1	15.2949	0.0251387	1
ENSMUSG00000047844	Bex4	1.03018	-1.14322	0.24133	2.58062	0.321291	0.329967	2.18314	-0.0271964	1	2.082	-0.106711	1	2.24497	0.0249559	1
ENSMUSG00000057497	Fam136a	1.22444	0.229584	0.955106	1.28036	0.413307	0.171592	0.893988	-0.321954	0.535022	0.938744	-0.19821	0.933751	1.06728	0.0245616	1
ENSMUSG00000030796	Tead2	4.49746	0.608127	0.364734	3.07935	0.0408198	1	2.90264	-0.0787234	1	2.8112	-0.124427	1	3.06133	0.0243513	1
ENSMUSG00000052707	Tnrc6a	0.86535	-0.364101	1	0.946122	-0.299533	0.437049	1.25938	0.279544	0.584878	1.18852	0.133333	0.948637	1.11747	0.0241164	1
ENSMUSG00000030842	Lamtor1	1.38338	0.149634	1	1.43019	0.275917	0.45153	1.15777	-0.157286	0.889228	1.03765	-0.323877	0.683648	1.2697	0.024049	1
ENSMUSG00000031231	Cox7b	4.44448	0.341016	0.769074	4.41733	0.468061	0.0915607	3.28959	-0.149047	0.895711	2.29154	-0.736005	0.0435039	3.5933	0.0238974	1
ENSMUSG00000057130	Txnl4a	1.3775	0.517349	0.530611	1.17977	0.385589	0.224706	0.7	-0.649076	0.0388421	1.01418	0.0567266	1	0.99535	0.0237011	1
ENSMUSG00000059119	Nap1l4	1.00074	0.260152	0.919783	0.933549	0.20813	0.590957	0.759531	-0.209976	0.781503	0.80799	-0.0756869	1	0.85483	0.0228115	1
ENSMUSG00000039615	Stub1	2.34292	0.372734	0.730971	2.13113	0.316225	0.344812	1.55396	-0.324261	0.498131	1.68974	-0.140674	0.994283	1.8552	0.0221404	1
ENSMUSG00000023169	Slc38a1	1.00074	-0.430662	1	1.33798	0.00997941	1	1.31686	-0.0222801	1	1.45002	0.150952	0.912643	1.34832	0.0219411	1
ENSMUSG00000024026	Glo1	0.953651	-0.204683	1	1.27407	0.321899	0.339963	1.05718	-0.0655013	1	0.903541	-0.326079	0.682227	1.10576	0.0219279	1
ENSMUSG00000060636	Rpl35a	39.029	0.107201	1	33.1929	-0.172676	0.723334	38.1479	0.10765	0.938906	37.5732	0.0642862	1	36.6824	0.0219189	1
ENSMUSG00000032745	Gpbp1	1.2421	0.314375	0.823126	1.06661	0.110934	0.85651	1.02023	0.0201752	1	0.861633	-0.274495	0.785425	1.02212	0.020607	1
ENSMUSG00000061474	Mrps36	1.08316	0.0182695	1	1.2594	0.34126	0.29687	0.98739	-0.160626	0.883523	0.905218	-0.288169	0.767066	1.08234	0.0203749	1
ENSMUSG00000026970	Rbms1	1.12437	0.246786	0.92925	1.1431	0.375329	0.240055	0.786217	-0.383507	0.383135	0.866662	-0.170178	0.985008	0.966912	0.0200633	1
ENSMUSG00000038467	Chmp4b	0.830029	-0.341921	1	1.17034	0.24042	0.548743	0.838563	-0.424511	0.291064	1.23881	0.309771	0.577306	1.0539	0.019989	1
ENSMUSG00000079641	Rpl39	59.7091	0.0742872	1	50.4431	-0.227548	0.588251	61.5168	0.172962	0.804234	57.9574	0.0407612	1	57.277	0.0199494	1
ENSMUSG00000073616	Cops9	3.43785	-0.190015	1	4.29999	0.210032	0.588251	4.0327	0.0772133	0.998035	3.20179	-0.333424	0.60276	3.92787	0.0189814	1
ENSMUSG00000030983	Bccip	1.21855	0.615336	0.388497	0.981746	0.388626	0.219521	0.756451	-0.151982	0.90227	0.56157	-0.632205	0.152653	0.824719	0.0188387	1
ENSMUSG00000012848	Rps5	45.4397	-0.239583	1	42.5472	-0.425831	0.170845	60.2554	0.269829	0.583208	61.409	0.262809	0.687791	53.5682	0.0184076	1
ENSMUSG00000038374	Rbm8a	1.96617	0.275963	0.873077	2.15837	0.594962	0.0208003	1.36408	-0.359139	0.407166	1.18516	-0.550265	0.242432	1.65446	0.0178849	1
ENSMUSG00000078578	Ube2d3	5.65126	0.210064	1	5.14133	0.0959642	0.881723	4.47712	-0.182596	0.81392	5.06922	0.0571512	1	4.95668	0.0175471	1
ENSMUSG00000006932	Ctnnb1	1.77191	-0.28932	1	2.60157	0.410907	0.168027	1.94604	-0.190779	0.801933	1.84731	-0.255672	0.785425	2.16133	0.0160457	1
ENSMUSG00000008668	Rps18	47.8827	-0.146738	1	43.2702	-0.377052	0.250794	58.607	0.229752	0.693605	59.9086	0.234409	0.760808	53.0078	0.0159052	1
ENSMUSG00000040731	Eif4h	2.21341	0.303583	0.830383	1.96349	0.167308	0.714737	1.63812	-0.1991	0.777595	1.75176	-0.0575923	1	1.82676	0.0158124	1
ENSMUSG00000027184	Caprin1	2.05447	0.168389	1	2.03474	0.213178	0.588251	1.71408	-0.136993	0.913737	1.68303	-0.150918	0.984213	1.85185	0.0155095	1
ENSMUSG00000001158	Snrnp27	1.71304	0.320542	0.815776	1.46267	0.109578	0.85651	1.27786	-0.163057	0.874012	1.37794	-0.0108144	1	1.39851	0.0151991	1
ENSMUSG00000020794	Ube2g1	1.19501	0.587895	0.432167	0.825631	0.0273748	1	0.719501	-0.246444	0.729044	0.856604	0.0890451	1	0.821373	0.0149255	1
ENSMUSG00000061315	Naca	15.5527	-0.177693	1	15.2427	-0.261799	0.504881	18.86	0.166035	0.822064	19.4203	0.193469	0.840241	17.5667	0.0148809	1
ENSMUSG00000055762	Eef1d	3.94411	0.670379	0.290859	2.72102	0.138029	0.786455	2.3761	-0.136903	0.912781	2.12056	-0.314244	0.655949	2.56616	0.014805	1
ENSMUSG00000026154	Sdhaf4	0.600447	-0.350858	1	1.09386	0.803477	0.000878477	0.594281	-0.478361	0.20122	0.566599	-0.499926	0.346512	0.766169	0.0145281	1
ENSMUSG00000044573	Acp1	1.63651	0.510311	0.529036	1.48676	0.508127	0.0667328	1.01202	-0.289439	0.603442	0.82643	-0.592116	0.193089	1.18104	0.0142467	1
ENSMUSG00000075486	Commd6	0.676974	-0.823684	0.549746	1.33484	0.264624	0.486226	1.20293	0.0480908	1	1.05273	-0.190709	0.949634	1.18438	0.0138291	1
ENSMUSG00000040785	Ttc3	3.45551	0.138681	1	3.15584	0.00751035	1	3.32756	0.116921	0.932624	2.80282	-0.20012	0.89314	3.17006	0.0136935	1
ENSMUSG00000041841	Rpl37	39.5647	-0.136199	1	35.3806	-0.383731	0.238325	49.235	0.280355	0.55231	47.5725	0.175204	0.88857	43.4274	0.0131091	1
ENSMUSG00000042198	Chchd7	1.18912	-0.169278	1	1.20492	-0.193764	0.676883	1.36613	0.0569045	1	1.54893	0.273697	0.683075	1.33829	0.0123642	1
ENSMUSG00000063316	Rpl27	19.1966	0.218017	1	14.7587	-0.228336	0.588251	17.4261	0.104286	0.946344	17.7138	0.117529	0.994283	16.6918	0.0122811	1
ENSMUSG00000020671	Rab10	1.42459	0.181968	1	1.36313	0.157353	0.750158	1.1044	-0.265378	0.654431	1.31592	0.0728479	1	1.27137	0.0121041	1
ENSMUSG00000034211	Mrps17	1.64828	0.459215	0.599103	1.26045	0.0674067	0.957237	1.18548	-0.0569757	1	1.11643	-0.153444	0.997094	1.22788	0.0120712	1
ENSMUSG00000040385	Ppp1ca	3.30246	0.451626	0.59833	3.13174	0.522863	0.0504901	1.73666	-0.660935	0.0235293	2.31501	-0.10075	1	2.46914	0.0118111	1
ENSMUSG00000001435	Col18a1	0.200149	-2.51088	0.00110455	1.58001	0.75861	0.00231624	1.1393	0.0379097	1	0.623594	-0.973625	0.0080068	1.12583	0.0115852	1
ENSMUSG00000063870	Chd4	1.15969	-0.15005	1	1.29712	0.0275989	1	1.32199	0.0668896	1	1.23881	-0.0568291	1	1.2881	0.0114508	1
ENSMUSG00000075701	Selenos	0.465052	-0.99787	0.39798	1.03204	0.258536	0.513294	0.701026	-0.50835	0.170816	1.19355	0.489901	0.216208	0.916726	0.0110772	1
ENSMUSG00000071547	Nt5dc2	1.22444	1.20493	0.0132319	0.70933	0.480897	0.10081	0.354105	-0.880395	0.00269276	0.512957	-0.168386	0.994283	0.568772	0.0108144	1
ENSMUSG00000037197	Rbm17	1.69538	0.445577	0.621752	1.37046	0.164099	0.72931	1.1824	-0.135887	0.920225	1.13152	-0.193848	0.939658	1.27304	0.010663	1
ENSMUSG00000000787	Ddx3x	2.11922	0.0843631	1	2.30716	0.297701	0.387861	2.01378	0.0141707	1	1.52546	-0.463422	0.353553	2.01245	0.0104789	1
ENSMUSG00000048578	Mlec	0.653427	-0.630613	0.782908	1.40713	0.757513	0.00190965	0.845747	-0.3234	0.537202	0.730879	-0.527487	0.293396	1.00204	0.00990099	1
ENSMUSG00000027566	Psma7	4.33852	0.385933	0.704941	4.3639	0.561159	0.0300969	2.43563	-0.618685	0.0379273	3.02913	-0.180618	0.928271	3.37917	0.00945873	1
ENSMUSG00000090862	Rps13	33.4602	-0.0288152	1	29.3811	-0.283771	0.452112	37.0754	0.183433	0.773659	37.2899	0.165969	0.901394	34.1447	0.00942836	1
ENSMUSG00000045503	Sys1	1.41282	0.203465	0.978435	1.49934	0.409472	0.178535	1.09927	-0.231082	0.729044	0.995739	-0.369422	0.585443	1.24126	0.00922308	1
ENSMUSG00000026918	Brd3	1.58353	0.26037	0.902614	1.46371	0.192784	0.643038	1.27991	-0.0818879	1	1.17846	-0.213598	0.900994	1.33996	0.00901666	1
ENSMUSG00000024177	Nme4	1.19501	0.42909	0.654367	0.949266	0.103419	0.871818	0.872434	-0.0681012	1	0.841517	-0.12133	1	0.906689	0.00858434	1
ENSMUSG00000031197	Vbp1	0.965424	0.061201	1	1.17663	0.506909	0.0715614	0.757478	-0.396772	0.359342	0.811343	-0.231327	0.879076	0.931782	0.00817963	1
ENSMUSG00000031626	Sorbs2	0.182489	-2.83972	0.000165399	0.960791	-0.553492	0.0681337	0.786217	-0.917858	0.00103974	2.9956	1.71876	9.51e-13	1.2881	0.00815975	1
ENSMUSG00000062647	Rpl7a	12.6624	0.0906222	1	11.2602	-0.106782	0.879187	12.5446	0.11258	0.932624	11.7494	-0.0201021	1	11.9375	0.00778948	1
ENSMUSG00000078974	Sec61g	11.4085	0.28674	0.944282	11.3514	0.393664	0.18185	8.73357	-0.150882	0.894966	6.92491	-0.524902	0.231611	9.46168	0.00759954	1
ENSMUSG00000060073	Psma3	3.07287	0.271399	0.874621	2.82579	0.200124	0.620776	2.18108	-0.319654	0.502926	2.66033	0.0641003	1	2.5762	0.00742931	1
ENSMUSG00000025381	Cnpy2	2.62548	-0.301868	1	4.12501	0.546547	0.0362209	2.82976	-0.242052	0.70816	2.5279	-0.403036	0.47056	3.21021	0.00706227	1
ENSMUSG00000062691	Cebpzos	0.64754	-0.290115	1	1.00061	0.512764	0.0673221	0.746187	-0.10638	0.987644	0.588391	-0.494611	0.355474	0.789589	0.00679389	1
ENSMUSG00000028797	Tmem234	1.98972	-0.300004	1	2.43708	0.0137745	1	2.38739	-0.0279764	1	2.59831	0.124771	0.989024	2.43066	0.00669265	1
ENSMUSG00000029614	Rpl6	40.9128	-0.0653042	1	35.6289	-0.345367	0.307279	47.8535	0.247631	0.650443	46.4913	0.157788	0.920172	42.6963	0.00661972	1
ENSMUSG00000020390	Ube2b	1.65417	-0.862753	0.482624	3.04058	0.0725318	0.938367	2.91393	-0.0139987	1	3.24537	0.178354	0.887807	2.9459	0.00633444	1
ENSMUSG00000020029	Nudt4	1.35395	0.820323	0.174583	0.819344	0.0603129	0.958481	0.634311	-0.441482	0.283619	0.797932	0.00594719	1	0.797953	0.00599337	1
ENSMUSG00000034243	Golgb1	0.417958	-1.34489	0.131325	1.1651	0.240685	0.547852	1.02947	-0.0151171	1	1.06782	0.0512322	1	1.04052	0.0056365	1
ENSMUSG00000030120	Mlf2	2.41356	0.206092	0.968917	2.23172	0.121815	0.830209	1.98094	-0.119949	0.939484	2.03003	-0.0620243	1	2.10947	0.00513257	1
ENSMUSG00000046364	Rpl27a	41.9488	0.0306537	1	34.1233	-0.354907	0.28894	46.4258	0.264545	0.600082	43.7958	0.119187	0.994283	40.975	0.00133368	1
ENSMUSG00000028945	Rheb	2.14277	0.455573	0.598313	2.03893	0.534629	0.0457411	1.25425	-0.459776	0.19939	1.27904	-0.371854	0.585443	1.58921	0.00107767	1
ENSMUSG00000028868	Wasf2	1.10082	0.668116	0.321267	0.818296	0.286386	0.418793	0.601466	-0.334987	0.517903	0.613536	-0.258768	0.826391	0.712637	-0.000359414	1
ENSMUSG00000008036	Ap2s1	2.18398	0.315979	0.815776	2.34383	0.603408	0.017832	1.41437	-0.439748	0.233499	1.3243	-0.496927	0.327809	1.77156	-0.000465176	1
ENSMUSG00000064357	mt-Atp6	76.6865	-0.43442	0.911912	88.9858	-0.264447	0.513837	112.811	0.214683	0.729044	109.111	0.122241	0.994283	101.742	-0.00154979	1
ENSMUSG00000055436	Srsf11	2.84918	0.0753525	1	2.56805	-0.102474	0.891653	2.78871	0.0639598	1	2.82629	0.0779489	1	2.70166	-0.00161265	1
ENSMUSG00000024571	Gm16286	1.09493	-0.169941	1	1.23216	0.0127279	1	1.28196	0.0944055	0.97323	1.1969	-0.0399966	1	1.22286	-0.0024477	1
ENSMUSG00000028426	Rad23b	1.13614	0.0707143	1	1.22902	0.260538	0.492606	0.92478	-0.313509	0.536575	1.1399	0.0887863	1	1.08234	-0.00261476	1
ENSMUSG00000006412	Pfdn2	2.36058	0.161545	1	2.52928	0.373361	0.225849	1.86085	-0.256423	0.668053	1.89593	-0.192227	0.905152	2.11449	-0.0029197	1
ENSMUSG00000069565	Dazap1	1.67772	0.833275	0.148001	1.00584	0.0592132	0.979307	0.902199	-0.159441	0.895711	0.873367	-0.194231	0.942876	0.975276	-0.00295374	1
ENSMUSG00000032526	Ss18l2	0.712295	-0.426535	1	1.23635	0.572444	0.0327958	0.779032	-0.382997	0.392748	0.694	-0.528848	0.294299	0.945164	-0.00328849	1
ENSMUSG00000028495	Rps6	36.7744	-0.0528947	1	30.849	-0.400606	0.210055	41.5042	0.188838	0.76543	44.9826	0.306021	0.585443	37.8451	-0.00358634	1
ENSMUSG00000029064	Gnb1	4.93308	-0.0645769	1	5.24716	0.0467532	1	4.8302	-0.120255	0.939303	5.64923	0.171112	0.896394	5.11894	-0.00387216	1
ENSMUSG00000057666	Gapdh	7.9412	0.0247911	1	9.30825	0.376917	0.215658	5.90689	-0.533777	0.0952352	8.47719	0.151253	0.938561	7.76206	-0.0050021	1
ENSMUSG00000041571	Selenow	10.1487	-0.286568	1	13.0749	0.139955	0.783278	12.4491	0.0394202	1	11.5633	-0.0962896	1	12.1834	-0.00508534	1
ENSMUSG00000036860	Mrpl55	1.07727	0.586712	0.439274	0.839251	0.274962	0.446461	0.667155	-0.1937	0.823259	0.613536	-0.310775	0.723861	0.732712	-0.00539435	1
ENSMUSG00000015092	Edf1	3.07287	0.0370322	1	3.60637	0.395157	0.185769	2.82771	-0.111854	0.951498	2.2731	-0.468893	0.337576	2.98103	-0.00555031	1
ENSMUSG00000017188	Coa3	2.31937	0.386485	0.707218	2.11227	0.338113	0.293157	1.67405	-0.142294	0.899622	1.36621	-0.468827	0.380109	1.79163	-0.00575109	1
ENSMUSG00000048076	Arf1	2.28405	-0.188992	1	2.97877	0.298969	0.378767	2.28167	-0.244742	0.704213	2.53293	-0.0332977	1	2.57285	-0.00590571	1
ENSMUSG00000022336	Eif3e	3.638	-0.605512	0.794314	4.94331	-0.182651	0.69871	6.09677	0.246071	0.651983	5.7716	0.110329	0.998416	5.39998	-0.00732702	1
ENSMUSG00000001847	Rac1	2.00149	0.634576	0.340581	1.31074	-0.0173958	1	1.16393	-0.253075	0.69	1.37459	0.0683381	1	1.31654	-0.00766794	1
ENSMUSG00000024991	Eif3a	1.87198	-0.108396	1	2.1458	0.137809	0.786455	2.05792	0.0521794	1	1.78697	-0.201211	0.89314	1.99739	-0.00823087	1
ENSMUSG00000032294	Pkm	3.07287	0.129643	1	3.53408	0.485295	0.0802785	2.06715	-0.593886	0.0539353	2.76259	-0.0324255	1	2.80036	-0.00864003	1
ENSMUSG00000027937	Jtb	0.765275	-0.685629	0.70628	1.32227	0.183447	0.672089	1.19369	-0.0266043	1	1.22372	0.0204238	1	1.20278	-0.00987545	1
ENSMUSG00000004667	Polr2e	1.83077	0.177006	1	1.94882	0.379869	0.220144	1.54164	-0.107949	0.964074	1.23378	-0.472513	0.378352	1.61765	-0.0100191	1
ENSMUSG00000107002	0610012G03Rik	2.34881	0.509767	0.519008	1.95092	0.311241	0.354302	1.46569	-0.271164	0.642624	1.4517	-0.253428	0.825862	1.67118	-0.0101535	1
ENSMUSG00000040481	Bptf	0.894783	-0.771063	0.596817	1.44171	-0.0743419	0.962462	1.56833	0.0968528	0.967715	1.71656	0.244634	0.757161	1.48717	-0.0109687	1
ENSMUSG00000032112	Trappc4	1.27153	-0.0424212	1	1.53601	0.338927	0.29853	1.16188	-0.233018	0.729044	1.24048	-0.0903653	1	1.29814	-0.01115	1
ENSMUSG00000079426	Arpc4	1.37161	0.779545	0.205728	0.920976	0.222662	0.585731	0.636363	-0.507925	0.164799	0.796256	-0.0655471	1	0.821373	-0.0113585	1
ENSMUSG00000020745	Pafah1b1	1.25976	0.124097	1	1.25207	0.156642	0.752049	1.12493	-0.0621148	1	1.08458	-0.117252	1	1.1526	-0.0113861	1
ENSMUSG00000073640	Rpl27-ps3	3.16706	0.268604	0.878812	2.32916	-0.252683	0.53685	2.87287	0.169247	0.819833	2.73744	0.0580851	1	2.6314	-0.0114868	1
ENSMUSG00000027012	Dync1i2	1.43636	0.184025	1	1.45533	0.281208	0.435544	1.06334	-0.35134	0.430258	1.30754	0.0494149	1	1.26301	-0.0115299	1
ENSMUSG00000060657	Marf1	0.682861	-0.563562	0.87944	0.841347	-0.328609	0.406398	1.16906	0.339769	0.432933	1.08458	0.152324	0.919236	0.988659	-0.0115774	1
ENSMUSG00000036299	BC031181	1.05961	-0.74759	0.625193	1.80109	0.0672558	0.954908	1.72126	-0.0248682	1	1.93281	0.183642	0.879076	1.73141	-0.0116528	1
ENSMUSG00000042079	Hnrnpf	4.82712	0.497229	0.529485	4.42572	0.514082	0.0555372	2.71789	-0.480166	0.163626	2.8682	-0.33287	0.611196	3.45445	-0.0128171	1
ENSMUSG00000027602	Map1lc3a	1.44814	-0.0432832	1	1.85348	0.466248	0.0999121	1.23783	-0.361706	0.399365	1.38632	-0.123401	1	1.47713	-0.0129788	1
ENSMUSG00000003072	Atp5d	3.94411	-0.0512707	1	4.7589	0.329518	0.302358	3.70322	-0.186323	0.804234	3.66948	-0.178622	0.930702	4.0366	-0.0130833	1
ENSMUSG00000032717	Mdfi	1.39516	-0.660868	0.728298	2.46746	0.274612	0.444873	2.06202	-0.0954426	0.988607	2.12056	-0.0344637	1	2.14628	-0.0133638	1
ENSMUSG00000063236	1110038F14Rik	1.28331	0.246431	0.92925	1.30236	0.372071	0.239698	1.03358	-0.108486	0.964658	0.84487	-0.437074	0.457915	1.08234	-0.0137329	1
ENSMUSG00000029705	Cux1	0.582786	-0.671066	0.73197	1.05299	0.294534	0.412963	0.851906	-0.141219	0.929474	0.935391	0.0407562	1	0.906689	-0.0139989	1
ENSMUSG00000042541	Sem1	11.9972	0.585527	0.471738	9.59743	0.338743	0.28039	7.97815	-0.0464519	1	5.33575	-0.719088	0.0492971	8.10165	-0.0142466	1
ENSMUSG00000025794	Rpl14	42.8966	-0.00457335	1	41.0636	-0.0841017	0.932472	44.3063	0.0698835	1	45.1569	0.0926684	1	42.4956	-0.0145766	1
ENSMUSG00000020949	Fkbp3	2.3959	0.415807	0.661712	2.55652	0.743257	0.00195559	1.24809	-0.720742	0.0115478	1.47182	-0.366533	0.585443	1.80669	-0.0146111	1
ENSMUSG00000025203	Scd2	1.14203	-0.98024	0.380451	2.60157	0.355395	0.268905	2.12976	-0.0617905	1	2.04344	-0.125888	1	2.17806	-0.0148427	1
ENSMUSG00000031370	Zrsr2	1.16557	0.146686	1	1.2594	0.365807	0.253845	1.03974	-0.0349978	1	0.757701	-0.56694	0.225026	1.04888	-0.0149593	1
ENSMUSG00000001383	Zmat2	1.20089	0.0218769	1	1.43542	0.407977	0.177275	1.04589	-0.244456	0.714428	1.03765	-0.226739	0.883864	1.17267	-0.0152138	1
ENSMUSG00000063856	Gpx1	2.73144	0.563113	0.440786	2.26105	0.37911	0.217593	1.67199	-0.241417	0.714931	1.40476	-0.504603	0.314577	1.87193	-0.015328	1
ENSMUSG00000086503	Xist	27.5264	-0.478734	0.839941	36.0648	-0.085109	0.932498	40.8781	0.171779	0.811578	38.6662	0.0468023	1	37.3231	-0.0154302	1
ENSMUSG00000005779	Psmb4	1.82489	0.357952	0.757529	1.58525	0.196456	0.635358	1.25015	-0.281524	0.622269	1.43661	-0.00575235	1	1.42862	-0.0155363	1
ENSMUSG00000061111	Mcrip1	2.10156	0.111916	1	2.14685	0.200642	0.620715	1.88651	-0.0645873	1	1.78361	-0.153612	0.977713	1.93048	-0.0161374	1
ENSMUSG00000030738	Eif3c	1.00074	0.0162146	1	1.22063	0.442729	0.132184	0.843695	-0.315913	0.555572	0.881749	-0.200853	0.931114	0.980294	-0.0174656	1
ENSMUSG00000023106	Denr	2.21341	0.783268	0.185687	1.55696	0.329854	0.319189	1.26041	-0.107619	0.966134	0.873367	-0.709488	0.0776178	1.31654	-0.0175752	1
ENSMUSG00000068523	Gng5	7.04053	-0.346304	1	9.75145	0.20796	0.589389	8.73665	-0.0184991	1	8.16875	-0.133963	0.995813	8.73232	-0.0178468	1
ENSMUSG00000032301	Psma4	1.60119	0.201035	0.981178	1.80109	0.537418	0.0454336	1.13211	-0.416835	0.282165	1.19858	-0.269686	0.790629	1.3868	-0.0180614	1
ENSMUSG00000031320	Rps4x	41.2012	-0.270164	1	38.4704	-0.468945	0.117604	53.9636	0.199858	0.744208	62.0979	0.426325	0.3123	48.5396	-0.0184156	1
ENSMUSG00000031839	Hsbp1	3.62623	0.0792471	1	3.93851	0.287493	0.404847	3.33578	-0.056548	1	2.84808	-0.321288	0.634278	3.39423	-0.0193146	1
ENSMUSG00000020232	Hmg20b	1.86609	0.579874	0.424969	1.55382	0.414007	0.167535	1.04076	-0.400592	0.318123	1.08458	-0.281852	0.78405	1.26301	-0.0193628	1
ENSMUSG00000041629	Fam104a	1.61885	0.176443	1	1.5161	0.106149	0.859473	1.42463	-0.0207375	1	1.30586	-0.169284	0.984099	1.4236	-0.0195134	1
ENSMUSG00000024583	Txnl1	1.21267	0.794579	0.198162	0.906308	0.475644	0.0999168	0.495748	-0.722377	0.0186112	0.683942	-0.0995818	1	0.715983	-0.0199291	1
ENSMUSG00000022108	Itm2b	2.56661	-0.203104	1	3.77611	0.546018	0.0406312	2.33915	-0.437564	0.242808	2.51952	-0.259509	0.785425	2.89237	-0.0211845	1
ENSMUSG00000026150	Mff	1.3304	-0.255402	1	1.67641	0.130011	0.808846	1.48211	-0.119974	0.940684	1.68806	0.124267	0.993	1.55408	-0.0218249	1
ENSMUSG00000023020	Cox14	1.60708	-0.404398	1	2.46537	0.338623	0.289752	2.16466	0.0651869	1	1.59922	-0.463771	0.348639	2.071	-0.0224049	1
ENSMUSG00000024099	Ndufv2	1.45402	0.369662	0.741297	1.48153	0.561498	0.034514	0.832404	-0.605599	0.0558386	1.03094	-0.175035	0.973497	1.12583	-0.022406	1
ENSMUSG00000027479	Mapre1	1.31863	-0.0604812	1	1.73718	0.504959	0.0667916	1.21935	-0.232743	0.729044	1.08961	-0.393822	0.547741	1.35334	-0.0225662	1
ENSMUSG00000022174	Dad1	2.02504	-0.273761	1	3.16422	0.575438	0.0254541	2.08974	-0.291167	0.583215	1.96969	-0.355295	0.577905	2.39051	-0.0227509	1
ENSMUSG00000040225	Prrc2c	1.66006	-0.0699082	1	1.70679	-0.0329789	1	1.83314	0.113385	0.934783	1.70147	-0.0346307	1	1.71301	-0.0228239	1
ENSMUSG00000029823	Luc7l2	1.90141	-0.246709	1	2.30506	0.0645876	0.961976	2.31246	0.0717894	1	2.19431	-0.0312052	1	2.20483	-0.02285	1
ENSMUSG00000056209	Npm3	2.14277	0.759861	0.207858	1.39037	0.127203	0.818869	1.29325	-0.0207271	1	1.02256	-0.419924	0.49133	1.28977	-0.0228756	1
ENSMUSG00000079111	Kdelr2	2.56661	0.733243	0.257912	1.82205	0.281667	0.455607	1.42874	-0.214658	0.76543	1.23881	-0.428983	0.505021	1.57081	-0.0229816	1
ENSMUSG00000012422	Tmem167	2.99635	0.211059	0.959967	3.1988	0.437684	0.125058	2.30425	-0.240886	0.712395	2.12223	-0.350543	0.585443	2.56784	-0.0231224	1
ENSMUSG00000030432	Rpl28	31.8413	0.162462	1	25.9833	-0.18284	0.692846	30.9827	0.174033	0.801632	28.635	0.00785205	1	28.1324	-0.0232327	1
ENSMUSG00000003131	Pafah1b2	1.05372	-0.0263583	1	1.33903	0.472248	0.0991964	0.92478	-0.292127	0.59648	0.918628	-0.266516	0.803222	1.05725	-0.0242201	1
ENSMUSG00000018326	Ywhab	2.65492	0.342185	0.771145	2.3344	0.202105	0.616933	1.95117	-0.162883	0.870205	1.94119	-0.150913	0.983908	2.08773	-0.0245108	1
ENSMUSG00000021598	Med10	0.759388	-0.287172	1	1.11272	0.401065	0.195816	0.757478	-0.38079	0.395792	0.935391	0.0298113	1	0.906689	-0.0248743	1
ENSMUSG00000025326	Ube3a	1.10082	-0.275248	1	1.29293	-0.0416719	1	1.40411	0.127419	0.91539	1.35615	0.0472735	1	1.30148	-0.0250353	1
ENSMUSG00000026755	Arpc5l	1.80134	0.428162	0.64244	1.4679	0.15776	0.745824	1.17522	-0.288011	0.601559	1.39806	0.0492503	1	1.33996	-0.0253534	1
ENSMUSG00000032212	Sltm	1.19501	0.0271992	1	1.30131	0.214407	0.592547	1.06642	-0.190115	0.807393	1.2036	0.0453185	1	1.15594	-0.0256635	1
ENSMUSG00000025208	Mrpl43	1.10671	0.322504	0.818104	0.993271	0.213204	0.604161	0.804692	-0.213607	0.773421	0.861633	-0.0676561	1	0.881596	-0.0277388	1
ENSMUSG00000020803	Txndc17	1.84843	0.120154	1	1.90796	0.233309	0.555867	1.48519	-0.272995	0.640226	1.76517	0.0612478	1	1.6762	-0.0297197	1
ENSMUSG00000070003	Ssbp4	1.25976	0.890262	0.112463	0.798389	0.2482	0.508147	0.61173	-0.289578	0.640226	0.563246	-0.391783	0.571065	0.695909	-0.0301159	1
ENSMUSG00000046330	Rpl37a	51.3264	-0.188741	1	48.5383	-0.343621	0.311148	65.5198	0.260401	0.613899	64.718	0.198241	0.831875	56.9089	-0.030131	1
ENSMUSG00000016833	Mrps18c	1.13025	1.04361	0.0439706	0.715616	0.454883	0.120173	0.467009	-0.414262	0.334575	0.402319	-0.610188	0.191102	0.567099	-0.0301811	1
ENSMUSG00000030007	Cct7	1.4187	0.581648	0.436076	1.08443	0.22971	0.58228	0.746187	-0.509606	0.154868	1.04771	0.135748	0.945	0.953529	-0.0305783	1
ENSMUSG00000068882	Ssb	1.83666	0.296231	0.842835	1.89329	0.481194	0.0858463	1.19472	-0.456242	0.207624	1.40309	-0.127865	1	1.48382	-0.0306307	1
ENSMUSG00000036199	Ndufa13	4.20313	0.267888	0.878518	4.40476	0.48015	0.0806477	3.18592	-0.195897	0.781503	2.49605	-0.582237	0.163184	3.45445	-0.0308398	1
ENSMUSG00000065947	mt-Nd4l	1.61885	0.589041	0.453027	0.884305	-0.426206	0.250803	1.29736	0.345482	0.449422	0.947126	-0.261019	0.845481	1.08234	-0.0309651	1
ENSMUSG00000025289	Prdx4	1.07139	0.845061	0.159607	0.911547	0.855427	0.000418061	0.351026	-1.05612	0.000169177	0.467696	-0.480001	0.410823	0.60892	-0.0311006	1
ENSMUSG00000076431	Sox4	4.9684	0.013012	1	4.51477	-0.165666	0.749399	5.34648	0.177965	0.79569	5.00719	0.0346487	1	4.82285	-0.0312567	1
ENSMUSG00000028062	Lamtor2	1.48346	-0.217102	1	2.20657	0.546511	0.0388914	1.42874	-0.353131	0.41658	1.49361	-0.234144	0.860709	1.67955	-0.0314536	1
ENSMUSG00000038127	Ccdc50	0.553353	-0.591109	0.825684	1.10014	0.627196	0.0166945	0.717448	-0.271829	0.673667	0.665503	-0.364172	0.608444	0.80799	-0.0318299	1
ENSMUSG00000040407	Akap9	0.62988	-0.855346	0.50743	1.2615	0.251156	0.513038	1.10235	-0.0276361	1	1.12482	0.0114059	1	1.09739	-0.0318512	1
ENSMUSG00000027881	Prpf38b	0.835916	-0.295039	1	0.889544	-0.263711	0.54662	1.1044	0.17064	0.829488	1.18852	0.278234	0.642014	0.998696	-0.0319705	1
ENSMUSG00000004455	Ppp1cc	2.58428	0.781787	0.18549	1.78223	0.285778	0.42395	1.15059	-0.579169	0.0671507	1.58748	0.0377705	1	1.52565	-0.0319987	1
ENSMUSG00000027800	Tm4sf1	0.176602	-1.05023	0.495158	0.00628653	-6.11927	2.06e-42	0.195015	-1.15403	0.000367833	1.27904	2.9371	8.14e-31	0.357991	-0.0324161	1
ENSMUSG00000027829	Ccnl1	0.983084	-0.239641	1	1.03413	-0.213313	0.633371	1.34252	0.322573	0.468631	1.11643	-0.0548459	1	1.13085	-0.0324712	1
ENSMUSG00000087260	Lamtor5	0.971311	-0.587602	0.820745	1.64288	0.280665	0.434918	1.35381	-0.117692	0.946344	1.4165	-0.0235166	1	1.40855	-0.0333743	1
ENSMUSG00000033760	Rbm4b	0.841803	0.000292676	1	0.772195	-0.172689	0.772326	0.807771	-0.0847103	1	1.05273	0.401714	0.372313	0.826392	-0.0333854	1
ENSMUSG00000020048	Hsp90b1	1.87198	-1.15916	0.238749	6.77164	1.19043	3.53e-08	2.33196	-1.03055	7.24e-05	3.35098	-0.329195	0.629979	3.97973	-0.0335474	1
ENSMUSG00000068823	Csde1	2.46654	0.0620442	1	2.69378	0.273755	0.446012	2.32888	-0.0279685	1	1.96969	-0.313119	0.658501	2.31691	-0.0338295	1
ENSMUSG00000021660	Btf3	11.6027	0.232772	1	8.81895	-0.232141	0.588251	10.7166	0.160364	0.839375	10.3178	0.0686557	1	9.73436	-0.0338309	1
ENSMUSG00000057522	Spop	1.23033	-0.346892	1	1.30655	-0.330012	0.358539	1.62067	0.0963197	0.968329	2.00321	0.468318	0.252219	1.51728	-0.0338339	1
ENSMUSG00000064370	mt-Cytb	29.1452	-0.590855	0.707218	37.8072	-0.251226	0.548523	48.262	0.244153	0.660629	46.6288	0.144947	0.951645	42.1376	-0.03425	1
ENSMUSG00000039697	Ncoa7	0.494485	-0.718596	0.70268	0.507113	-0.858045	0.00207423	0.865249	0.157117	0.857759	1.30251	0.909201	0.00142338	0.786243	-0.0343555	1
ENSMUSG00000002804	Nudt14	0.412071	-0.837007	0.548059	1.12843	0.999798	1.27e-05	0.533724	-0.590552	0.074379	0.512957	-0.586835	0.208434	0.710964	-0.0343923	1
ENSMUSG00000038274	Fau	31.8531	-0.386051	0.955395	36.9962	-0.200496	0.642024	43.4287	0.122059	0.917698	47.7469	0.274213	0.658878	40.1486	-0.0350833	1
ENSMUSG00000018042	Cyb5r3	0.476825	-1.58879	0.0501288	1.90377	0.676581	0.00644436	1.17009	-0.345678	0.447269	1.29245	-0.132737	1	1.36672	-0.0356946	1
ENSMUSG00000030879	Mrpl17	1.03018	0.107861	1	1.15043	0.38112	0.226873	0.807771	-0.339178	0.492516	0.903541	-0.10477	1	0.940146	-0.0357306	1
ENSMUSG00000037805	Rpl10a	26.4079	-0.0183316	1	23.0255	-0.284145	0.45153	29.4452	0.211333	0.729044	29.1128	0.158818	0.918419	26.0748	-0.0363265	1
ENSMUSG00000022551	Cyc1	1.29508	0.786508	0.204496	0.83506	0.146583	0.771702	0.634311	-0.398392	0.373654	0.77614	-0.00248768	1	0.76115	-0.0366138	1
ENSMUSG00000064341	mt-Nd1	57.1131	0.233331	1	43.596	-0.222566	0.596431	53.316	0.184337	0.780208	47.8475	-0.0352274	1	47.8002	-0.0369652	1
ENSMUSG00000093904	Tomm20	3.80872	-0.040476	1	3.56027	-0.179757	0.708554	3.91877	0.0110275	1	4.51938	0.263559	0.693352	3.81746	-0.0372739	1
ENSMUSG00000032383	Ppib	3.42019	-0.143173	1	5.43889	0.825749	0.000393716	2.27859	-0.932892	0.000421484	3.58734	-0.0764876	1	3.66858	-0.0374498	1
ENSMUSG00000064264	Zfp428	1.51289	0.897207	0.105473	1.08966	0.54055	0.0491636	0.644575	-0.527347	0.132098	0.647063	-0.458191	0.423971	0.828064	-0.0379168	1
ENSMUSG00000029642	Polr1d	3.47317	0.175439	1	3.09507	0.00651487	1	3.22185	0.0891733	0.977861	2.84473	-0.14196	0.994283	3.01951	-0.0384072	1
ENSMUSG00000020315	Sptbn1	1.15969	0.650596	0.343713	0.85392	0.242675	0.525524	0.666129	-0.259979	0.705378	0.640358	-0.293396	0.765011	0.742749	-0.0384561	1
ENSMUSG00000025825	Iscu	0.971311	0.0882274	1	1.12424	0.43107	0.15001	0.731818	-0.439682	0.267872	0.898512	-0.0349849	1	0.896652	-0.0386217	1
ENSMUSG00000029376	Mthfd2l	1.16557	0.0137116	1	1.19444	0.0694658	0.952793	1.10542	-0.0873211	1	1.24048	0.127189	0.960947	1.12918	-0.0386926	1
ENSMUSG00000027620	Rbm39	6.99344	-0.345979	1	7.84873	-0.216412	0.605961	9.29912	0.124257	0.913152	10.3362	0.296187	0.606493	8.56838	-0.0389129	1
ENSMUSG00000060938	Rpl26	41.9547	-0.262965	1	41.7729	-0.339242	0.320102	55.4509	0.22938	0.695269	58.1099	0.279317	0.648311	48.6183	-0.0389545	1
ENSMUSG00000050708	Ftl1	49.6487	0.312102	0.904018	43.7899	0.171083	0.689653	36.1075	-0.218699	0.729044	37.9018	-0.107864	1	39.4309	-0.0390044	1
ENSMUSG00000054405	Dnajc8	1.45991	0.287456	0.859143	1.53496	0.511359	0.0629298	1.05718	-0.263992	0.655454	0.932039	-0.443218	0.441369	1.18104	-0.0392008	1
ENSMUSG00000041075	Fzd7	0.417958	-1.07853	0.321625	0.56474	-0.803351	0.00406857	1.2132	0.746822	0.00468258	0.962213	0.187629	0.84642	0.846466	-0.0392974	1
ENSMUSG00000027091	Zc3h15	1.78368	0.410251	0.679185	1.5381	0.252492	0.505195	1.12287	-0.378551	0.366993	1.42488	0.0797518	1	1.33159	-0.0393847	1
ENSMUSG00000007815	Rhoa	2.68435	0.60638	0.379283	2.01274	0.225697	0.579868	1.54164	-0.311067	0.534171	1.66627	-0.139201	0.994283	1.76486	-0.039397	1
ENSMUSG00000021607	Mrpl36	1.08316	0.219393	0.96042	1.31598	0.742444	0.00243154	0.749267	-0.437925	0.270968	0.625271	-0.684159	0.103927	0.916726	-0.039489	1
ENSMUSG00000028218	Fam92a	1.30685	0.917058	0.0962565	0.762765	0.111361	0.846128	0.579912	-0.428723	0.296544	0.742614	0.0493117	1	0.705946	-0.0395247	1
ENSMUSG00000070493	Chchd2	13.7455	0.302078	0.923787	14.8153	0.596828	0.0171783	10.7022	-0.0972777	0.981077	6.18062	-0.997194	0.00208701	10.9857	-0.0397286	1
ENSMUSG00000037573	Tob1	0.91833	-0.356807	1	1.16825	0.00804955	1	1.15264	-0.0192252	1	1.30083	0.197948	0.823857	1.13754	-0.0398087	1
ENSMUSG00000030417	Pdcd5	3.49083	0.71146	0.252645	2.88342	0.588614	0.0216909	1.63607	-0.566359	0.071281	1.71656	-0.420623	0.436784	2.1446	-0.0400272	1
ENSMUSG00000036751	Cox6b1	8.41803	0.130762	1	9.67601	0.487986	0.0706992	7.24325	-0.121231	0.932624	5.34581	-0.618715	0.118079	7.52284	-0.0401762	1
ENSMUSG00000054312	Mrps21	2.93159	0.191653	0.986323	3.23337	0.482179	0.0793138	2.4541	-0.0987044	0.97948	1.76015	-0.646602	0.0984587	2.51932	-0.0404942	1
ENSMUSG00000014504	Srp19	1.507	0.481487	0.571092	1.31388	0.374589	0.235486	0.955571	-0.277406	0.638971	0.925333	-0.296856	0.747016	1.07397	-0.040712	1
ENSMUSG00000056579	Tug1	0.894783	-0.344864	1	1.15358	0.0509883	1	1.12903	0.00738454	1	1.21366	0.134183	0.948128	1.09907	-0.0408697	1
ENSMUSG00000059474	Mbtd1	0.753502	-0.710037	0.680519	1.15148	-0.100155	0.904259	1.361	0.244522	0.675208	1.28239	0.101476	0.994283	1.18271	-0.041059	1
ENSMUSG00000033186	Mzt1	1.4187	-0.254545	1	1.62402	-0.0635349	0.990777	1.89472	0.256277	0.641535	1.59251	-0.0899066	1	1.63773	-0.0411755	1
ENSMUSG00000060126	Tpt1	33.2188	-0.290201	1	36.9166	-0.162248	0.754127	42.3171	0.113327	0.932624	45.3397	0.219775	0.785425	39.1449	-0.0413294	1
ENSMUSG00000015165	Hnrnpl	1.61296	0.0799086	1	1.56744	0.0521942	0.995973	1.60117	0.096682	0.967533	1.39973	-0.152433	0.998416	1.49219	-0.0415064	1
ENSMUSG00000007415	Gatad1	0.835916	-0.126941	1	0.852872	-0.128814	0.856674	0.940176	0.0672576	1	1.03262	0.225424	0.774689	0.888287	-0.0418002	1
ENSMUSG00000028719	Cmpk1	1.5953	0.450027	0.6191	1.46686	0.447617	0.123009	0.872434	-0.593633	0.0635532	1.18349	-0.00577144	1	1.15929	-0.0419262	1
ENSMUSG00000030795	Fus	3.10819	0.418895	0.65038	2.36373	0.00575359	1	2.44179	0.0725237	1	2.09541	-0.204656	0.887696	2.30185	-0.0421177	1
ENSMUSG00000024190	Dusp1	1.10671	1.07101	0.0453256	0.54588	-0.0356791	1	0.476246	-0.304524	0.633713	0.539778	-0.0497568	1	0.542006	-0.0426071	1
ENSMUSG00000028609	Magoh	1.28919	0.230435	0.950045	1.64707	0.885496	0.00013688	0.741055	-0.762939	0.00852875	0.864986	-0.422822	0.491977	1.08067	-0.0426784	1
ENSMUSG00000023286	Ube2j2	1.23621	0.487548	0.565238	0.902117	0.00759421	1	0.83651	-0.143944	0.921462	0.937068	0.0737207	1	0.876577	-0.0435479	1
ENSMUSG00000074748	Atxn7l3b	4.02652	-0.502858	0.923787	6.28338	0.238412	0.528632	5.60718	0.00269368	1	5.3324	-0.0864102	1	5.46522	-0.0435516	1
ENSMUSG00000028759	Hp1bp3	1.10671	-0.419905	1	1.70784	0.32588	0.324512	1.51701	0.0770313	1	1.19019	-0.352904	0.615795	1.42527	-0.0438488	1
ENSMUSG00000062203	Gspt1	1.10082	0.723044	0.266927	0.738667	0.144303	0.774745	0.587097	-0.314128	0.574113	0.688971	0.00196933	1	0.670816	-0.0447335	1
ENSMUSG00000060739	Nsa2	2.34881	-0.130409	1	2.07455	-0.403384	0.215222	2.95293	0.306461	0.490884	2.85814	0.200356	0.835121	2.48921	-0.0447626	1
ENSMUSG00000025982	Sf3b1	1.15969	-0.342297	1	1.71203	0.342349	0.289282	1.37845	-0.106981	0.966134	1.33771	-0.144914	1	1.41691	-0.0451474	1
ENSMUSG00000033940	Brk1	2.76088	0.0909297	1	2.81532	0.169163	0.704222	2.51671	-0.0602832	1	2.44912	-0.100176	1	2.52769	-0.0452369	1
ENSMUSG00000031954	Cfdp1	2.41356	0.65842	0.311062	1.9593	0.470752	0.0961036	1.29325	-0.380194	0.359895	1.24048	-0.403824	0.522897	1.52899	-0.0462845	1
ENSMUSG00000019132	BC005537	0.62988	-0.592391	0.818104	1.12634	0.388064	0.217509	0.906305	-0.0662289	1	0.834812	-0.199075	0.934737	0.911707	-0.0468358	1
ENSMUSG00000023089	Ndufa5	3.15529	0.948875	0.0673994	2.34802	0.695802	0.00432704	1.21114	-0.656988	0.0259287	1.12482	-0.704002	0.0775001	1.66115	-0.0473313	1
ENSMUSG00000091337	Eid1	1.37161	-1.11777	0.251844	2.96515	0.0508133	0.996893	3.08123	0.130985	0.899106	3.09283	0.118141	0.994283	2.81542	-0.0476296	1
ENSMUSG00000073684	Faap20	0.665201	-0.467799	0.971686	1.13577	0.471384	0.102265	0.863196	-0.105274	0.988524	0.750995	-0.329289	0.680193	0.884942	-0.0478092	1
ENSMUSG00000025283	Sat1	1.45402	1.81679	2.39e-05	0.347855	-0.55435	0.109355	0.453666	-0.0481119	1	0.258155	-0.97518	0.0168929	0.451671	-0.0479174	1
ENSMUSG00000070858	Gm1673	3.64389	0.107032	1	4.0611	0.383058	0.205914	3.0802	-0.188471	0.802897	2.9319	-0.24927	0.788841	3.29386	-0.0484425	1
ENSMUSG00000050552	Lamtor4	0.953651	0.040169	1	1.15882	0.46894	0.103653	0.837536	-0.20668	0.788248	0.72585	-0.422197	0.493754	0.903343	-0.048894	1
ENSMUSG00000005469	Prkaca	1.03018	0.79338	0.196898	0.70933	0.292719	0.407661	0.498827	-0.413157	0.334048	0.564923	-0.150114	1	0.598883	-0.0490884	1
ENSMUSG00000005506	Celf1	0.906557	-0.415355	1	1.11376	-0.139312	0.817493	1.3302	0.224333	0.729044	1.27401	0.113757	0.984664	1.16096	-0.0499546	1
ENSMUSG00000032348	Gsta4	0.30611	-1.98892	0.0117226	1.16406	-0.0346454	1	1.07874	-0.186538	0.824706	1.72829	0.696375	0.0337074	1.15093	-0.0501516	1
ENSMUSG00000062006	Rpl34	31.5941	-0.0588562	1	30.0454	-0.167667	0.737167	35.2894	0.15855	0.842505	35.0202	0.120851	0.99062	31.7809	-0.0504447	1
ENSMUSG00000027637	1110008F13Rik	1.36572	-0.0675773	1	1.62402	0.269846	0.465125	1.26452	-0.239127	0.726106	1.4517	0.030986	1	1.38513	-0.051314	1
ENSMUSG00000040459	Arglu1	1.69538	-0.457032	0.977577	2.21391	-0.0684887	0.976096	2.52287	0.200705	0.753197	2.36195	0.0532561	1	2.2249	-0.0517184	1
ENSMUSG00000052146	Rps10	27.909	-0.27183	1	28.369	-0.311157	0.384919	35.8755	0.157751	0.844752	40.2688	0.343355	0.505021	32.2962	-0.0517876	1
ENSMUSG00000025980	Hspd1	1.67183	0.837944	0.148225	0.997462	0.0553198	0.992642	0.87346	-0.21032	0.781094	0.923657	-0.0865264	1	0.941819	-0.0526885	1
ENSMUSG00000036309	Skp1a	3.01989	-1.10453	0.266431	4.23083	-0.751647	0.00432564	5.98387	-0.102748	0.97323	11.5818	1.16902	3.38e-06	6.11095	-0.0533949	1
ENSMUSG00000021643	Serf1	3.78517	0.565738	0.432891	3.00286	0.291471	0.397714	2.62654	0.0125189	1	1.83558	-0.598667	0.145163	2.53103	-0.0547934	1
ENSMUSG00000051223	Bzw1	2.34881	0.535178	0.478054	1.78433	0.156605	0.746615	1.39281	-0.337772	0.462347	1.76015	0.110364	0.998416	1.6026	-0.0548247	1
ENSMUSG00000032580	Rbm5	0.777049	-0.253767	1	0.82144	-0.224464	0.636777	0.991495	0.154081	0.884341	1.06615	0.262543	0.687791	0.891633	-0.0552457	1
ENSMUSG00000021488	Nsd1	0.771162	-0.376885	1	1.01947	0.056838	0.988355	1.00176	0.0213762	1	1.06782	0.131505	0.95309	0.96022	-0.0557226	1
ENSMUSG00000090258	Churc1	0.476825	-1.18589	0.223079	1.40294	0.602883	0.0204272	0.949413	-0.220462	0.744249	0.913599	-0.25767	0.825025	1.02713	-0.0560183	1
ENSMUSG00000059734	Ndufs8	1.42459	0.249982	0.923634	1.66698	0.702896	0.00445358	0.901173	-0.565337	0.0872202	0.95886	-0.395706	0.553852	1.16933	-0.0565883	1
ENSMUSG00000026743	Mllt10	0.317884	-1.3758	0.134046	0.633892	-0.470818	0.156254	0.970967	0.387512	0.320938	1.02088	0.420185	0.343763	0.782897	-0.0567304	1
ENSMUSG00000071415	Rpl23	37.6044	-0.143937	1	35.0044	-0.317363	0.369295	45.6868	0.217802	0.727812	46.9003	0.231983	0.768164	39.8659	-0.0567864	1
ENSMUSG00000021546	Hnrnpk	6.41065	0.265583	0.971447	6.96128	0.558357	0.0304908	4.42888	-0.377047	0.355383	4.30816	-0.378115	0.525166	5.19589	-0.0572514	1
ENSMUSG00000042396	Rbm7	1.1538	0.322843	0.818104	0.91469	-0.040891	1	0.878592	-0.121864	0.952021	1.01921	0.155703	0.907382	0.903343	-0.0573128	1
ENSMUSG00000060591	Ifitm2	3.46728	0.805004	0.160993	2.4245	0.348439	0.277427	1.83416	-0.224417	0.729044	1.50367	-0.530923	0.274072	1.98735	-0.0573429	1
ENSMUSG00000057863	Rpl36	32.5654	0.12302	1	27.8965	-0.138238	0.806763	31.8233	0.12878	0.899025	30.7875	0.0505023	1	28.9471	-0.0577563	1
ENSMUSG00000061518	Cox5b	4.42682	0.21473	0.955395	4.87206	0.512631	0.0547553	3.10278	-0.413089	0.273911	3.32416	-0.246606	0.79304	3.70872	-0.0578145	1
ENSMUSG00000032399	Rpl4	23.6235	-0.214587	1	21.0934	-0.4837	0.10336	30.9847	0.281741	0.548111	33.0974	0.359041	0.467016	26.2204	-0.0583885	1
ENSMUSG00000074656	Eif2s2	3.12585	0.331257	0.787962	2.77969	0.211516	0.588251	2.38534	-0.101813	0.97323	2.2446	-0.193852	0.901376	2.42732	-0.0585336	1
ENSMUSG00000045394	Epcam	0.0941877	-4.88837	6.39e-10	4.41733	1.03429	3.78e-06	1.77771	-0.859097	0.00171414	2.88329	0.0491169	1	2.7117	-0.058575	1
ENSMUSG00000040289	Hey1	0.147168	-3.51465	3.77e-06	0.59722	-1.80098	1.43e-12	1.74384	0.103172	0.957311	3.80862	1.67595	2.96e-12	1.60427	-0.0586873	1
ENSMUSG00000019710	Mrpl24	0.741728	-0.400482	1	1.02785	0.120787	0.8424	1.03152	0.129308	0.914046	0.896836	-0.134313	1	0.9368	-0.0587665	1
ENSMUSG00000026083	Eif5b	2.17809	0.250207	0.916416	2.16047	0.331	0.308103	1.68944	-0.175238	0.839496	1.60257	-0.243322	0.807216	1.78327	-0.0591499	1
ENSMUSG00000020477	Mrps24	1.80134	0.333839	0.794848	1.71203	0.355401	0.26659	1.19369	-0.375172	0.375191	1.36788	-0.0959586	1	1.39684	-0.0595749	1
ENSMUSG00000024283	Wac	0.777049	-0.506796	0.92925	1.12843	0.0717692	0.948672	1.11774	0.0527651	1	1.15499	0.103318	0.994283	1.05223	-0.0606214	1
ENSMUSG00000042436	Mfap4	0.32377	-1.53562	0.0820141	1.89224	1.83915	4.2e-18	0.492668	-1.1488	2.56e-05	0.313473	-1.73839	2.7e-07	0.886614	-0.0611008	1
ENSMUSG00000005161	Prdx2	7.51147	0.17817	1	7.58155	0.270642	0.446461	5.65132	-0.322919	0.490884	6.83439	0.0457941	1	6.43046	-0.0611357	1
ENSMUSG00000035150	Eif2s3x	0.994858	-0.00461101	1	1.04985	0.103492	0.870831	1.00894	0.0224378	1	0.957184	-0.0727505	1	0.963566	-0.0612171	1
ENSMUSG00000058600	Rpl30	16.3121	0.0367418	1	14.4674	-0.18133	0.698356	17.1213	0.159715	0.840666	16.8689	0.109054	0.998416	15.315	-0.0612547	1
ENSMUSG00000072772	Grcc10	1.14203	0.399849	0.705659	0.982794	0.23076	0.576818	0.79956	-0.189112	0.831081	0.814696	-0.131912	1	0.848139	-0.0622231	1
ENSMUSG00000030357	Fkbp4	2.17809	0.55559	0.45454	1.57792	0.0851993	0.915954	1.17214	-0.496344	0.149016	1.88084	0.391337	0.413292	1.4604	-0.0625588	1
ENSMUSG00000019818	Cd164	0.606333	-1.20659	0.202538	1.55487	0.271404	0.465125	1.32815	-0.0544364	1	1.4517	0.109359	0.991624	1.31654	-0.0626753	1
ENSMUSG00000021156	Zmynd11	0.682861	-0.577436	0.839533	0.98908	-0.0311262	1	1.089	0.167287	0.840666	1.07453	0.1191	0.973556	0.968584	-0.0636438	1
ENSMUSG00000045767	B230219D22Rik	1.60708	0.144773	1	1.67955	0.293385	0.404039	1.37331	-0.121369	0.939361	1.26563	-0.245909	0.836839	1.40687	-0.0636487	1
ENSMUSG00000048078	Tenm4	0.32377	-0.935489	0.498064	0.323756	-1.16281	2.45e-05	0.704105	0.297393	0.561143	1.04771	1.02027	0.000323009	0.588846	-0.0640442	1
ENSMUSG00000020460	Rps27a	52.6921	-0.111672	1	47.8646	-0.323257	0.356014	63.4742	0.245275	0.650589	63.7709	0.216196	0.792836	54.4381	-0.0645556	1
ENSMUSG00000044709	Gemin7	1.91319	0.982473	0.0587305	1.11795	0.201528	0.632559	0.8478	-0.351816	0.462828	0.910247	-0.18686	0.958851	0.976949	-0.0647094	1
ENSMUSG00000002043	Trappc6a	0.541579	-1.21957	0.196651	1.41342	0.287888	0.419267	1.29941	0.111863	0.939484	1.10302	-0.190206	0.948204	1.18606	-0.0648291	1
ENSMUSG00000020088	Sar1a	0.894783	0.154073	1	1.04147	0.539735	0.0522488	0.62302	-0.507127	0.16664	0.742614	-0.148815	1	0.779552	-0.0648318	1
ENSMUSG00000109324	Prmt1	2.60782	0.611075	0.378577	2.38679	0.677454	0.00646121	1.27067	-0.613462	0.0464965	1.36956	-0.418351	0.497884	1.68457	-0.0649898	1
ENSMUSG00000026032	Ndufb3	1.40693	-0.0672388	1	1.74661	0.363581	0.249596	1.38666	-0.115574	0.947457	1.26228	-0.261947	0.806752	1.41524	-0.065096	1
ENSMUSG00000006333	Rps9	33.0658	-0.101227	1	30.08	-0.30744	0.393411	38.7186	0.199326	0.744576	40.5973	0.254654	0.707414	33.9138	-0.0652997	1
ENSMUSG00000030751	Psma1	1.5953	0.00838555	1	2.01693	0.515978	0.0574532	1.25528	-0.453283	0.212325	1.52546	-0.0658732	1	1.52565	-0.065687	1
ENSMUSG00000068749	Psma5	2.00738	0.510175	0.524937	1.60411	0.228453	0.574695	1.30762	-0.187529	0.811214	1.30251	-0.170119	0.984213	1.38345	-0.0658339	1
ENSMUSG00000022956	Atp5o	4.80357	0.701146	0.262202	4.19521	0.704858	0.00340881	2.13284	-0.676701	0.0191163	2.31501	-0.464968	0.346833	2.92583	-0.0660769	1
ENSMUSG00000021963	Sap18	1.03606	0.280792	0.885168	1.04985	0.416012	0.174418	0.656891	-0.52609	0.134349	0.901865	0.080108	1	0.829737	-0.0662222	1
ENSMUSG00000027677	Ttc14	0.947764	-0.624349	0.791666	1.37989	-0.0793735	0.952793	1.62273	0.256197	0.650589	1.44667	0.0130826	1	1.38178	-0.0672138	1
ENSMUSG00000030744	Rps3	30.2755	-0.233905	1	27.5057	-0.475198	0.111773	39.7583	0.256854	0.627109	43.4756	0.381022	0.410823	33.8402	-0.0684044	1
ENSMUSG00000030695	Aldoa	1.84255	0.365726	0.750145	1.7728	0.428018	0.153373	0.971994	-0.75733	0.00839765	1.59754	0.174509	0.901372	1.39182	-0.0690938	1
ENSMUSG00000022285	Ywhaz	1.97794	-0.693929	0.686378	3.55294	0.262792	0.47441	3.02581	-0.0686811	1	3.19508	0.035269	1	3.00947	-0.069631	1
ENSMUSG00000071644	Eef1g	13.7279	-0.419973	0.915846	13.0058	-0.625738	0.0215646	21.0431	0.323684	0.4269	23.8106	0.502512	0.177482	17.3542	-0.0697062	1
ENSMUSG00000061477	Rps7	36.2564	-0.281679	1	36.5928	-0.337069	0.32486	48.5863	0.232344	0.685578	51.1766	0.29116	0.616678	41.7913	-0.0699785	1
ENSMUSG00000020863	Luc7l3	1.44814	-0.430791	1	2.17723	0.256653	0.492606	1.9871	0.0664411	1	1.68639	-0.228555	0.834836	1.84851	-0.0702934	1
ENSMUSG00000034789	Rab24	1.02429	0.0527961	1	0.869636	-0.253806	0.574353	1.02023	0.0632439	1	1.18684	0.326443	0.544671	0.950183	-0.0703287	1
ENSMUSG00000035885	Cox8a	10.0251	-0.0608435	1	12.4075	0.372844	0.217057	9.82052	-0.113454	0.946692	8.77726	-0.292187	0.693352	9.97859	-0.0716292	1
ENSMUSG00000032480	Dhx30	1.13614	0.00568737	1	0.961839	-0.317759	0.397673	1.15982	0.0510641	1	1.43494	0.429287	0.308375	1.08568	-0.0719511	1
ENSMUSG00000047459	Dynlrb1	3.55559	0.214874	0.955395	3.68076	0.375783	0.217277	2.99501	-0.0552751	1	2.3016	-0.496872	0.284059	2.95427	-0.0724486	1
ENSMUSG00000049960	Mrps16	1.58942	0.637916	0.342386	1.21749	0.312078	0.361697	0.927859	-0.242488	0.721076	0.900189	-0.262992	0.811531	1.00539	-0.0729785	1
ENSMUSG00000021606	Ndufs6	3.00812	0.148621	1	3.68391	0.658342	0.00725814	2.22111	-0.397203	0.311943	2.09541	-0.447055	0.379468	2.60966	-0.0730231	1
ENSMUSG00000020076	Ddx50	1.45402	0.22558	0.955395	1.13996	-0.18635	0.69871	1.2173	-0.0573494	1	1.51708	0.344083	0.534302	1.20111	-0.0731363	1
ENSMUSG00000032228	Tcf12	1.86021	0.845473	0.139826	1.01108	-0.121553	0.85651	1.04692	-0.0528557	1	1.03262	-0.0697013	1	1.03048	-0.0733381	1
ENSMUSG00000044894	Uqcrq	5.48055	0.152535	1	5.52062	0.230179	0.553788	4.95337	0.00587552	1	4.12545	-0.311325	0.656288	4.73419	-0.075018	1
ENSMUSG00000030779	Rbbp6	1.32451	-0.306417	1	1.79795	0.214825	0.588251	1.57346	-0.059274	1	1.62604	0.00585931	1	1.55241	-0.0751532	1
ENSMUSG00000030704	Rab6a	0.971311	-0.164645	1	1.0949	0.0221114	1	1.04281	-0.0763784	1	1.22037	0.212296	0.785842	1.03717	-0.0756149	1
ENSMUSG00000044424	Gm9493	1.36572	-0.261297	1	1.35999	-0.343372	0.32669	1.91012	0.34659	0.387454	1.76015	0.145318	0.953714	1.55241	-0.0761185	1
ENSMUSG00000028692	Akr1a1	4.48569	-0.25916	1	6.30539	0.363057	0.238042	5.06114	-0.0943715	0.988607	4.6736	-0.220068	0.843304	5.07879	-0.076616	1
ENSMUSG00000028419	Chmp5	0.88301	-0.573549	0.837847	1.51715	0.333623	0.307941	1.26965	-0.0374872	1	1.18349	-0.154539	0.995074	1.23791	-0.0767721	1
ENSMUSG00000059291	Rpl11	34.2549	-0.0859625	1	32.7434	-0.192523	0.663855	38.9506	0.158529	0.842505	39.8849	0.177002	0.883864	34.5512	-0.0768616	1
ENSMUSG00000060510	Zfp266	1.44225	-0.564839	0.845996	1.91006	-0.183776	0.701864	2.29501	0.188972	0.769581	2.41894	0.255679	0.721591	2.00576	-0.0770331	1
ENSMUSG00000020107	Anapc16	1.08905	-0.0908378	1	0.964982	-0.352367	0.314705	1.36715	0.355049	0.3766	1.23043	0.110374	0.989192	1.10576	-0.0774789	1
ENSMUSG00000022403	St13	2.87272	0.239205	0.92925	2.71054	0.209883	0.593912	2.32067	-0.107923	0.961645	2.23455	-0.159573	0.964573	2.342	-0.078312	1
ENSMUSG00000032239	Rp9	1.25387	-0.0499238	1	1.20806	-0.13772	0.819945	1.28299	-0.0181977	1	1.55563	0.329215	0.565189	1.23791	-0.0783836	1
ENSMUSG00000033916	Chmp2a	0.724068	-0.398802	1	1.19444	0.498922	0.0790112	0.767742	-0.406429	0.341961	0.928686	-0.0301855	1	0.903343	-0.0784231	1
ENSMUSG00000028081	Rps3a1	43.2675	-0.00871679	1	34.27	-0.453648	0.13364	49.429	0.277185	0.562526	51.2152	0.29919	0.593863	41.3999	-0.0800311	1
ENSMUSG00000006699	Cdc42	4.37384	0.536096	0.468234	3.75306	0.421439	0.14605	2.56085	-0.359371	0.398609	2.6201	-0.276733	0.738809	2.93754	-0.0801277	1
ENSMUSG00000062963	Ufc1	1.00663	0.00181339	1	1.33693	0.614908	0.0173284	0.813929	-0.41338	0.314017	0.833135	-0.323426	0.687791	0.96022	-0.0802864	1
ENSMUSG00000101609	Kcnq1ot1	1.08316	-0.81876	0.550625	1.88491	0.0178814	1	2.11437	0.2589	0.640226	1.83055	-0.0362823	1	1.78494	-0.0802927	1
ENSMUSG00000002768	Mea1	1.12437	0.0373588	1	1.30131	0.358938	0.26472	1.04179	-0.103089	0.973605	0.920304	-0.301926	0.735978	1.04721	-0.0803955	1
ENSMUSG00000026594	Ralgps2	1.14203	0.709727	0.284929	0.772195	0.142828	0.776426	0.701026	-0.0544862	1	0.615213	-0.271208	0.799931	0.687544	-0.0804335	1
ENSMUSG00000000088	Cox5a	2.85506	0.355346	0.753954	2.97772	0.597638	0.0192873	1.74897	-0.495108	0.144213	1.85067	-0.341672	0.590544	2.15464	-0.0812103	1
ENSMUSG00000023911	Flywch2	0.370864	-1.24077	0.195755	1.15882	0.648742	0.0114412	0.805718	-0.128386	0.946344	0.697353	-0.357552	0.61722	0.8197	-0.0813214	1
ENSMUSG00000063253	Scoc	1.04195	0.651032	0.357931	0.832965	0.420497	0.168277	0.610704	-0.220996	0.76543	0.487812	-0.569127	0.249773	0.650742	-0.0823644	1
ENSMUSG00000061136	Prpf40a	1.04784	-0.0441193	1	1.31703	0.421663	0.159968	0.912463	-0.329644	0.514142	1.06447	-0.0230305	1	1.02881	-0.082456	1
ENSMUSG00000000581	C1d	2.07213	0.412321	0.67226	2.18457	0.708207	0.00353807	1.24707	-0.460257	0.198627	1.12482	-0.576852	0.202666	1.50557	-0.0837854	1
ENSMUSG00000026991	Pkp4	0.200149	-2.82867	0.000127087	1.15882	-0.357382	0.310453	2.11745	0.954205	5.15e-05	1.03429	-0.506225	0.326913	1.32658	-0.0839067	1
ENSMUSG00000102252	Snrpn	0.241356	-1.9583	0.0117563	1.09386	0.3657	0.259779	0.889882	-0.0646792	1	0.980652	0.115183	0.984664	0.874904	-0.0853547	1
ENSMUSG00000015733	Capza2	1.83666	0.190384	0.993474	2.09237	0.551445	0.03845	1.32507	-0.391164	0.338038	1.37794	-0.277192	0.785425	1.5407	-0.0854211	1
ENSMUSG00000024914	Drap1	1.2421	-0.448717	0.984665	1.95197	0.324771	0.323967	1.57962	-0.113057	0.951235	1.63777	-0.0354788	1	1.59089	-0.0861164	1
ENSMUSG00000008683	Rps15a	45.8282	-0.0764715	1	41.1537	-0.300898	0.407662	50.0541	0.0875326	0.978875	59.6807	0.392859	0.38425	45.6891	-0.0861935	1
ENSMUSG00000025130	P4hb	1.39516	-0.595121	0.815494	2.56071	0.45194	0.114515	1.84956	-0.223143	0.729044	1.98645	-0.0715397	1	1.96895	-0.0869566	1
ENSMUSG00000020149	Rab1a	1.04195	0.180975	1	1.10748	0.377849	0.235486	0.754399	-0.399581	0.3489	0.90857	-0.0314654	1	0.879923	-0.0872824	1
ENSMUSG00000051154	Commd3	1.04195	0.152047	1	1.13158	0.383552	0.223531	0.833431	-0.244962	0.729044	0.853251	-0.173093	0.977948	0.896652	-0.0874742	1
ENSMUSG00000046432	Bex3	5.57473	-0.141866	1	6.84289	0.238854	0.527006	6.21891	0.0404492	1	5.40784	-0.209047	0.870707	5.79812	-0.0888289	1
ENSMUSG00000008140	Emc10	1.66595	0.386357	0.716681	1.37151	0.122321	0.837751	1.20191	-0.144801	0.900621	1.27904	-0.017705	1	1.22788	-0.0889045	1
ENSMUSG00000052681	Rap1b	1.9073	0.640456	0.338233	1.4239	0.261395	0.491294	1.07874	-0.299721	0.572065	1.14158	-0.165163	0.992018	1.19275	-0.0894377	1
ENSMUSG00000038538	Ubn2	0.34143	-1.41212	0.107505	0.761718	-0.303943	0.454641	1.00073	0.24621	0.679315	1.15164	0.467794	0.237225	0.844793	-0.0897245	1
ENSMUSG00000064358	mt-Co3	51.3853	-0.302574	1	56.0245	-0.215414	0.625323	70.4793	0.252538	0.650589	64.0073	0.041829	1	59.3714	-0.0899089	1
ENSMUSG00000064354	mt-Co2	24.1238	-0.329576	1	27.0761	-0.194099	0.673135	33.0037	0.208441	0.729044	31.7849	0.109418	0.998416	28.3784	-0.0900346	1
ENSMUSG00000035027	Map2k2	1.87198	0.237186	0.934556	1.71203	0.139936	0.786455	1.42771	-0.225594	0.729044	1.69644	0.104143	1	1.51895	-0.0900411	1
ENSMUSG00000009549	Srp14	2.31937	-0.488312	0.940818	3.49531	0.183284	0.660278	3.15821	-0.0250683	1	3.25711	0.0317571	1	3.03791	-0.0901836	1
ENSMUSG00000001472	Tcf25	0.91833	-0.332625	1	1.28036	0.230923	0.573363	0.98431	-0.299061	0.577116	1.29245	0.215321	0.785425	1.08736	-0.0903337	1
ENSMUSG00000036398	Ppp1r11	0.724068	-0.171565	1	1.02261	0.489122	0.0868848	0.74824	-0.164802	0.894966	0.655445	-0.368188	0.592976	0.771187	-0.0906436	1
ENSMUSG00000015937	H2afy	3.12585	0.220838	0.95208	2.8698	0.127902	0.810607	2.58959	-0.0812455	1	2.72739	0.0197247	1	2.5578	-0.0925307	1
ENSMUSG00000038248	Sobp	0.347317	-1.89185	0.0140357	0.712473	-1.04563	5.14e-05	1.7654	0.757104	0.00301935	1.69477	0.547512	0.14291	1.1894	-0.0934846	1
ENSMUSG00000071528	Usmg5	5.99269	0.381114	0.804128	5.58872	0.38511	0.198233	4.56231	-0.0401811	1	3.29063	-0.589784	0.151383	4.413	-0.0936214	1
ENSMUSG00000002102	Psmc3	0.771162	0.0472547	1	1.14624	0.958428	4.51e-05	0.545014	-0.610329	0.0670151	0.47943	-0.749308	0.0691759	0.709292	-0.0937275	1
ENSMUSG00000018770	Atp5g3	2.44299	-0.045487	1	3.17365	0.499628	0.0662824	2.18519	-0.274865	0.632766	2.16749	-0.254462	0.785425	2.3788	-0.094498	1
ENSMUSG00000031807	Pgls	2.3076	0.309826	0.819729	1.86081	-0.0197207	1	1.74589	-0.147542	0.895711	2.14738	0.237365	0.769382	1.77992	-0.095191	1
ENSMUSG00000058064	Gm10036	1.94851	-0.0494119	1	1.86815	-0.14401	0.79591	2.28988	0.27514	0.582497	1.95125	-0.0509406	1	1.90204	-0.0954197	1
ENSMUSG00000087590	Epb41l4aos	0.93599	-0.0315453	1	0.589886	-0.901176	0.000726833	1.1393	0.371564	0.341961	1.34609	0.627133	0.0557416	0.905016	-0.095477	1
ENSMUSG00000024603	Dctn4	0.847689	-0.0185995	1	0.840299	-0.0439473	1	0.826246	-0.0782229	1	1.02591	0.318428	0.562765	0.813009	-0.0955463	1
ENSMUSG00000049517	Rps23	54.623	-0.014308	1	45.7387	-0.355999	0.286629	61.5733	0.240524	0.656138	63.434	0.257703	0.698362	51.9523	-0.0968382	1
ENSMUSG00000020719	Ddx5	3.86758	0.171532	1	3.6619	0.125644	0.817221	3.21466	-0.13828	0.908018	3.55717	0.0563154	1	3.25873	-0.0972255	1
ENSMUSG00000045438	Cox19	0.977197	0.182551	1	1.03204	0.365451	0.259779	0.792375	-0.179875	0.857759	0.781169	-0.180586	0.964573	0.8197	-0.0976027	1
ENSMUSG00000058569	Tmed9	1.68949	-0.166568	1	2.48004	0.594039	0.0224758	1.40513	-0.564647	0.0783551	1.86408	-0.0173929	1	1.77992	-0.0979574	1
ENSMUSG00000028798	Eif3i	2.06036	0.137965	1	1.94463	0.0716603	0.94368	1.79208	-0.0937131	0.991824	1.99315	0.105293	1	1.7749	-0.0984297	1
ENSMUSG00000019433	Gipc1	0.906557	-0.2669	1	1.30655	0.396677	0.204263	0.988416	-0.181063	0.836404	0.987358	-0.159272	0.994283	1.02212	-0.0995619	1
ENSMUSG00000098274	Rpl24	30.3579	0.0669003	1	26.4191	-0.179423	0.703462	31.1695	0.155314	0.853422	31.2887	0.13861	0.959221	27.3194	-0.100356	1
ENSMUSG00000015478	Rnf5	0.765275	-0.791621	0.573432	1.45219	0.230883	0.568401	1.39692	0.15072	0.879015	1.16505	-0.188696	0.950606	1.2262	-0.100508	1
ENSMUSG00000012405	Rpl15	31.7825	-0.203558	1	30.6405	-0.325762	0.350178	40.3064	0.225156	0.708019	42.7162	0.296222	0.602201	34.1798	-0.100556	1
ENSMUSG00000070319	Eif3g	1.71893	0.222175	0.955395	1.75289	0.350163	0.277231	1.38358	-0.13934	0.909666	1.26395	-0.276278	0.785425	1.40018	-0.100631	1
ENSMUSG00000038717	Atp5l	6.22816	0.00352638	1	7.72405	0.470645	0.0865842	5.57844	-0.207172	0.762989	5.15974	-0.314443	0.64824	5.84496	-0.100698	1
ENSMUSG00000002058	Unc119	0.824142	-0.727068	0.655888	1.80947	0.653468	0.00943007	1.21422	-0.194734	0.794079	1.07956	-0.36959	0.585443	1.26301	-0.101665	1
ENSMUSG00000063632	Sox11	12.109	-0.0250678	1	12.8413	0.0951397	0.883958	10.0802	-0.383808	0.337176	16.2839	0.515939	0.16157	11.5661	-0.102198	1
ENSMUSG00000035585	Tsen34	1.77779	0.687695	0.290859	1.40713	0.45446	0.117171	0.865249	-0.526543	0.127356	1.04938	-0.137248	1	1.07063	-0.102632	1
ENSMUSG00000039735	Fnbp1l	0.782935	-0.240998	1	1.08024	0.336993	0.313263	0.917595	-0.00401352	1	0.811343	-0.216348	0.901635	0.86654	-0.103148	1
ENSMUSG00000014592	Camta1	0.965424	-0.846148	0.519224	1.24892	-0.587174	0.0419155	1.46979	-0.284955	0.615253	3.18	1.20879	1.94e-06	1.59925	-0.104204	1
ENSMUSG00000077450	Rab11b	1.79545	0.144209	1	2.0515	0.489492	0.0772945	1.37639	-0.333223	0.47633	1.45338	-0.199129	0.930016	1.53568	-0.104223	1
ENSMUSG00000024608	Rps14	43.4559	-0.348236	0.998434	46.9813	-0.290197	0.435328	61.1761	0.243255	0.651983	63.5496	0.275119	0.658501	51.2948	-0.105504	1
ENSMUSG00000028266	Lmo4	1.78368	-0.819166	0.546845	1.98235	-0.823054	0.00158905	3.44457	0.239363	0.680456	4.70378	0.791052	0.00694374	2.89237	-0.105689	1
ENSMUSG00000028861	Mrps15	1.3304	1.06854	0.0349325	0.712473	0.129859	0.79636	0.541935	-0.41091	0.33508	0.658797	-0.0253463	1	0.628994	-0.105875	1
ENSMUSG00000034252	Senp6	0.788822	-0.360255	1	0.926215	-0.157719	0.786455	1.08387	0.161107	0.857759	1.1617	0.262628	0.680193	0.943492	-0.106116	1
ENSMUSG00000050447	Lypd6	0.853576	0.974996	0.109472	1.0729	2.35863	1.68e-25	0.0646627	-3.23338	1.33e-24	0.0536425	-3.29879	9.19e-16	0.428251	-0.106337	1
ENSMUSG00000029655	N4bp2l2	0.835916	-0.183103	1	1.07185	0.262804	0.492606	0.948387	0.00884986	1	0.841517	-0.199575	0.933949	0.886614	-0.109745	1
ENSMUSG00000042043	Tbca	5.75722	0.322645	0.893078	4.77567	0.0569002	0.977503	4.74809	0.0455019	1	4.34672	-0.116139	1	4.36281	-0.10978	1
ENSMUSG00000024146	Cript	1.28331	-0.247396	1	1.75918	0.319261	0.339233	1.35997	-0.208301	0.76543	1.53384	0.0275515	1	1.41691	-0.110952	1
ENSMUSG00000021771	Vdac2	1.81311	0.349927	0.766849	1.41761	-0.0305034	1	1.37639	-0.0901024	0.998035	1.55731	0.139238	0.964573	1.35	-0.111973	1
ENSMUSG00000025066	Sfr1	1.92496	0.0632893	1	1.96454	0.131517	0.802307	1.72023	-0.137637	0.913022	1.9898	0.135908	0.967773	1.72806	-0.112105	1
ENSMUSG00000002014	Ssr4	1.31863	-0.3937	1	2.09027	0.424646	0.146486	1.48211	-0.28277	0.613605	1.7065	-0.00355808	1	1.6026	-0.113086	1
ENSMUSG00000047187	Rab2a	2.03681	0.254115	0.908229	1.97607	0.288361	0.409707	1.50264	-0.268342	0.650589	1.71824	-0.00257465	1	1.61263	-0.113171	1
ENSMUSG00000036112	Metap2	2.0839	0.309625	0.820745	2.0054	0.349035	0.276405	1.55806	-0.171621	0.84997	1.445	-0.278528	0.785425	1.59089	-0.113597	1
ENSMUSG00000006050	Sra1	0.665201	-0.398075	1	1.04461	0.388955	0.215699	0.800586	-0.162302	0.895711	0.82643	-0.0857774	1	0.813009	-0.114193	1
ENSMUSG00000022200	Golph3	0.706408	-0.401908	1	1.17453	0.511663	0.0665937	0.784164	-0.323468	0.535022	0.915276	-0.01634	1	0.864867	-0.114944	1
ENSMUSG00000071655	Ubxn1	1.35983	0.0547046	1	1.44381	0.200223	0.631723	1.07258	-0.392271	0.339622	1.54725	0.297408	0.628476	1.2262	-0.11564	1
ENSMUSG00000066456	Hmgn3	2.24873	0.792972	0.179971	1.72565	0.536978	0.0489914	1.439	0.143485	0.895711	0.487812	-1.64472	4.17e-07	1.25632	-0.115905	1
ENSMUSG00000019505	Ubb	19.8324	0.284438	0.948444	19.9838	0.418634	0.145224	13.0947	-0.438615	0.224134	16.1313	-0.0289032	1	15.3434	-0.116145	1
ENSMUSG00000034566	Atp5h	5.78666	0.221158	1	6.89108	0.706206	0.00306943	3.74223	-0.555139	0.0753955	4.16065	-0.312993	0.654489	4.66727	-0.11621	1
ENSMUSG00000022820	Ndufb4	3.49083	1.2867	0.00378095	2.00226	0.577581	0.0267452	1.15674	-0.54172	0.0950818	0.933715	-0.829605	0.0253004	1.43197	-0.116214	1
ENSMUSG00000007041	Clic1	2.00149	0.491771	0.552514	1.69736	0.330391	0.317478	1.19883	-0.37253	0.383565	1.34442	-0.130936	1	1.35501	-0.117409	1
ENSMUSG00000026568	Mpc2	1.15969	0.583145	0.441253	1.02261	0.544112	0.0482189	0.589149	-0.573109	0.0883208	0.71244	-0.185356	0.964573	0.741076	-0.117562	1
ENSMUSG00000021326	Trim27	1.04784	0.910261	0.112603	0.525973	-0.200322	0.707605	0.61173	0.102281	0.950716	0.539778	-0.130181	1	0.543679	-0.117811	1
ENSMUSG00000020349	Ppp2ca	0.906557	-0.149232	1	1.17244	0.330461	0.327395	0.856011	-0.308896	0.576643	1.06615	0.111546	0.99052	0.935127	-0.118421	1
ENSMUSG00000020485	Supt4a	1.34806	-0.195121	1	1.69527	0.209517	0.597853	1.48724	-0.059392	1	1.52211	-0.0112209	1	1.43029	-0.119593	1
ENSMUSG00000090841	Myl6	5.92205	0.15089	1	7.20227	0.647435	0.00817314	4.63519	-0.281464	0.604623	3.7248	-0.613107	0.125353	4.99013	-0.119905	1
ENSMUSG00000034868	Myl12b	1.28331	-0.352922	1	1.92158	0.358763	0.260151	1.58988	-0.0372166	1	1.4232	-0.22399	0.886728	1.51059	-0.121573	1
ENSMUSG00000022205	Sub1	6.55782	-0.298735	1	10.9029	0.685871	0.00425599	7.30278	-0.171818	0.842147	5.43633	-0.646599	0.0951013	7.42414	-0.121871	1
ENSMUSG00000043866	Taf10	0.618107	-0.56287	0.858316	1.0247	0.2666	0.489407	0.734897	-0.399452	0.347903	1.14158	0.427009	0.315807	0.839774	-0.122668	1
ENSMUSG00000068250	Amn1	0.482712	-0.751835	0.634215	0.797341	-0.00860869	1	0.789296	-0.0292495	1	1.0058	0.411201	0.349647	0.746094	-0.122811	1
ENSMUSG00000035621	Midn	0.835916	-0.203081	1	1.04566	0.182484	0.681037	0.969941	0.0277143	1	0.942097	-0.0271727	1	0.891633	-0.122902	1
ENSMUSG00000019471	Cdc37	1.78368	0.329281	0.800494	1.77909	0.455332	0.112614	1.31276	-0.178191	0.834494	1.11141	-0.437661	0.447492	1.33661	-0.124162	1
ENSMUSG00000049299	Trappc1	0.759388	-0.60291	0.808929	1.50981	0.614916	0.0168526	1.00279	-0.24686	0.708629	0.972271	-0.267986	0.798627	1.05725	-0.124408	1
ENSMUSG00000090733	Rps27	47.8061	-0.38869	0.955098	53.7854	-0.265368	0.4948	68.4204	0.220983	0.718762	73.1751	0.309325	0.585443	57.2937	-0.125813	1
ENSMUSG00000032966	Fkbp1a	5.43345	0.373865	0.815776	3.87145	-0.180313	0.705017	4.32419	0.0404579	1	4.57973	0.135871	0.964573	3.9446	-0.126567	1
ENSMUSG00000006586	Runx1t1	0.618107	1.16338	0.0806482	0.0157163	-4.59874	1.59e-27	0.0307918	-3.66377	2.68e-21	1.11643	3.27208	8.18e-32	0.272676	-0.126689	1
ENSMUSG00000029068	Ccnl2	1.05961	-0.0667518	1	1.00061	-0.200027	0.660808	1.25836	0.268409	0.619411	1.13823	0.0488896	1	1.02881	-0.127626	1
ENSMUSG00000021102	Glrx5	1.66595	0.437725	0.63856	1.56115	0.472552	0.0976757	0.94736	-0.536107	0.10417	1.21869	-0.0440366	1	1.16096	-0.128349	1
ENSMUSG00000071076	Jund	3.01401	0.560369	0.446281	1.85872	-0.228352	0.588251	1.89164	-0.195782	0.788248	2.72571	0.48425	0.221142	1.93884	-0.128429	1
ENSMUSG00000066900	Suds3	0.924217	-0.0145561	1	1.01108	0.163866	0.737164	0.859091	-0.166276	0.890069	1.01921	0.155703	0.908998	0.86654	-0.129466	1
ENSMUSG00000020402	Vdac1	2.31937	0.837129	0.140375	1.44381	0.143121	0.786455	1.21217	-0.209411	0.76543	1.20863	-0.18753	0.953714	1.24962	-0.130157	1
ENSMUSG00000038646	Fam103a1	0.812369	-0.35096	1	1.28036	0.469765	0.102172	1.00997	-0.0320899	1	0.814696	-0.395437	0.554278	0.951856	-0.130733	1
ENSMUSG00000035781	R3hdm4	1.40104	0.244419	0.92925	1.27931	0.144695	0.78415	1.17214	-0.0341891	1	1.14829	-0.06556	1	1.10576	-0.131041	1
ENSMUSG00000021774	Ube2e1	1.45991	0.186625	1	1.44695	0.237947	0.548966	1.11979	-0.279926	0.628919	1.4232	0.174473	0.863865	1.19609	-0.131517	1
ENSMUSG00000024346	Pfdn1	2.96691	0.504547	0.521314	2.80589	0.594507	0.0198918	1.72023	-0.417232	0.27252	1.66962	-0.417103	0.444104	1.97397	-0.132298	1
ENSMUSG00000034024	Cct2	1.31863	-0.0935727	1	1.1651	-0.359734	0.297001	1.50059	0.142031	0.895711	1.74338	0.3937	0.405853	1.29814	-0.132988	1
ENSMUSG00000058655	Eif4b	1.18323	-0.057145	1	1.04042	-0.324085	0.375756	1.47801	0.394012	0.281062	1.25389	0.0368913	1	1.13754	-0.133031	1
ENSMUSG00000020571	Pdia6	1.1538	-0.958832	0.42056	3.6619	1.19793	4.47e-08	1.10132	-1.25717	9.04e-07	2.09038	-0.0791566	1	2.02583	-0.133577	1
ENSMUSG00000016427	Ndufa1	2.28994	0.181295	1	2.71159	0.628321	0.0119514	1.74076	-0.301769	0.554081	1.51372	-0.499353	0.284885	1.87862	-0.133604	1
ENSMUSG00000021270	Hsp90aa1	3.50849	-0.00289303	1	5.16857	0.86564	0.000147481	2.7456	-0.474521	0.173495	2.42062	-0.627607	0.117464	3.24534	-0.133955	1
ENSMUSG00000074227	Spint2	0.435618	-3.32842	3.29e-06	5.43994	0.549544	0.0365477	3.87053	-0.16807	0.857759	4.31822	0.0441461	1	3.89943	-0.134094	1
ENSMUSG00000031708	Tecr	1.94851	-0.164227	1	2.84465	0.585918	0.0231207	1.78079	-0.384772	0.347245	1.99483	-0.144216	0.994283	2.00576	-0.134841	1
ENSMUSG00000031556	Tm2d2	0.965424	-0.317235	1	1.44066	0.400424	0.192317	0.953519	-0.434665	0.255861	1.3595	0.235311	0.744037	1.10241	-0.134972	1
ENSMUSG00000006740	Kif5b	1.89553	-0.171536	1	2.33964	0.205338	0.607371	1.99428	-0.121	0.937403	2.2446	0.10207	1	1.96059	-0.135028	1
ENSMUSG00000067786	Nnat	15.7823	1.41581	0.00181282	8.23535	0.543154	0.0464664	4.43299	-0.698996	0.018489	4.79765	-0.490552	0.326026	5.9169	-0.135065	1
ENSMUSG00000033581	Igf2bp2	0.61222	-0.380562	1	0.670563	-0.321485	0.412854	0.791349	0.00277448	1	1.11811	0.636405	0.0521714	0.731039	-0.135228	1
ENSMUSG00000024096	Ralbp1	0.912443	-0.21015	1	1.31074	0.473147	0.0992384	0.991495	-0.113167	0.955106	0.866662	-0.328314	0.680193	0.970257	-0.135601	1
ENSMUSG00000053565	Eif3k	4.02652	-0.268789	1	4.54097	-0.107468	0.878876	4.98416	0.080886	0.995318	5.51177	0.248973	0.729372	4.43474	-0.1358	1
ENSMUSG00000014313	Cox6c	12.9155	0.712463	0.290859	9.74202	0.38761	0.192609	7.73182	-0.0945794	0.987675	5.49165	-0.659819	0.0839949	7.49942	-0.135862	1
ENSMUSG00000033751	Gadd45gip1	1.14203	0.274932	0.88619	1.04671	0.192486	0.650067	0.851906	-0.223826	0.756434	1.01083	0.103566	0.994283	0.881596	-0.135949	1
ENSMUSG00000003814	Calr	1.89553	-1.03498	0.320031	5.90515	1.01492	4.37e-06	2.38431	-0.866509	0.00123578	3.52029	-0.122503	1	3.49293	-0.136051	1
ENSMUSG00000057113	Npm1	16.8537	0.666379	0.353191	10.6515	-0.0442314	1	11.4422	0.102202	0.949221	9.38409	-0.258188	0.78168	10.0706	-0.137051	1
ENSMUSG00000025393	Atp5b	3.01401	0.538848	0.477306	2.37002	0.235021	0.555189	1.70792	-0.418802	0.278343	2.19599	0.065229	1	1.95557	-0.1375	1
ENSMUSG00000071337	Tia1	1.96028	-0.523973	0.898378	2.6592	-0.0808577	0.944386	3.15308	0.272512	0.58939	2.87155	0.063593	1	2.55947	-0.137579	1
ENSMUSG00000022283	Pabpc1	6.23405	-0.314166	1	7.32381	-0.0853162	0.930714	9.36481	0.433889	0.182509	6.45219	-0.293227	0.693352	7.06448	-0.137984	1
ENSMUSG00000023175	Bsg	2.76088	-0.0337492	1	3.42406	0.413788	0.167867	2.07434	-0.588296	0.0611201	3.17664	0.214944	0.814357	2.59962	-0.138884	1
ENSMUSG00000022681	Ntan1	1.04784	0.725086	0.271629	0.714569	0.180313	0.673051	0.580938	-0.237095	0.738287	0.623594	-0.0838462	1	0.603902	-0.139386	1
ENSMUSG00000046229	Scand1	2.52541	0.16305	1	2.62253	0.307785	0.35905	2.15645	-0.0969192	0.985585	1.99986	-0.214575	0.863176	2.08773	-0.140713	1
ENSMUSG00000025016	Tm9sf3	1.13025	0.254761	0.921596	1.11586	0.322829	0.346747	0.817008	-0.31021	0.579291	0.950478	-0.0100283	1	0.881596	-0.140828	1
ENSMUSG00000018858	Mrpl58	1.19501	0.14871	1	1.59154	0.855176	0.000245582	0.759531	-0.678651	0.0246421	0.87672	-0.362959	0.595306	0.998696	-0.141092	1
ENSMUSG00000023307	2021-03-05	1.51878	0.308499	0.827458	1.39561	0.246281	0.525356	1.07155	-0.287602	0.605423	1.30754	0.094668	0.998416	1.14256	-0.141378	1
ENSMUSG00000030342	Cd9	0.235469	-2.28845	0.00276743	1.64707	0.846665	0.000408468	0.844721	-0.553293	0.108298	1.13823	0.020958	1	1.0355	-0.143806	1
ENSMUSG00000029390	Tmed2	4.16781	0.0984461	1	5.25344	0.64998	0.00853051	2.54956	-0.802077	0.00325922	4.17909	0.124882	0.989024	3.58493	-0.144212	1
ENSMUSG00000021877	Arf4	3.72041	0.454682	0.59833	2.82475	0.0499257	1	2.56803	-0.141919	0.90227	2.9319	0.108603	1	2.53772	-0.144447	1
ENSMUSG00000021520	Uqcrb	3.34366	0.223391	0.948013	3.91127	0.665761	0.00635129	2.26525	-0.467002	0.180936	2.33177	-0.362928	0.560294	2.64981	-0.144959	1
ENSMUSG00000091955	Gm9844	1.31863	1.31135	0.00478965	0.71876	0.49162	0.0891915	0.489589	-0.301555	0.628155	0.313473	-0.993889	0.00735858	0.523604	-0.147671	1
ENSMUSG00000035227	Spcs2	1.45402	-0.614451	0.795633	3.20194	0.849874	0.000236669	1.57757	-0.625141	0.0384667	1.94622	-0.200401	0.89314	2.00576	-0.148643	1
ENSMUSG00000067071	Hes6	0.682861	-0.297105	1	0.714569	-0.300999	0.475825	0.657918	-0.459945	0.248608	1.45002	1.05171	9.53e-05	0.764496	-0.149193	1
ENSMUSG00000050621	Rps27rt	4.93308	-0.409611	1	5.79199	-0.211599	0.620715	7.65586	0.364532	0.328276	6.70699	0.0692426	1	5.9169	-0.149907	1
ENSMUSG00000017421	Zfp207	1.52466	-0.0766996	1	1.65336	0.0653314	0.961285	1.66686	0.08273	0.995711	1.61933	0.0195327	1	1.46877	-0.150455	1
ENSMUSG00000020444	Guk1	1.18323	-0.0791769	1	1.3977	0.238198	0.548637	1.04897	-0.338671	0.465816	1.49193	0.323082	0.544671	1.14256	-0.150536	1
ENSMUSG00000025979	Mob4	0.859463	-0.281589	1	1.17872	0.267286	0.479288	0.977126	-0.118196	0.946344	1.05776	0.0360702	1	0.950183	-0.150827	1
ENSMUSG00000032621	Srek1	0.90067	-0.198282	1	1.06766	0.0784585	0.932498	1.11877	0.176894	0.815162	0.965565	-0.107972	1	0.941819	-0.151039	1
ENSMUSG00000032067	Pts	0.382638	-1.59109	0.0512204	1.17349	0.0876502	0.911378	1.16906	0.0805912	0.998035	1.32262	0.290768	0.60116	1.03048	-0.151264	1
ENSMUSG00000005510	Ndufs3	1.07139	0.243402	0.937868	1.19444	0.576845	0.0314007	0.65997	-0.623735	0.0516939	0.916952	0.0074653	1	0.836429	-0.152376	1
ENSMUSG00000021096	Ppm1a	0.465052	-0.760883	0.626008	0.743906	-0.0857583	0.957338	0.750293	-0.0693438	1	1.05273	0.554744	0.12003	0.710964	-0.152866	1
ENSMUSG00000041881	Ndufa7	5.5453	0.145731	1	5.82028	0.30861	0.348702	5.28182	0.104804	0.946344	3.71977	-0.512222	0.254049	4.59868	-0.153405	0.995436
ENSMUSG00000029038	Ssu72	1.05372	0.113395	1	1.16196	0.361653	0.263037	0.758504	-0.49346	0.171883	1.02759	0.0875617	1	0.894979	-0.153885	1
ENSMUSG00000001105	Ift20	1.09493	-0.310365	1	1.65126	0.435292	0.135166	1.28607	-0.0888601	0.998035	1.20025	-0.196409	0.937455	1.22955	-0.155028	1
ENSMUSG00000068039	Tcp1	2.06624	0.0894106	1	1.59363	-0.386578	0.245578	2.15542	0.215552	0.729044	2.34351	0.335323	0.54619	1.77825	-0.155152	0.995436
ENSMUSG00000021218	Gdi2	2.22518	0.364901	0.7439	1.90796	0.179524	0.679846	1.61965	-0.153474	0.895259	1.72327	-0.0259181	1	1.59925	-0.155642	0.99731
ENSMUSG00000028757	Ddost	0.93599	-0.186921	1	1.67012	1.03465	7.6e-06	0.593255	-1.07559	8.88e-05	0.967242	-0.158067	0.998416	0.968584	-0.155746	1
ENSMUSG00000022141	Nipbl	0.788822	-0.66748	0.726513	1.30655	0.121202	0.839555	1.22449	-0.0113031	1	1.41315	0.245341	0.712477	1.12583	-0.15593	1
ENSMUSG00000063882	Uqcrh	6.99932	-0.139518	1	8.41661	0.199017	0.616595	8.00073	0.0943657	0.966134	6.84613	-0.191944	0.901067	6.97582	-0.159721	0.98724
ENSMUSG00000006941	Eif1b	2.06624	0.0340752	1	2.48004	0.438799	0.126846	1.72126	-0.311744	0.529123	1.95125	-0.0571759	1	1.83847	-0.160392	0.98724
ENSMUSG00000064363	mt-Nd4	21.1628	-0.55076	0.756431	25.7465	-0.322896	0.37156	34.649	0.277386	0.576681	35.7444	0.291372	0.630789	27.6975	-0.160701	0.98724
ENSMUSG00000038502	Ptov1	4.85067	0.514977	0.500555	3.57284	0.0679462	0.951951	2.96525	-0.302595	0.548351	4.07516	0.294518	0.618137	3.15166	-0.160875	0.98724
ENSMUSG00000022961	Son	3.16117	-0.532189	0.885868	5.04703	0.244577	0.513294	4.59003	0.047431	1	4.35678	-0.0516194	1	4.08846	-0.161896	0.98672
ENSMUSG00000005054	Cstb	1.63651	0.0962659	1	2.0997	0.684026	0.00547586	1.32097	-0.294973	0.581257	1.08291	-0.590852	0.189951	1.39684	-0.162481	1
ENSMUSG00000030814	Bcl7c	1.19501	0.796507	0.187092	0.926215	0.560831	0.0356273	0.555278	-0.485757	0.193477	0.598449	-0.301015	0.750837	0.649069	-0.162584	1
ENSMUSG00000034220	Gpc1	0.276676	-1.84536	0.0235448	1.20387	0.452738	0.131157	1.01202	0.0825293	0.998035	0.838164	-0.256099	0.835198	0.884942	-0.163242	1
ENSMUSG00000027828	Ssr3	1.29508	-0.448746	0.989827	2.19714	0.494219	0.0739039	1.60117	-0.168659	0.857759	1.59419	-0.154531	0.978196	1.58587	-0.16361	0.986967
ENSMUSG00000028760	Eif4g3	0.688748	-0.335845	1	0.743906	-0.289654	0.492606	0.928885	0.154099	0.880597	1.10135	0.442527	0.29062	0.78457	-0.16366	1
ENSMUSG00000047215	Rpl9	34.1666	-0.333258	1	34.6629	-0.39208	0.224161	46.9133	0.211106	0.729044	54.9366	0.468918	0.227677	38.5995	-0.164174	0.97839
ENSMUSG00000032320	Rcn2	1.94262	0.470803	0.582955	1.65231	0.307376	0.373606	1.1393	-0.438065	0.248746	1.53384	0.128937	0.988487	1.29646	-0.165574	1
ENSMUSG00000035960	Apex1	1.17735	-0.0111657	1	1.27093	0.143082	0.786455	1.20396	0.0321234	1	1.1617	-0.0351996	1	1.07732	-0.165964	1
ENSMUSG00000061887	Ssbp3	0.676974	-0.825198	0.542155	1.20597	0.0507328	1	1.27375	0.165037	0.842678	1.29077	0.164667	0.890112	1.06896	-0.166266	1
ENSMUSG00000024248	Cox7a2l	3.85581	-1.10377	0.25632	6.92042	-0.292816	0.432573	9.24267	0.294963	0.512708	10.0613	0.405424	0.360197	7.3037	-0.166441	0.975255
ENSMUSG00000018501	Ncor1	1.14791	-0.260215	1	1.3977	0.0516916	0.998136	1.36613	0.0053498	1	1.50534	0.176582	0.860366	1.23791	-0.167007	1
ENSMUSG00000055681	Cope	0.759388	-0.562572	0.859143	1.60621	0.827723	0.000482574	0.833431	-0.545872	0.108794	0.973947	-0.218948	0.895747	1.00371	-0.167398	1
ENSMUSG00000026087	Mrpl30	2.27817	0.232951	0.93831	1.96035	0.010264	1	1.96657	0.0168398	1	2.02668	0.0670741	1	1.77156	-0.167747	0.976735
ENSMUSG00000004771	Rab11a	0.994858	-0.102869	1	1.2154	0.274859	0.456756	0.980205	-0.165616	0.870205	1.09632	0.0513951	1	0.965239	-0.170448	1
ENSMUSG00000060992	Copz1	1.11259	-0.618559	0.781507	2.09656	0.473564	0.0917419	1.52111	-0.195407	0.788248	1.6428	-0.0370043	1	1.52063	-0.171026	0.97107
ENSMUSG00000024767	Otub1	1.05961	-0.163523	1	1.63135	0.70643	0.0044823	0.971994	-0.380747	0.375325	0.987358	-0.30736	0.728496	1.06896	-0.171957	1
ENSMUSG00000026034	Clk1	1.58353	-0.0489458	1	1.33274	-0.394806	0.23687	2.03739	0.474962	0.134026	1.66124	0.0302441	1	1.47881	-0.172258	1
ENSMUSG00000022312	Eif3h	4.53278	-0.261465	1	4.6447	-0.284342	0.455473	5.95924	0.218034	0.729044	6.45219	0.329491	0.550056	4.863	-0.17249	0.963184
ENSMUSG00000021832	Psmc6	1.11848	0.189654	1	1.29922	0.591081	0.0257278	0.790322	-0.434255	0.278972	0.900189	-0.160114	0.994283	0.893306	-0.173386	1
ENSMUSG00000036427	Gpi1	0.735841	-0.308536	1	0.851825	-0.118867	0.877688	0.89912	-0.0112879	1	1.12985	0.401632	0.365258	0.818027	-0.173615	1
ENSMUSG00000030224	Strap	1.71893	0.816766	0.158146	1.15043	0.267277	0.479688	0.821114	-0.40801	0.327785	0.995739	-0.0273219	1	0.915053	-0.173825	0.997999
ENSMUSG00000004285	Atp6v1f	1.84843	-0.888806	0.450691	3.86517	0.307274	0.355019	3.23929	-0.0592854	1	3.44486	0.0560238	1	3.01951	-0.17384	0.961217
ENSMUSG00000024091	Vapa	1.84255	0.17081	1	2.03369	0.451063	0.118111	1.19883	-0.607388	0.0486378	1.82217	0.182723	0.886187	1.48717	-0.174204	0.995436
ENSMUSG00000028248	Pnisr	1.87787	-0.799372	0.55419	3.11812	-0.0461883	1	3.8151	0.379207	0.30051	3.09786	-0.0523743	1	2.88735	-0.174345	0.961217
ENSMUSG00000001666	Ddt	0.800595	-0.31003	1	1.34008	0.670504	0.00786229	0.985337	0.00250542	1	0.578333	-0.889078	0.0154899	0.88996	-0.174606	0.997182
ENSMUSG00000028603	Scp2	1.20089	-0.541356	0.874669	2.28411	0.613637	0.0155943	1.36715	-0.446752	0.221203	1.77356	0.0547616	1	1.55408	-0.175495	0.961217
ENSMUSG00000056895	Hist3h2ba	0.782935	-2.29047	0.0014597	4.39847	0.372778	0.228397	3.59545	-0.0488203	1	4.07851	0.180325	0.88594	3.33066	-0.175676	0.961217
ENSMUSG00000005447	Pafah1b3	1.37161	-0.107163	1	1.83252	0.46755	0.102755	1.34457	-0.17856	0.837369	1.3243	-0.181669	0.964573	1.32658	-0.178793	0.98724
ENSMUSG00000102869	2900097C17Rik	1.04784	-0.651657	0.743057	1.76337	0.179815	0.678524	1.71408	0.12184	0.926319	1.60928	-0.00744998	1	1.45706	-0.17996	0.98724
ENSMUSG00000062825	Actg1	23.2526	0.07014	1	24.179	0.184794	0.650202	20.5997	-0.141495	0.895711	22.7981	0.0534962	1	19.9388	-0.18022	0.949724
ENSMUSG00000026147	Col9a1	0.888896	-0.43903	1	0.981746	-0.374868	0.302084	1.74179	0.85507	0.000819896	0.851575	-0.568658	0.261502	1.0723	-0.180937	1
ENSMUSG00000002985	Apoe	1.12437	1.88262	0.00333239	0.334234	-0.0687591	1	0.081085	-2.47385	1.46e-08	0.0938744	-2.07283	0.000329946	0.311151	-0.181194	1
ENSMUSG00000022048	Dpysl2	3.74396	0.551402	0.460957	2.4507	-0.122626	0.852926	3.60982	0.719336	0.00529697	1.21869	-1.25424	0.000145626	2.34869	-0.181297	0.957146
ENSMUSG00000022940	Pigp	0.470939	-0.962811	0.409914	1.14624	0.513706	0.0677478	0.733871	-0.401466	0.350517	1.01921	0.219755	0.785425	0.811336	-0.181445	0.98724
ENSMUSG00000029465	Arpc3	1.38338	0.152195	1	1.47105	0.340283	0.296566	0.995601	-0.444413	0.233499	1.3243	0.10147	0.994283	1.12583	-0.18212	0.98672
ENSMUSG00000015671	Psma2	1.98383	0.214332	0.96042	2.59215	0.91914	5.23e-05	1.20293	-0.683623	0.019188	1.31257	-0.462248	0.398083	1.54739	-0.183812	0.950056
ENSMUSG00000055065	Ddx17	1.08316	-0.364264	1	1.48676	0.155623	0.753551	1.43798	0.087332	0.988145	1.39806	0.0249249	1	1.23959	-0.184244	0.981637
ENSMUSG00000028452	Vcp	1.16557	-0.244251	1	2.02531	0.872262	0.000163992	1.0695	-0.480152	0.174317	1.03094	-0.484164	0.360805	1.23122	-0.184251	0.983318
ENSMUSG00000043716	Rpl7	29.2747	-0.264527	1	29.6064	-0.311592	0.384015	39.55	0.274218	0.570164	41.1321	0.3035	0.585443	31.2306	-0.184312	0.938449
ENSMUSG00000069662	Marcks	7.48792	0.614846	0.438725	4.87835	-0.0500037	1	4.23284	-0.32915	0.47633	6.35664	0.432692	0.30853	4.49831	-0.185025	0.940688
ENSMUSG00000031812	Map1lc3b	1.92496	-0.4215	1	2.81532	0.213089	0.588251	2.57214	0.0263577	1	2.4642	-0.0531239	1	2.28345	-0.185059	0.942505
ENSMUSG00000016344	Ppdpf	3.21416	-0.601526	0.798719	6.23204	0.571416	0.0252512	4.46994	-0.133312	0.919324	4.05504	-0.283674	0.718451	4.2959	-0.185129	0.939799
ENSMUSG00000029922	Mkrn1	0.317884	-1.36101	0.137242	0.86335	0.15428	0.746615	0.658944	-0.382351	0.398609	1.04268	0.478446	0.229063	0.719329	-0.185717	0.98724
ENSMUSG00000027999	Pla2g12a	0.247243	-1.84352	0.0229853	1.04356	0.382968	0.237089	0.882698	0.0303526	1	0.85828	-0.0229139	1	0.781224	-0.185879	0.98724
ENSMUSG00000027447	Cst3	1.76602	-0.507772	0.931679	3.51207	0.776327	0.00114552	1.75821	-0.650685	0.0299052	2.40721	-0.0444473	1	2.21821	-0.186113	0.947904
ENSMUSG00000056851	Pcbp2	5.39225	0.19594	1	4.93597	0.0895707	0.896518	4.71833	-0.00231167	1	4.79598	0.0258177	1	4.24571	-0.186242	0.935882
ENSMUSG00000030852	Tacc2	0.32377	-0.871656	0.521484	0.339473	-1.00801	0.000185569	0.629179	0.14922	0.877886	1.07285	1.16111	8.95e-06	0.525277	-0.186791	0.98724
ENSMUSG00000029629	Phf14	0.824142	-0.383741	1	0.992224	-0.138759	0.822138	1.07669	0.0245231	1	1.37962	0.470691	0.228645	0.955202	-0.186954	0.979908
ENSMUSG00000026341	Actr3	1.45402	0.402857	0.69234	1.50667	0.650468	0.0100585	0.932991	-0.352365	0.43149	0.836488	-0.491765	0.347938	1.00204	-0.186967	0.976735
ENSMUSG00000006095	Tbcb	1.48934	0.500044	0.547591	1.55696	0.822822	0.000524237	0.717448	-0.765276	0.00851194	0.863309	-0.37392	0.585443	0.963566	-0.187402	0.979947
ENSMUSG00000041355	Ssr2	2.11334	-0.649553	0.751513	4.41838	0.670065	0.00663634	2.89032	-0.231074	0.729044	2.64525	-0.352814	0.585443	2.91412	-0.188103	0.939664
ENSMUSG00000060036	Rpl3	29.0922	-0.114948	1	24.662	-0.457647	0.128952	36.246	0.31335	0.456483	38.3293	0.367281	0.445369	28.0337	-0.189009	0.930244
ENSMUSG00000078453	Abracl	1.82489	0.892996	0.104792	1.3076	0.523863	0.0575754	0.830352	-0.408582	0.328856	0.74429	-0.541166	0.267842	0.916726	-0.190431	0.974234
ENSMUSG00000026457	Adipor1	0.706408	-0.802401	0.56527	1.2594	0.0844253	0.919552	1.15777	-0.0861173	1	1.49026	0.377234	0.410677	1.08234	-0.191129	0.967912
ENSMUSG00000015759	Cnih1	1.25976	0.0798461	1	1.28979	0.158022	0.749913	1.089	-0.184271	0.822971	1.32095	0.178901	0.857103	1.06896	-0.192348	0.968017
ENSMUSG00000022812	Gsk3b	2.5725	0.0392218	1	2.53242	0.026388	1	2.51569	0.0130802	1	2.73912	0.161639	0.921354	2.23828	-0.192402	0.930768
ENSMUSG00000002524	Puf60	0.941877	-0.13283	1	1.25521	0.420386	0.162865	0.809824	-0.46552	0.216185	1.18181	0.247715	0.710667	0.920072	-0.193208	0.965307
ENSMUSG00000059796	Eif4a1	6.79917	0.478846	0.643877	5.89572	0.364237	0.238207	4.43607	-0.221007	0.729044	4.40204	-0.206588	0.878802	4.43642	-0.193319	0.922657
ENSMUSG00000064345	mt-Nd2	9.86616	-0.0737	1	9.59743	-0.143101	0.798946	11.5449	0.235845	0.687026	10.6028	0.0479792	1	9.23083	-0.193402	0.92705
ENSMUSG00000017778	Cox7c	12.2385	0.572731	0.493792	10.8799	0.55577	0.0308375	7.21657	-0.299533	0.55231	6.26779	-0.50008	0.274913	7.51113	-0.194399	0.918159
ENSMUSG00000062867	Impdh2	1.21267	0.520617	0.52663	0.79315	-0.167753	0.78205	0.864223	0.00269665	1	0.975623	0.218183	0.785425	0.771187	-0.194995	0.968017
ENSMUSG00000071662	Polr2g	1.05961	0.197678	0.995866	1.04252	0.235044	0.563616	0.853959	-0.171744	0.877596	0.952155	0.0405478	1	0.83141	-0.195146	0.963503
ENSMUSG00000070923	Klhl9	0.782935	-0.441051	1	1.24264	0.352071	0.280437	1.07155	0.040869	1	0.943773	-0.185625	0.962045	0.938473	-0.195366	0.965298
ENSMUSG00000006373	Pgrmc1	2.131	-0.40288	1	4.07681	0.854366	0.000204346	2.19032	-0.461702	0.196184	2.20605	-0.394824	0.497053	2.48085	-0.195596	0.92225
ENSMUSG00000022635	Zcrb1	1.88964	0.392798	0.703761	1.69212	0.309446	0.360756	1.19472	-0.391554	0.334575	1.59754	0.16082	0.926367	1.30148	-0.198224	0.955076
ENSMUSG00000078784	1810022K09Rik	1.507	0.0799249	1	1.56115	0.184024	0.666887	1.40924	-0.0262363	1	1.4232	-0.00570686	1	1.27304	-0.199061	0.955076
ENSMUSG00000022201	Zfr	0.518032	-0.66333	0.745169	1.01423	0.479752	0.0976757	0.768768	-0.1031	0.991882	0.749319	-0.133321	1	0.721002	-0.199621	0.958034
ENSMUSG00000024944	Arl2	0.62988	-0.512875	0.922995	1.39456	1.02442	5.7e-06	0.704105	-0.452284	0.243541	0.574981	-0.731862	0.0684697	0.791262	-0.199685	0.956894
ENSMUSG00000019428	Fkbp8	1.34806	-0.251591	1	2.18352	0.690867	0.00477744	1.32302	-0.361456	0.399995	1.35447	-0.277158	0.785425	1.41691	-0.200315	0.950556
ENSMUSG00000027282	Mtch2	0.983084	-0.160265	1	1.1892	0.173524	0.706957	0.929912	-0.318738	0.528966	1.36621	0.402168	0.364427	0.973603	-0.200492	0.955604
ENSMUSG00000025204	Ndufb8	3.34366	0.612809	0.364269	3.21451	0.799401	0.000607892	1.54677	-0.705276	0.0133183	1.75176	-0.420162	0.437786	1.99405	-0.200702	0.917205
ENSMUSG00000056708	Ier5	0.470939	-0.858659	0.543864	0.333186	-1.64266	2.72e-10	1.11466	0.617151	0.0321001	1.43997	1.02077	0.000173339	0.747767	-0.200754	0.96335
ENSMUSG00000018166	Erbb3	0.0235469	-5.01336	8.07e-09	0.867541	-0.0694609	1	1.22757	0.686592	0.0112886	0.787875	-0.226463	0.89314	0.799626	-0.201232	0.957468
ENSMUSG00000027996	Sfrp2	1.04195	1.76001	4.46e-05	0.369857	0.145673	0.786455	0.161144	-1.3764	1.81e-06	0.464343	0.544678	0.181854	0.306133	-0.201552	0.97839
ENSMUSG00000021843	Ktn1	0.706408	-0.905152	0.455619	1.43857	0.217297	0.588251	1.29223	-0.00409504	1	1.38632	0.120461	0.967776	1.1526	-0.202048	0.951134
ENSMUSG00000014769	Psmb1	3.51438	0.100609	1	3.82745	0.323479	0.318789	2.90059	-0.243484	0.705584	3.36104	0.0430839	1	2.91746	-0.203168	0.913824
ENSMUSG00000041560	Nop53	1.1538	-0.594346	0.815776	1.48991	-0.272595	0.492606	1.97991	0.306676	0.49323	2.00154	0.279564	0.663026	1.5223	-0.203474	0.915615
ENSMUSG00000028648	Ndufs5	3.11997	0.435981	0.624638	3.25223	0.719598	0.00260096	1.79208	-0.517498	0.114307	1.82552	-0.425901	0.421245	2.08103	-0.204069	0.913036
ENSMUSG00000019158	Tmem160	0.953651	0.100781	1	1.15358	0.548744	0.0454015	0.713343	-0.437929	0.277403	0.831459	-0.123633	1	0.792934	-0.205299	0.951962
ENSMUSG00000029723	Tsc22d4	0.62988	-0.476595	0.969008	0.865445	-0.00285518	1	1.02845	0.362015	0.375191	0.781169	-0.179992	0.967773	0.769514	-0.205844	0.949199
ENSMUSG00000072704	Smim10l1	1.34806	0.307896	0.834455	1.09071	-0.0183284	1	1.12698	0.0483074	1	1.1332	0.051141	1	0.976949	-0.206793	0.943071
ENSMUSG00000027570	Col9a3	0.735841	-0.939115	0.476374	1.88596	0.679888	0.00946213	1.52727	0.211628	0.751372	0.690647	-1.14558	0.00134198	1.22453	-0.207072	0.961217
ENSMUSG00000000563	Atp5f1	2.81974	0.451538	0.601808	2.64349	0.496202	0.0712074	1.52522	-0.60997	0.0449887	2.1457	0.0424029	1	1.85854	-0.20742	0.908011
ENSMUSG00000057411	Fam173a	0.500372	-1.01752	0.349788	1.12529	0.260313	0.493026	1.07771	0.17062	0.829488	0.918628	-0.134569	1	0.879923	-0.208634	0.936979
ENSMUSG00000039067	Psmd7	2.16632	0.728734	0.241116	1.67641	0.463537	0.104688	1.06232	-0.463047	0.197374	1.2673	-0.106954	1	1.19442	-0.209039	0.933779
ENSMUSG00000019927	Ube2d1	1.2421	0.758437	0.226081	0.831917	0.188401	0.642024	0.634311	-0.353223	0.464314	0.806314	0.106842	0.994283	0.672489	-0.209469	0.939799
ENSMUSG00000008475	Arpc5	1.83666	0.219594	0.955395	1.95825	0.444949	0.121944	1.35894	-0.306594	0.546454	1.44164	-0.167274	0.986872	1.4052	-0.211304	0.927909
ENSMUSG00000024921	Smarca2	1.2421	0.853327	0.140375	0.799437	0.231324	0.55713	0.719501	0.0134513	1	0.52972	-0.509593	0.334376	0.63234	-0.211687	0.935203
ENSMUSG00000029234	Tmem165	0.947764	-0.11506	1	1.08443	0.119576	0.846128	0.934017	-0.181495	0.832679	1.22204	0.318848	0.560603	0.905016	-0.211958	0.934917
ENSMUSG00000028221	Tmem55a	1.15969	0.213077	0.97004	1.36313	0.654707	0.00966867	0.867302	-0.296898	0.605448	0.745966	-0.512471	0.316416	0.891633	-0.21218	0.930768
ENSMUSG00000002416	Ndufb2	2.36058	0.480879	0.558579	2.29144	0.618665	0.0143706	1.44413	-0.345014	0.439882	1.28239	-0.501854	0.321412	1.5223	-0.212754	0.895061
ENSMUSG00000014177	Tvp23b	0.259016	-1.84006	0.0199534	1.29083	0.773494	0.00145321	0.89912	-0.0200091	1	0.637005	-0.600886	0.188745	0.802972	-0.212846	0.932094
ENSMUSG00000018286	Psmb6	3.46728	0.448896	0.605847	3.87669	0.912899	5.41e-05	1.69149	-0.799128	0.00359345	2.03171	-0.40929	0.465683	2.2801	-0.213903	0.893876
ENSMUSG00000042747	Krtcap2	3.2377	0.189674	0.989411	3.10659	0.177584	0.678524	2.68402	-0.120447	0.937293	2.96878	0.0715481	1	2.51932	-0.214343	0.890651
ENSMUSG00000022051	Bnip3l	1.44225	-1.02898	0.318343	3.61894	0.49905	0.0662914	2.77229	-0.0651816	1	2.51952	-0.222204	0.842113	2.53103	-0.214488	0.89131
ENSMUSG00000026179	Pnkd	0.706408	-0.525816	0.90643	1.13053	0.246553	0.528895	1.04589	0.0847511	0.995037	0.942097	-0.110183	1	0.886614	-0.214695	0.925298
ENSMUSG00000028643	Svbp	2.24873	0.225826	0.948444	2.37526	0.434245	0.131383	1.75924	-0.189527	0.80272	1.71153	-0.21254	0.867584	1.70799	-0.216177	0.888022
ENSMUSG00000031818	Cox4i1	9.62481	-0.0541705	1	11.1031	0.23072	0.549651	9.27756	-0.136809	0.907292	10.4201	0.0838449	1	8.76912	-0.216872	0.878366
ENSMUSG00000042712	Tceal9	6.54016	-0.892282	0.337186	16.9443	0.797655	0.000532045	11.4145	-0.0680996	1	7.66753	-0.72957	0.0455567	10.4236	-0.21696	0.88085
ENSMUSG00000026260	Ndufa10	1.23621	-0.0336757	1	1.33274	0.110084	0.85651	1.20806	-0.0893635	0.998035	1.43326	0.225239	0.764182	1.11412	-0.217228	0.917205
ENSMUSG00000002379	Ndufa11	2.62548	-0.0347353	1	3.74782	0.735963	0.00194746	2.41613	-0.205526	0.76543	1.80708	-0.666509	0.0839081	2.36375	-0.217246	0.883261
ENSMUSG00000019837	Gtf3c6	0.700521	-0.155702	1	1.08757	0.732844	0.00316266	0.657918	-0.330367	0.527697	0.621918	-0.383499	0.583611	0.685872	-0.217823	0.925665
ENSMUSG00000020978	Klhdc2	1.23621	0.403737	0.704941	1.00899	0.125791	0.832011	0.824193	-0.278814	0.651983	1.10135	0.266199	0.680193	0.836429	-0.218178	0.923795
ENSMUSG00000008859	Rala	1.11259	0.112731	1	1.26778	0.433464	0.145648	0.734897	-0.652072	0.0345293	1.26563	0.365584	0.446985	0.910034	-0.218971	0.917205
ENSMUSG00000040415	Dtx3	0.64754	-0.880034	0.482153	1.10329	-0.113448	0.868963	1.35073	0.306018	0.506482	1.31759	0.214542	0.785425	1.02881	-0.219652	0.917205
ENSMUSG00000063450	Syne2	0.700521	-1.18393	0.225669	0.950313	-0.913353	0.000446087	2.07434	0.636054	0.0202701	2.16246	0.608708	0.0775866	1.36505	-0.221012	0.917205
ENSMUSG00000039105	Atp6v1g1	3.10231	-0.501234	0.928177	4.42886	0.0545563	0.98579	4.14765	-0.0782606	1	5.12118	0.307553	0.585443	3.79404	-0.222498	0.872893
ENSMUSG00000025609	Mkln1	0.435618	-1.09438	0.302759	0.722951	-0.44885	0.185865	0.949413	0.0833881	0.998035	1.4165	0.820102	0.00504128	0.801299	-0.223176	0.917205
ENSMUSG00000006299	Aamp	1.03018	-0.407521	1	1.80842	0.633302	0.0131224	1.37434	0.0374844	1	0.871691	-0.736711	0.0637744	1.18606	-0.22373	0.915786
ENSMUSG00000022257	Laptm4b	0.694634	0.16877	1	0.466251	-0.555819	0.0818912	0.543988	-0.268976	0.701706	1.06447	1.01291	0.000256336	0.547024	-0.224464	0.92225
ENSMUSG00000025724	Sec11a	0.977197	-0.0289291	1	1.18711	0.367976	0.26051	0.729765	-0.599045	0.0693378	1.20863	0.347109	0.501623	0.874904	-0.224609	0.917205
ENSMUSG00000017831	Rab5a	0.765275	-0.486484	0.951259	1.30236	0.438499	0.135258	0.98739	-0.139475	0.912994	1.03429	-0.0404254	1	0.928436	-0.226917	0.910163
ENSMUSG00000031029	Eif3f	6.56959	-0.781333	0.452785	9.48323	-0.29252	0.432373	12.3721	0.244716	0.651983	14.1952	0.460123	0.247348	9.65741	-0.227523	0.860638
ENSMUSG00000045962	Wnk1	0.777049	-0.729776	0.648381	1.55696	0.439401	0.132692	1.16188	-0.170024	0.857759	1.31592	0.0694879	1	1.1091	-0.227788	0.905822
ENSMUSG00000003161	Sri	0.93599	0.239691	0.945939	1.13367	0.765219	0.00172508	0.603519	-0.54534	0.1121	0.648739	-0.359821	0.614718	0.700927	-0.228787	0.910163
ENSMUSG00000024661	Fth1	17.9604	0.618246	0.430635	15.7865	0.597143	0.0175748	9.82874	-0.386253	0.332154	8.62639	-0.558076	0.190226	10.4888	-0.229372	0.858151
ENSMUSG00000028788	Ptp4a2	1.3775	-0.542946	0.871744	2.17304	0.199464	0.626063	2.19032	0.218151	0.729044	1.81211	-0.148166	0.989024	1.72806	-0.229792	0.861109
ENSMUSG00000058407	Txndc9	0.947764	0.0283506	1	1.14729	0.44302	0.133919	0.797507	-0.304739	0.586016	0.918628	-0.02239	1	0.814682	-0.229925	0.90567
ENSMUSG00000060904	Arl1	1.29508	0.175681	1	1.52134	0.597322	0.0223601	0.917595	-0.445318	0.252186	1.06279	-0.141563	1	1.00873	-0.231248	0.900486
ENSMUSG00000024576	Csnk1a1	3.04344	0.0501202	1	3.23861	0.202777	0.610282	2.82361	-0.0783652	1	3.03416	0.0576474	1	2.56951	-0.23131	0.855917
ENSMUSG00000018567	Gabarap	4.36795	-0.195699	1	5.98058	0.397595	0.178726	4.55924	-0.165482	0.858201	4.63505	-0.116151	1	4.3327	-0.232307	0.855752
ENSMUSG00000018476	Kdm6b	1.03606	-0.314276	1	1.34846	0.113818	0.85651	1.29428	0.0300798	1	1.42153	0.192517	0.83227	1.11412	-0.234191	0.90704
ENSMUSG00000029713	Gnb2	3.09642	0.334094	0.783746	3.02906	0.421634	0.149063	2.11334	-0.316598	0.515321	2.30663	-0.127446	1	2.16635	-0.235368	0.854015
ENSMUSG00000032324	Tspan3	2.02504	-0.455363	0.978364	3.57599	0.57885	0.0250966	1.94707	-0.64975	0.0281043	3.29734	0.337058	0.542652	2.38549	-0.23551	0.854368
ENSMUSG00000029048	Rer1	1.33629	-0.0403777	1	1.92263	0.741457	0.00229334	1.16085	-0.32768	0.498711	1.02759	-0.491771	0.351439	1.19609	-0.236078	0.893457
ENSMUSG00000030330	Ing4	0.88301	-0.662456	0.740303	1.6806	0.42738	0.147699	1.4195	0.0686896	1	1.16002	-0.290709	0.75996	1.19777	-0.236304	0.890133
ENSMUSG00000038695	Josd2	0.788822	-0.713522	0.680329	1.99388	1.02388	4.57e-06	1.02229	-0.424185	0.270877	0.838164	-0.701666	0.0839081	1.10743	-0.237237	0.886184
ENSMUSG00000008305	Tle1	0.924217	0.760756	0.25842	0.293371	-1.19561	1.4e-05	0.306891	-1.12581	7.62e-05	1.39638	1.86112	3.17e-14	0.49182	-0.23772	0.916811
ENSMUSG00000027423	Snx5	0.871236	-0.176016	1	1.02261	0.0880555	0.912179	0.970967	-0.0174261	1	1.1047	0.214259	0.785425	0.853157	-0.238557	0.886342
ENSMUSG00000021910	Nisch	1.68949	-0.375183	1	2.19714	0.0329901	1	2.38944	0.20854	0.729044	2.21946	0.0458659	1	1.88364	-0.238953	0.846426
ENSMUSG00000064360	mt-Nd3	3.42608	-0.0833095	1	3.52674	-0.0452808	1	3.98035	0.204954	0.747738	3.5974	-0.00550173	1	3.14163	-0.24005	0.851676
ENSMUSG00000022354	Ndufb9	2.99635	0.541218	0.467838	2.71368	0.549256	0.0370973	1.46466	-0.688935	0.0167564	2.06859	-0.0269337	1	1.82843	-0.240258	0.843856
ENSMUSG00000029131	Dnajb6	1.70127	0.30631	0.835734	1.76232	0.506532	0.0675991	1.1783	-0.325306	0.503061	1.24048	-0.197053	0.938561	1.20948	-0.240449	0.880905
ENSMUSG00000067847	Romo1	4.46214	0.422974	0.638783	4.059	0.389327	0.192748	3.22287	-0.0920651	0.99356	2.75588	-0.348624	0.585443	2.93085	-0.244229	0.825946
ENSMUSG00000026235	Epha4	0.429731	-1.04767	0.356451	1.83567	1.91706	1.38e-19	0.476246	-1.11734	4.36e-05	0.273242	-1.86774	3.19e-08	0.756132	-0.24525	0.888605
ENSMUSG00000023967	Mrps18a	1.03606	0.518746	0.534874	0.900021	0.416363	0.168214	0.624047	-0.33242	0.52727	0.685618	-0.129372	1	0.640704	-0.24563	0.878366
ENSMUSG00000027805	Pfn2	2.06036	0.134799	1	2.41822	0.537159	0.0436505	1.75821	-0.135827	0.917421	1.53049	-0.355243	0.581344	1.63271	-0.245683	0.829419
ENSMUSG00000020440	Arf5	5.0567	0.0860714	1	5.60863	0.343344	0.277427	3.67449	-0.503028	0.128559	5.75819	0.340953	0.519857	4.13196	-0.245979	0.822922
ENSMUSG00000020458	Rtn4	1.32451	-0.4443	0.993864	2.40774	0.660361	0.00790144	1.59193	-0.218105	0.744498	1.44667	-0.353153	0.613844	1.5407	-0.246445	0.831602
ENSMUSG00000039219	Arid4b	0.753502	-0.373759	1	1.0509	0.171425	0.712994	0.946334	-0.0432472	1	1.07956	0.196083	0.825862	0.838102	-0.246845	0.869789
ENSMUSG00000000600	Krit1	0.741728	-0.324772	1	0.854968	-0.148434	0.826187	0.993548	0.156378	0.877886	1.10638	0.32838	0.556491	0.797953	-0.24819	0.878393
ENSMUSG00000032388	Spg21	0.747615	-0.278822	1	1.10748	0.437245	0.14431	0.72566	-0.422071	0.305682	0.950478	0.0953663	1	0.779552	-0.249231	0.872682
ENSMUSG00000021807	Rtraf	4.13837	-0.11351	1	4.49068	0.0213269	1	4.32111	-0.0565882	1	5.38604	0.344708	0.508478	3.84924	-0.249418	0.812815
ENSMUSG00000017386	Traf4	1.98383	1.18972	0.0117363	0.950313	0.0572172	0.988284	0.693841	-0.553437	0.102069	1.06447	0.252604	0.704755	0.799626	-0.249607	0.868195
ENSMUSG00000037742	Eef1a1	47.5354	-0.479468	0.831359	47.8478	-0.587184	0.0342615	75.5035	0.315285	0.449907	90.1513	0.597447	0.0704376	56.3017	-0.250107	0.812815
ENSMUSG00000024317	Rnf138	0.553353	-0.418124	1	1.01737	0.715501	0.00427032	0.639443	-0.270701	0.675208	0.61186	-0.310564	0.722741	0.634013	-0.25032	0.871022
ENSMUSG00000064367	mt-Nd5	2.08979	-0.0395055	1	1.84824	-0.287551	0.474381	2.56085	0.381376	0.319114	2.16749	0.0222768	1	1.85185	-0.250396	0.832693
ENSMUSG00000027562	Car2	1.58942	0.955274	0.0823787	0.212694	-2.38467	6.04e-19	1.10337	0.5457	0.0786019	1.43494	0.971202	0.00049324	0.741076	-0.251136	0.877509
ENSMUSG00000034994	Eef2	8.8713	-0.783715	0.451942	9.48113	-0.846152	0.000859726	17.6786	0.364787	0.327255	23.0126	0.810392	0.00418922	12.8626	-0.253476	0.812815
ENSMUSG00000030591	Psmd8	1.37161	0.0259049	1	1.71098	0.510496	0.0641895	1.04281	-0.496814	0.150856	1.41985	0.0931155	1	1.16264	-0.25436	0.855917
ENSMUSG00000028447	Dctn3	0.688748	-0.310561	1	1.04356	0.439219	0.146542	0.665102	-0.472314	0.22056	0.978976	0.256742	0.698671	0.731039	-0.255784	0.861109
ENSMUSG00000062456	Rpl9-ps6	0.91833	-0.174403	1	0.883257	-0.303077	0.449265	1.20498	0.328972	0.445021	1.18014	0.240922	0.730599	0.888287	-0.257273	0.853177
ENSMUSG00000017677	Wsb1	1.21855	0.222228	0.960237	0.938788	-0.225717	0.630724	1.36202	0.558011	0.0601832	0.838164	-0.3904	0.571321	0.906689	-0.257656	0.856329
ENSMUSG00000027673	Ndufb5	2.81974	0.0722763	1	2.90857	0.167675	0.708234	2.26525	-0.332068	0.469643	3.36607	0.41021	0.356702	2.31022	-0.257915	0.809245
ENSMUSG00000020708	Psmc5	1.04195	0.757789	0.237841	0.99851	1.01707	1.17e-05	0.385924	-0.939644	0.000935855	0.454285	-0.573972	0.24107	0.548697	-0.258201	0.861109
ENSMUSG00000022450	Ndufa6	2.36647	-0.276172	1	3.03954	0.144571	0.776426	3.00836	0.124275	0.91722	2.77935	-0.0339145	1	2.43903	-0.25942	0.805556
ENSMUSG00000073639	Rab18	1.13025	-0.168067	1	1.61249	0.522971	0.0542228	1.09721	-0.27754	0.633951	1.19522	-0.0953073	1	1.08568	-0.260556	0.842772
ENSMUSG00000029030	Tprgl	0.91833	-0.357194	1	1.33903	0.291639	0.411151	1.00176	-0.296716	0.581488	1.39806	0.328496	0.534834	1.00037	-0.261782	0.840863
ENSMUSG00000025260	Hsd17b10	1.48934	0.200105	0.978749	1.60516	0.439248	0.13052	1.21525	-0.141683	0.903798	1.15164	-0.215637	0.896834	1.12081	-0.262041	0.84199
ENSMUSG00000028563	Tm2d1	0.965424	-0.255802	1	1.32751	0.311046	0.368492	0.885777	-0.496175	0.169733	1.48858	0.477738	0.21731	0.981967	-0.2633	0.843856
ENSMUSG00000006736	Tspan31	0.765275	-0.362224	1	1.20387	0.447933	0.128347	0.784164	-0.424246	0.299335	1.12985	0.264464	0.680193	0.836429	-0.263407	0.845328
ENSMUSG00000026895	Ndufa8	1.24799	0.349259	0.780527	1.35056	0.669568	0.00814658	0.728739	-0.59444	0.0684908	0.898512	-0.172177	0.982595	0.851484	-0.264193	0.843856
ENSMUSG00000029229	Chic2	1.3304	-0.235462	1	1.7047	0.192559	0.642024	1.439	-0.152266	0.895711	1.8272	0.291016	0.6389	1.33159	-0.265673	0.824102
ENSMUSG00000025781	Atp5c1	3.24948	0.257233	0.898314	3.00182	0.190462	0.642024	2.52493	-0.161371	0.872457	2.92016	0.114093	0.99467	2.34702	-0.266246	0.787804
ENSMUSG00000030315	Vgll4	1.17146	0.256546	0.916497	0.992224	0.00551448	1	0.939149	-0.105223	0.97323	1.18516	0.323296	0.556759	0.848139	-0.266257	0.838298
ENSMUSG00000016319	Slc25a5	3.37898	0.667564	0.295857	1.7749	-0.402991	0.222001	1.70381	-0.482715	0.166773	3.57058	0.923035	0.000811958	1.87193	-0.266767	0.795269
ENSMUSG00000021024	Psma6	1.14791	0.326405	0.815776	1.34113	0.81742	0.00059591	0.614809	-0.778215	0.00718484	0.864986	-0.1197	1	0.792934	-0.268879	0.826444
ENSMUSG00000029076	Sdf4	0.641654	-0.379061	1	1.10957	0.635258	0.0147045	0.7	-0.328951	0.531091	0.77614	-0.110561	1	0.707619	-0.269133	0.835934
ENSMUSG00000006058	Snf8	1.03018	0.0413317	1	1.39351	0.719704	0.00342977	0.71129	-0.657336	0.0320163	0.995739	-0.0116912	1	0.856503	-0.271588	0.817916
ENSMUSG00000027248	Pdia3	1.14203	-0.413656	1	2.31554	0.977847	2.34e-05	0.834457	-1.08892	5.51e-05	1.59754	0.109457	1	1.28308	-0.271687	0.834327
ENSMUSG00000047126	Cltc	0.5769	-0.769519	0.612178	1.22797	0.50978	0.0685104	0.896041	-0.152266	0.899741	0.90857	-0.108096	1	0.824719	-0.274246	0.812815
ENSMUSG00000008958	Vps72	0.88301	-0.0348983	1	1.25311	0.712437	0.003936	0.719501	-0.445592	0.255345	0.811343	-0.187622	0.956456	0.771187	-0.274376	0.812815
ENSMUSG00000076432	Ywhaq	5.38636	0.297222	0.934556	6.76221	0.95899	1.55e-05	2.98988	-0.743253	0.00768566	3.46832	-0.415521	0.445035	3.77062	-0.274451	0.7679
ENSMUSG00000067377	Tspan6	0.830029	-0.155866	1	1.00794	0.185752	0.682545	0.709237	-0.506777	0.171157	1.28574	0.610786	0.0746335	0.78457	-0.276419	0.823613
ENSMUSG00000025651	Uqcrc1	0.853576	0.173937	1	1.13681	0.892187	0.000164874	0.492668	-0.824363	0.00457055	0.688971	-0.174644	0.980742	0.649069	-0.276614	0.820758
ENSMUSG00000020086	H2afy2	2.72556	1.07928	0.028258	1.8189	0.630775	0.0139398	1.05411	-0.493262	0.159666	0.992387	-0.535046	0.280144	1.15762	-0.276817	0.812815
ENSMUSG00000007564	Ppp2r1a	0.523919	-0.504068	0.941775	1.02575	0.727327	0.0037369	0.652786	-0.236997	0.731767	0.588391	-0.381982	0.585443	0.625649	-0.278461	0.812815
ENSMUSG00000019179	Mdh2	1.42459	0.324964	0.811783	1.34846	0.332493	0.314364	0.960703	-0.354049	0.426191	1.24384	0.138507	0.938561	0.978622	-0.278889	0.812815
ENSMUSG00000028470	Hint2	0.741728	-0.462231	0.975976	1.29922	0.539415	0.0467938	0.993548	-0.0325	1	0.839841	-0.316918	0.700455	0.858176	-0.280431	0.811949
ENSMUSG00000024048	Myl12a	3.85581	0.580448	0.410542	3.27214	0.459911	0.103409	2.36994	-0.210845	0.759245	2.04009	-0.438237	0.397927	2.23828	-0.282007	0.751226
ENSMUSG00000033295	Ptprf	0.429731	-2.7822	9.02e-05	3.15688	0.210471	0.592216	3.21979	0.254657	0.643466	3.02913	0.10654	1	2.4223	-0.282093	0.751666
ENSMUSG00000037664	Cdkn1c	3.22593	0.3248	0.812146	4.5242	1.30583	2.68e-09	1.9563	-0.550335	0.103667	0.911923	-1.70112	2.62e-07	2.20817	-0.282836	0.779367
ENSMUSG00000032002	Dcun1d5	2.42533	0.477003	0.56468	2.09865	0.354358	0.263632	1.56114	-0.251855	0.68637	1.67968	-0.093994	1	1.5039	-0.283877	0.793657
ENSMUSG00000021716	Srek1ip1	0.741728	-0.811455	0.552514	1.36522	0.138441	0.786455	1.36921	0.145785	0.890825	1.39303	0.155323	0.903795	1.08234	-0.284292	0.800113
ENSMUSG00000030980	Knop1	1.53055	-0.158374	1	2.04941	0.398122	0.187184	1.77258	0.0903748	0.978989	1.37962	-0.355713	0.608444	1.43866	-0.284912	0.794428
ENSMUSG00000022382	Wnt7b	0.0353204	-4.58088	5.03e-08	0.700948	-0.547482	0.0798029	1.53343	1.16252	3.34e-07	0.767759	-0.333813	0.680193	0.789589	-0.286479	0.810892
ENSMUSG00000032624	Eml4	1.20678	0.726355	0.265208	0.398147	-1.16625	8.34e-06	0.786217	0.0891365	0.973047	1.28407	1.00964	0.000191	0.637359	-0.286677	0.808025
ENSMUSG00000026353	Ubxn4	0.547466	-0.913996	0.448843	1.31912	0.569479	0.032791	0.838563	-0.368729	0.414583	1.11141	0.166647	0.888009	0.856503	-0.287272	0.7941
ENSMUSG00000029622	Arpc1b	1.15969	2.8916	3.89e-12	0.155068	-0.548175	0.215699	0.115982	-1.06616	0.00447147	0.0888454	-1.36591	0.0035958	0.173977	-0.290188	0.912112
ENSMUSG00000031353	Rbbp7	1.84255	1.47542	0.000581601	0.930406	0.546303	0.0428539	0.543988	-0.544045	0.115495	0.46099	-0.751268	0.0614595	0.60892	-0.290188	0.797449
ENSMUSG00000022634	Yaf2	1.31274	0.722251	0.263557	0.6999	-0.312219	0.435247	0.875513	0.133054	0.895711	0.915276	0.19361	0.831875	0.692563	-0.292669	0.785983
ENSMUSG00000030246	Ldhb	1.40693	-0.885904	0.46827	3.11602	0.435415	0.131461	2.58343	0.0377569	1	2.38039	-0.111227	1	2.14126	-0.29288	0.727077
ENSMUSG00000020612	Prkar1a	1.18912	0.198948	0.990679	1.31493	0.493206	0.0798029	0.913489	-0.262757	0.688995	0.943773	-0.173326	0.979017	0.879923	-0.29302	0.780962
ENSMUSG00000003062	Stard3nl	0.941877	-0.0522069	1	1.22797	0.490275	0.0849036	0.858064	-0.253935	0.718206	0.933715	-0.0757466	1	0.821373	-0.295832	0.77814
ENSMUSG00000073155	1810058I24Rik	2.17809	-0.361187	1	3.86621	0.739201	0.00188446	2.45513	-0.232371	0.729044	2.07697	-0.485726	0.310063	2.32527	-0.295992	0.716386
ENSMUSG00000058756	Thra	1.0184	0.975237	0.0740962	0.60665	0.228565	0.581289	0.553226	0.0377713	1	0.390585	-0.558293	0.267248	0.45669	-0.297316	0.790177
ENSMUSG00000063524	Eno1	1.73659	0.332211	0.800783	1.69527	0.411626	0.178132	0.922727	-0.7836	0.00686525	1.84061	0.503595	0.205175	1.17267	-0.299261	0.773847
ENSMUSG00000071654	Uqcc3	0.812369	-0.515759	0.914899	1.16406	0.0328553	1	1.26041	0.199007	0.76543	1.20863	0.094818	0.998416	0.961893	-0.30106	0.756677
ENSMUSG00000036478	Btg1	6.15163	-1.16735	0.14492	4.86787	-1.78493	1.65e-13	22.555	1.23447	1e-08	16.6526	0.394698	0.39269	11.2349	-0.301603	0.705633
ENSMUSG00000006315	Tmem147	1.30097	0.0943104	1	1.4218	0.316936	0.353093	0.872434	-0.645488	0.0370768	1.64951	0.547132	0.141201	1.02546	-0.301722	0.759395
ENSMUSG00000073131	Vma21	0.553353	-0.732805	0.663186	1.39875	0.982724	1.87e-05	0.782111	-0.288838	0.640226	0.606831	-0.675051	0.112525	0.759477	-0.302029	0.766796
ENSMUSG00000005656	Snx6	1.00074	0.189996	1	1.22063	0.704955	0.00471672	0.723607	-0.39125	0.368597	0.74429	-0.295209	0.757	0.741076	-0.302667	0.761932
ENSMUSG00000029672	Fam3c	0.370864	-0.786468	0.676823	0.610841	-0.067485	1	0.527566	-0.354352	0.524541	1.02256	0.902196	0.00306228	0.528623	-0.30619	0.807991
ENSMUSG00000039910	Cited2	1.21267	-0.938079	0.436293	1.3998	-0.89965	0.000556547	2.4849	0.191957	0.768503	3.94775	1.05421	7.47e-05	1.89702	-0.306887	0.708039
ENSMUSG00000011257	Pabpc4	0.729955	-0.208163	1	1.01108	0.392078	0.212028	0.937096	0.230248	0.724917	0.615213	-0.527861	0.296034	0.700927	-0.309684	0.744208
ENSMUSG00000027523	Gnas	8.37682	0.593704	0.467688	7.57631	0.626324	0.011988	3.8695	-0.728787	0.00928732	5.3609	-0.0990417	1	4.74088	-0.309953	0.683234
ENSMUSG00000037822	Smim14	0.741728	-0.499956	0.934556	1.10852	0.139787	0.786455	1.06437	0.0565717	1	1.15331	0.191566	0.831875	0.864867	-0.310044	0.736076
ENSMUSG00000064351	mt-Co1	34.2431	-1.19542	0.141328	66.2338	-0.265938	0.512248	88.6516	0.330329	0.43149	93.6045	0.378821	0.441369	63.3427	-0.311075	0.694184
ENSMUSG00000025780	Itih5	0.247243	-1.7139	0.0503231	0.127826	-3.04627	2.03e-26	1.6956	1.99339	5.81e-20	0.730879	-0.147927	1	0.664124	-0.31152	0.776615
ENSMUSG00000001416	Cct3	1.18912	0.348949	0.784534	1.14939	0.410953	0.181564	0.755425	-0.43869	0.270931	1.05273	0.1903	0.834723	0.787916	-0.314435	0.732824
ENSMUSG00000007739	Cct4	1.96617	0.405254	0.686252	1.18396	-0.464646	0.138127	1.70586	0.26155	0.638971	1.80038	0.320264	0.585443	1.25464	-0.314475	0.727077
ENSMUSG00000029249	Rest	0.91833	-0.00803979	1	1.10852	0.383476	0.226025	0.888856	-0.0774375	1	0.880073	-0.0841333	1	0.767842	-0.317922	0.721436
ENSMUSG00000025613	Cct8	1.17735	0.74759	0.244279	0.867541	0.377817	0.231227	0.585044	-0.418374	0.328529	0.705734	-0.0458093	1	0.602229	-0.318035	0.740543
ENSMUSG00000047888	Tnrc6b	0.518032	-0.842116	0.532773	0.838204	-0.168649	0.776426	0.98431	0.156662	0.870205	1.22372	0.533939	0.13945	0.757804	-0.319731	0.717384
ENSMUSG00000005533	Igf1r	0.800595	-1.5534	0.0571118	1.67536	-0.58605	0.0424616	2.96627	0.575436	0.0431474	3.00398	0.504204	0.195888	1.89033	-0.320036	0.673892
ENSMUSG00000020321	Mdh1	1.05372	-0.816215	0.551211	2.85094	1.0258	3.82e-06	1.29941	-0.641144	0.0322479	1.58748	-0.232053	0.831875	1.50724	-0.320373	0.668582
ENSMUSG00000024454	Hdac3	0.90067	0.123867	1	1.08966	0.583154	0.0285355	0.602492	-0.617356	0.053302	0.945449	0.2305	0.75935	0.689217	-0.321167	0.716386
ENSMUSG00000062270	Morf4l1	5.18032	0.365694	0.73107	6.19433	0.947984	2.06e-05	3.00117	-0.584757	0.0567842	2.78103	-0.643558	0.10271	3.37415	-0.321406	0.657758
ENSMUSG00000036275	9530068E07Rik	1.04195	0.224209	0.96042	1.11795	0.461207	0.119211	0.753372	-0.348508	0.487701	0.916952	0.0342257	1	0.746094	-0.321431	0.726029
ENSMUSG00000020547	Bzw2	1.26565	0.351871	0.771185	1.20282	0.378411	0.23104	0.929912	-0.15465	0.895711	0.955507	-0.0872389	1	0.833083	-0.32215	0.711328
ENSMUSG00000079523	Tmsb10	87.6181	1.21796	0.00944086	51.888	0.556553	0.0304908	36.0151	-0.210842	0.751476	21.7487	-1.01785	0.00163793	33.2229	-0.322478	0.64751
ENSMUSG00000023010	Tmbim6	0.941877	-0.453789	0.996835	1.68689	0.606991	0.0209899	1.10748	-0.275993	0.648884	1.18852	-0.119797	1	1.05557	-0.322754	0.721436
ENSMUSG00000008892	Vdac3	1.76602	-0.0683018	1	2.24534	0.416103	0.15898	1.75205	-0.102481	0.97323	1.72829	-0.112952	1	1.52899	-0.322759	0.659769
ENSMUSG00000015994	Fnta	0.553353	-0.479882	0.959668	1.05718	0.708736	0.00477692	0.690762	-0.200776	0.805744	0.638681	-0.307839	0.731169	0.63234	-0.324843	0.715959
ENSMUSG00000035133	Arhgap5	0.841803	-0.617951	0.790194	1.35475	0.131242	0.80835	1.37742	0.167277	0.835493	1.37291	0.136889	0.938707	1.05055	-0.327625	0.696088
ENSMUSG00000038991	Txndc5	1.03606	-0.0472082	1	1.37151	0.533363	0.0564358	0.917595	-0.301211	0.61398	1.03597	-0.0543168	1	0.883269	-0.327967	0.716386
ENSMUSG00000028843	Sh3bgrl3	2.9728	0.215493	0.955395	3.10345	0.394556	0.188084	2.64809	0.0589334	1	1.87078	-0.543376	0.213679	2.12787	-0.327978	0.639359
ENSMUSG00000029616	Erp29	1.44225	-0.253344	1	2.49366	0.847037	0.000298658	1.14853	-0.749064	0.00871569	1.73835	0.0360722	1	1.40687	-0.329068	0.700828
ENSMUSG00000023927	Satb1	0.200149	-2.07187	0.00726432	0.806771	-0.0507434	1	0.82522	-0.00542467	1	1.23881	0.746551	0.0134845	0.682526	-0.330928	0.703368
ENSMUSG00000022865	Cxadr	0.317884	-1.7877	0.0293925	1.87129	1.31689	2.38e-09	0.758504	-0.660909	0.0373204	0.764406	-0.572866	0.238912	0.883269	-0.331758	0.711328
ENSMUSG00000053012	Krcc1	0.429731	-1.12439	0.272049	1.1672	0.51221	0.0668925	0.906305	-0.0258256	1	0.861633	-0.110108	1	0.756132	-0.333437	0.689008
ENSMUSG00000079602	9230102O04Rik	0.0470939	-4.12978	5.7e-07	0.11211	-3.38852	1.83e-32	1.69765	1.65244	2.16e-14	1.22037	0.603397	0.0804138	0.722674	-0.333673	0.708545
ENSMUSG00000002395	Use1	0.753502	-1.29807	0.142487	1.65231	-0.171043	0.737167	2.07434	0.29704	0.521068	2.26807	0.415774	0.352278	1.48382	-0.333963	0.675299
ENSMUSG00000028029	Aimp1	0.924217	-0.0358366	1	1.02575	0.164661	0.735201	0.881671	-0.142738	0.924752	1.12482	0.308684	0.585443	0.779552	-0.334087	0.689475
ENSMUSG00000024565	Sall3	0.0588673	-4.39043	9.51e-08	0.0911547	-4.25765	2.87e-45	1.70792	0.621024	0.0320163	3.16826	1.85499	1.5e-14	1.05725	-0.335539	0.708945
ENSMUSG00000050071	Bex1	1.27153	-1.08409	0.290555	3.98042	0.938107	3.13e-05	2.22932	-0.319812	0.509334	2.05853	-0.414947	0.45368	2.15631	-0.336952	0.623157
ENSMUSG00000031068	Glrx3	1.77779	0.506879	0.531335	1.56325	0.430532	0.145541	1.03666	-0.4054	0.311305	1.29748	0.0303994	1	1.04721	-0.338988	0.673892
ENSMUSG00000027706	Sec62	1.05961	-0.356072	1	1.62716	0.407669	0.175973	1.33944	-0.00232433	1	1.20193	-0.190185	0.945936	1.10074	-0.339983	0.666818
ENSMUSG00000037499	Nenf	1.43048	-0.0284707	1	2.03474	0.733425	0.00267065	1.0849	-0.56743	0.0778819	1.36118	-0.117006	1	1.19275	-0.342833	0.668582
ENSMUSG00000022462	Slc38a2	1.82489	-0.197877	1	2.0054	-0.0684984	0.975798	2.6522	0.529508	0.0717262	1.77356	-0.271782	0.757844	1.69962	-0.344088	0.603704
ENSMUSG00000025410	Dctn2	0.618107	-0.525644	0.924319	1.0268	0.324538	0.347883	0.86217	-0.0390927	1	0.910247	0.0617339	1	0.719329	-0.344388	0.677012
ENSMUSG00000004843	Chmp2b	0.61222	-1.22799	0.184509	2.05255	0.853745	0.00022472	1.18651	-0.323125	0.50239	1.23378	-0.216284	0.894043	1.14423	-0.344441	0.654794
ENSMUSG00000022884	Eif4a2	2.5725	-0.777796	0.580728	4.77881	0.215827	0.588251	4.75733	0.208216	0.729044	4.18244	-0.0512404	1	3.52471	-0.345009	0.603704
ENSMUSG00000033047	Eif3l	0.93599	-0.173193	1	1.11167	0.117069	0.846128	1.11158	0.117939	0.932624	1.09464	0.0737586	1	0.856503	-0.349805	0.647966
ENSMUSG00000031447	Lamp1	1.15969	-0.157464	1	1.41447	0.196369	0.642024	1.00073	-0.487427	0.169977	1.70147	0.50852	0.196519	1.04888	-0.350525	0.652782
ENSMUSG00000013698	Pea15a	1.14791	1.68486	0.000119592	0.300706	-0.530936	0.127108	0.392082	-0.0230742	1	0.393937	-0.00991655	1	0.322861	-0.35078	0.711007
ENSMUSG00000044080	S100a1	0.111848	-3.55233	2.05e-05	0.510257	-1.67284	9.49e-10	0.817008	-0.887327	0.00375107	3.99637	2.46155	1.13e-24	1.06728	-0.351595	0.711328
ENSMUSG00000021764	Ndufs4	1.40104	0.0723974	1	1.53601	0.293325	0.403408	1.26452	-0.107863	0.964483	1.36788	0.0437417	1	1.08736	-0.351928	0.636105
ENSMUSG00000028410	Dnaja1	2.72556	0.888498	0.102299	1.86919	0.420954	0.155474	1.13724	-0.574175	0.0693334	1.54222	0.012166	1	1.24795	-0.352223	0.636105
ENSMUSG00000003269	Cyth2	1.10082	0.244559	0.932184	1.00584	0.144368	0.786455	1.03871	0.213619	0.729044	0.816372	-0.238893	0.858882	0.762823	-0.354034	0.638552
ENSMUSG00000025465	Echs1	1.03606	0.310995	0.839134	1.01318	0.381001	0.230579	0.745161	-0.249931	0.727224	0.875044	0.0614977	1	0.687544	-0.354275	0.643266
ENSMUSG00000026566	Mpzl1	1.13025	0.989805	0.0712069	0.701996	0.338512	0.320268	0.455718	-0.522953	0.163706	0.541454	-0.168633	0.994283	0.485129	-0.355442	0.674849
ENSMUSG00000027506	Tpd52	0.423845	-1.65091	0.0382515	1.55592	0.385662	0.212992	1.23988	-0.0879756	0.999357	1.50199	0.264268	0.666395	1.05223	-0.357302	0.622937
ENSMUSG00000038872	Zfhx3	3.27302	0.358322	0.745169	3.03115	0.33616	0.296228	2.64912	0.0532645	1	2.19264	-0.282333	0.728842	2.09776	-0.357367	0.603027
ENSMUSG00000074480	Mex3a	1.0655	-0.672332	0.716681	1.5863	-0.0977723	0.907996	1.87111	0.242822	0.671752	2.03171	0.35644	0.494883	1.35334	-0.357606	0.615777
ENSMUSG00000052310	Slc39a1	1.08905	1.00031	0.0839955	0.607698	0.125303	0.833954	0.531671	-0.144984	0.932787	0.526367	-0.142161	1	0.463381	-0.359129	0.703623
ENSMUSG00000022995	Enah	1.17146	-0.891643	0.461544	2.29144	0.158128	0.741654	2.13387	0.01187	1	2.61172	0.373522	0.450868	1.72137	-0.360005	0.600152
ENSMUSG00000023944	Hsp90ab1	15.1407	-0.282166	1	17.1413	-0.115591	0.85651	20.8707	0.292091	0.51941	20.0388	0.173605	0.89314	14.7379	-0.360586	0.579774
ENSMUSG00000021242	Npc2	2.57839	0.0483617	1	2.97458	0.373151	0.230043	2.25498	-0.198265	0.781094	2.39212	-0.0710039	1	2.01747	-0.362779	0.591934
ENSMUSG00000033379	Atp6v0b	0.735841	-0.293508	1	0.944027	0.108506	0.867082	0.731818	-0.39477	0.393731	1.19355	0.523082	0.177099	0.724347	-0.363446	0.653161
ENSMUSG00000000959	Oxa1l	0.423845	-0.819438	0.55578	0.578361	-0.468102	0.154125	0.846774	0.291528	0.537357	1.04268	0.636474	0.0535148	0.595537	-0.36527	0.620836
ENSMUSG00000049760	2410015M20Rik	1.92496	-0.222113	1	2.66863	0.383195	0.207204	2.11745	-0.09896	0.979335	2.23119	0.00508037	1	1.79832	-0.36584	0.578781
ENSMUSG00000051185	Fam174a	1.10671	0.166134	1	1.13367	0.277462	0.454481	0.912463	-0.167144	0.886763	1.08794	0.163793	0.89314	0.801299	-0.366494	0.609513
ENSMUSG00000025151	Maged1	1.3304	-0.0380704	1	1.68165	0.445323	0.126639	1.36305	0.000752908	1	1.14326	-0.302755	0.736505	1.10074	-0.366922	0.604074
ENSMUSG00000022433	Csnk1e	0.794709	-0.389876	1	1.03623	0.0116607	1	1.03152	0.00248447	1	1.33268	0.465903	0.236648	0.83141	-0.368321	0.603704
ENSMUSG00000025428	Atp5a1	3.04344	0.313528	0.815776	3.0322	0.432527	0.131475	2.20777	-0.224526	0.729044	2.35021	-0.0882919	1	1.99405	-0.369426	0.569408
ENSMUSG00000050288	Fzd2	1.00074	0.873161	0.141328	0.566835	-0.00818307	1	0.550146	-0.0685952	1	0.621918	0.157776	0.91594	0.458363	-0.370358	0.630825
ENSMUSG00000001833	2021-09-07	1.80134	0.478447	0.570098	1.65755	0.491184	0.0803942	1.10029	-0.352034	0.432958	1.24719	-0.0937083	1	1.05725	-0.375983	0.603704
ENSMUSG00000002393	Nr2f6	0.688748	-0.895347	0.466533	1.72356	0.691985	0.00524638	1.20909	-0.0743107	1	1.03262	-0.334918	0.66097	1.00706	-0.377309	0.603704
ENSMUSG00000033685	Ucp2	0.394411	-1.53348	0.0724596	1.78433	1.07755	1.69e-06	0.997654	-0.218977	0.753499	0.710763	-0.755868	0.0589773	0.891633	-0.381596	0.603704
ENSMUSG00000038462	Uqcrfs1	1.72481	0.381848	0.71752	1.41447	0.108445	0.85651	1.27786	-0.0976473	0.986083	1.49529	0.19283	0.826237	1.07397	-0.381849	0.59544
ENSMUSG00000027422	Rrbp1	1.44225	0.190623	0.998241	1.25626	-0.0232886	1	1.27786	0.0111908	1	1.49361	0.288539	0.62064	1.0171	-0.382599	0.603704
ENSMUSG00000028249	Sdcbp	0.988971	-0.206167	1	1.68479	0.883942	0.000168891	0.831378	-0.596748	0.0683941	0.831459	-0.527455	0.300974	0.906689	-0.383066	0.603704
ENSMUSG00000003032	Klf4	1.4187	2.74008	2.96e-12	0.169736	-0.883822	0.00814658	0.243255	-0.227693	0.821742	0.217923	-0.38057	0.694243	0.217471	-0.384207	0.710911
ENSMUSG00000013593	Ndufs2	1.04195	0.22166	0.963477	0.897926	-0.00650929	1	0.941202	0.0900515	0.987379	0.957184	0.107265	0.994283	0.719329	-0.385813	0.603704
ENSMUSG00000018451	6330403K07Rik	1.69538	-0.31998	1	1.83881	-0.253295	0.542269	2.38636	0.277128	0.580265	2.68045	0.448805	0.285732	1.66784	-0.388759	0.527966
ENSMUSG00000019777	Hdac2	2.0427	0.581999	0.427384	1.79376	0.536908	0.048388	1.00894	-0.623431	0.0425743	1.53049	0.163406	0.92495	1.11245	-0.389362	0.584912
ENSMUSG00000034160	Ogt	1.42459	-1.20955	0.188278	3.00391	-0.123495	0.846128	3.77815	0.354185	0.361891	3.81868	0.318606	0.577753	2.54442	-0.392091	0.512219
ENSMUSG00000028822	Tmem50a	0.765275	-0.200645	1	1.06871	0.421827	0.176287	0.869355	-0.013302	1	0.789551	-0.178224	0.979964	0.695909	-0.392604	0.603704
ENSMUSG00000025809	Itgb1	1.04195	0.573571	0.452391	0.901069	0.485026	0.0905334	0.681525	-0.102644	0.998035	0.534749	-0.499482	0.360618	0.568772	-0.396758	0.58898
ENSMUSG00000054428	Atpif1	10.9846	0.955836	0.0818122	7.46525	0.498089	0.0646161	5.41012	-0.176479	0.830267	4.02151	-0.65279	0.0915228	4.69069	-0.397333	0.49524
ENSMUSG00000022234	Cct5	1.74836	0.176492	1	1.41133	-0.190918	0.684423	1.55293	-0.00140326	1	2.02668	0.481114	0.23004	1.2329	-0.397522	0.561895
ENSMUSG00000043445	Pgp	0.665201	0.098785	1	1.09071	1.31321	3.8e-09	0.440322	-0.669537	0.0368173	0.310121	-1.15603	0.00111959	0.495166	-0.397797	0.596517
ENSMUSG00000050732	Vamp8	0.453278	-2.05037	0.00547827	2.71788	0.898011	7.9e-05	1.71818	-0.11399	0.949888	1.34777	-0.511045	0.307574	1.442	-0.398335	0.554176
ENSMUSG00000008348	Ubc	2.3076	0.205524	0.969008	2.66758	0.609217	0.0177407	1.85059	-0.166743	0.865425	1.55563	-0.440189	0.404973	1.59423	-0.39927	0.50881
ENSMUSG00000022194	Pabpn1	0.606333	-0.919314	0.446281	0.983842	-0.261258	0.529843	1.41642	0.497978	0.110562	1.31257	0.277824	0.6389	0.88996	-0.399614	0.559216
ENSMUSG00000001289	Pfdn5	5.96326	-0.0538827	1	6.87956	0.230577	0.552655	6.05058	-0.03433	1	6.63156	0.131476	0.971192	4.87638	-0.400404	0.483888
ENSMUSG00000008333	Snrpb2	5.07436	1.96358	2.34e-07	1.40504	-0.113875	0.869023	1.25528	-0.334609	0.486685	1.32598	-0.199674	0.937501	1.17769	-0.400935	0.56225
ENSMUSG00000051579	Tceal8	2.28405	-0.487336	0.945897	4.26541	0.660141	0.00717559	3.0607	-0.0561758	1	2.53796	-0.370288	0.550816	2.48754	-0.404194	0.483888
ENSMUSG00000006589	Aprt	1.76602	-0.304811	1	2.68644	0.46682	0.0975154	2.57317	0.37501	0.314567	1.2958	-0.854415	0.0180552	1.70297	-0.405214	0.485445
ENSMUSG00000020644	Id2	6.68144	-1.14045	0.15786	7.51659	-1.17397	1.61e-06	19.9931	0.748919	0.00246237	21.3095	0.742615	0.0126394	11.2617	-0.40627	0.476993
ENSMUSG00000020577	Tspan13	1.53055	-0.344698	1	2.07141	0.156204	0.750425	1.46671	-0.521762	0.117758	2.95872	0.803993	0.00614017	1.51394	-0.407659	0.488455
ENSMUSG00000029621	Arpc1a	1.67772	0.503039	0.539457	1.45114	0.388324	0.211005	1.12903	-0.133225	0.926319	1.06615	-0.21432	0.901372	0.950183	-0.409449	0.533349
ENSMUSG00000003380	Rabac1	0.741728	-0.275036	1	1.14205	0.529676	0.0555727	0.768768	-0.292418	0.631171	0.906894	0.0307264	1	0.699254	-0.415319	0.535766
ENSMUSG00000029126	Nsg1	1.38927	1.86746	1.15e-05	0.403386	-0.131818	0.877019	0.333578	-0.497025	0.243092	0.469372	0.15215	0.944202	0.336244	-0.422674	0.601041
ENSMUSG00000068798	Rap1a	1.34806	0.840459	0.149222	1.0027	0.531386	0.0569067	0.621994	-0.446185	0.264426	0.668855	-0.269056	0.8056	0.610593	-0.422846	0.522055
ENSMUSG00000022708	Zbtb20	0.906557	-2.40573	0.000744255	2.95467	-0.835816	0.0012355	6.12346	0.618728	0.021923	7.12104	0.807804	0.00510863	3.59999	-0.425244	0.441107
ENSMUSG00000024712	Rfk	0.547466	-0.951268	0.412371	0.646465	-0.884151	0.000876039	1.59912	0.987684	2.48e-05	1.16505	0.206149	0.802901	0.80799	-0.427962	0.491433
ENSMUSG00000015656	Hspa8	10.9611	0.555221	0.524937	8.9583	0.342906	0.277427	7.18372	-0.114734	0.946344	6.53768	-0.262471	0.773046	5.92693	-0.428349	0.427428
ENSMUSG00000021996	Esd	1.74836	0.250927	0.917348	1.87339	0.501633	0.0694268	1.27067	-0.301929	0.564027	1.47182	-0.0104445	1	1.1526	-0.428913	0.483231
ENSMUSG00000005625	Psmd4	1.35983	0.150788	1	1.85767	0.923703	5.6e-05	0.849853	-0.705884	0.0179091	1.10302	-0.18937	0.95212	0.956874	-0.430272	0.486318
ENSMUSG00000019494	Cops6	0.977197	0.251277	0.931067	1.24368	0.906904	9.88e-05	0.579912	-0.682882	0.0255327	0.722498	-0.237296	0.863548	0.64405	-0.431473	0.49293
ENSMUSG00000072501	Phf20l1	0.61222	-0.424818	1	1.08338	0.617001	0.0191809	0.731818	-0.211957	0.779648	0.761053	-0.116697	1	0.63234	-0.431616	0.497573
ENSMUSG00000021395	Spin1	1.24799	-0.181685	1	1.26988	-0.201217	0.656375	1.5129	0.152023	0.875147	1.87246	0.521046	0.170747	1.09238	-0.432111	0.476808
ENSMUSG00000028745	Capzb	1.84843	0.443626	0.625193	1.89224	0.685715	0.00531832	1.10029	-0.443323	0.232809	1.17678	-0.276327	0.785425	1.07063	-0.435867	0.466625
ENSMUSG00000031665	Sall1	0.0412071	-3.33529	9.28e-05	0.187548	-1.56089	1.13e-08	0.473167	0.102211	0.955776	1.07788	1.77825	6.19e-13	0.347954	-0.438365	0.532928
ENSMUSG00000004207	Psap	0.559239	-0.760405	0.648183	1.18711	0.516768	0.0713848	0.874486	-0.127337	0.949227	0.918628	-0.0246424	1	0.719329	-0.44231	0.48882
ENSMUSG00000028184	Adgrl2	0.61222	-0.576048	0.852488	1.44171	1.07501	2.38e-06	0.612756	-0.733046	0.0153034	0.831459	-0.138643	1	0.694236	-0.444728	0.475296
ENSMUSG00000005881	Ergic3	0.947764	-0.473142	0.961048	1.50458	0.30862	0.370192	1.11158	-0.305707	0.557289	1.62939	0.410497	0.376016	1.00037	-0.445241	0.453438
ENSMUSG00000026254	Eif4e2	1.29508	0.321515	0.816569	1.42285	0.663033	0.00837853	0.95044	-0.195563	0.793675	0.804638	-0.452042	0.42516	0.80799	-0.445275	0.452437
ENSMUSG00000037266	Rsrp1	2.1722	-0.949444	0.39528	3.68181	-0.20421	0.642024	4.80352	0.344104	0.386238	5.12118	0.408617	0.360805	3.1433	-0.448126	0.387888
ENSMUSG00000029108	Pcdh7	0.311997	-1.12103	0.30061	1.03832	0.997028	2.57e-05	0.56349	-0.335163	0.537048	0.543131	-0.354674	0.64998	0.513567	-0.448617	0.487219
ENSMUSG00000026411	Tmem9	1.04784	-0.0733162	1	1.2374	0.244624	0.536643	1.07258	-0.0501651	1	1.22372	0.190022	0.835069	0.84312	-0.453978	0.443769
ENSMUSG00000013033	Adgrl1	0.523919	-0.399214	1	0.468346	-0.721149	0.0124812	1.00894	0.867736	0.000565752	0.739261	0.133469	0.958893	0.525277	-0.45465	0.461077
ENSMUSG00000028496	Mllt3	2.37824	2.32842	6.71e-10	0.291276	-1.21932	1.04e-05	0.509091	-0.219857	0.787666	0.754348	0.514022	0.208434	0.434943	-0.456335	0.501122
ENSMUSG00000026349	Ccnt2	0.994858	-0.635938	0.772339	1.10748	-0.603222	0.0364715	1.27991	-0.336719	0.479505	3.13138	1.42217	7.45e-09	1.16264	-0.456885	0.432151
ENSMUSG00000045817	Zfp36l2	1.87198	1.9687	7.63e-07	0.442152	-0.414799	0.260266	0.733871	0.639356	0.0260602	0.170986	-1.86951	8.31e-08	0.418214	-0.458926	0.476611
ENSMUSG00000018569	Cldn7	0.0176602	-6.11402	1.13e-11	1.81785	0.346961	0.289195	1.57859	0.0503623	1	1.89593	0.373428	0.468241	1.17602	-0.461673	0.427806
ENSMUSG00000029669	Tspan12	0.176602	-2.24325	0.00376311	0.755431	-0.17271	0.774339	0.638416	-0.495858	0.183177	1.66124	1.37007	6.8e-08	0.627322	-0.465705	0.434816
ENSMUSG00000027712	Anxa5	0.406184	-2.09572	0.010101	1.32541	-0.462276	0.173254	0.666129	-1.65666	6.47e-10	4.70545	2.19631	2.9e-20	1.28141	-0.466637	0.462768
ENSMUSG00000025503	Taldo1	0.794709	-0.303558	1	1.70994	1.33432	7.2e-10	0.588123	-0.942587	0.000667174	0.694	-0.57329	0.227677	0.739403	-0.468411	0.418657
ENSMUSG00000028478	Clta	2.90805	-0.0174225	1	3.4775	0.357537	0.255517	2.74765	-0.130731	0.926319	3.06936	0.0798894	1	2.22825	-0.47023	0.342047
ENSMUSG00000079197	Psme2	1.05372	0.356657	0.771541	1.15358	0.706639	0.0045768	0.639443	-0.515714	0.145845	0.791227	-0.0922243	1	0.63234	-0.472926	0.407682
ENSMUSG00000019647	Sema6a	1.03606	-0.789013	0.578154	1.92577	0.194719	0.639787	1.62683	-0.148785	0.895711	2.38039	0.558476	0.120517	1.32825	-0.473731	0.385706
ENSMUSG00000036241	Ube2r2	1.66595	0.0489791	1	1.83043	0.266252	0.472992	1.47698	-0.17266	0.848394	1.88587	0.28228	0.658663	1.21951	-0.475092	0.378572
ENSMUSG00000022043	Trim35	1.21855	0.109437	1	1.08966	-0.0781912	0.955058	1.16906	0.0641344	1	1.43158	0.421971	0.321525	0.856503	-0.477903	0.387678
ENSMUSG00000031422	Morf4l2	3.59091	-0.0591608	1	4.84063	0.56485	0.0281376	3.60572	-0.0634571	1	3.24705	-0.236535	0.818179	2.81375	-0.478379	0.321565
ENSMUSG00000022883	Robo1	0.382638	-0.846017	0.56468	0.204312	-2.08128	1.08e-14	0.941202	0.723044	0.00894239	1.28407	1.23121	2.83e-06	0.511894	-0.479304	0.429635
ENSMUSG00000020661	Dnmt3a	0.830029	-0.0556277	1	1.13786	0.598096	0.0251576	0.876539	0.0344427	1	0.640358	-0.505904	0.341499	0.647396	-0.487937	0.382913
ENSMUSG00000087497	2810001G20Rik	0.388524	-1.02587	0.352348	0.624462	-0.424799	0.216331	1.02023	0.590362	0.0414694	0.968918	0.39687	0.382995	0.583827	-0.487976	0.378572
ENSMUSG00000053931	Cnn3	2.94925	0.385389	0.707218	2.52509	0.205425	0.608527	2.01789	-0.247711	0.701041	2.75924	0.337365	0.54297	1.71635	-0.489883	0.309144
ENSMUSG00000054452	Aes	3.57913	0.87114	0.108329	2.31239	0.268142	0.462993	1.80029	-0.241006	0.715741	2.1172	0.0716814	1	1.52565	-0.490172	0.305912
ENSMUSG00000046841	Ckap4	1.35395	0.218224	0.96042	1.58944	0.661061	0.00849671	0.962756	-0.385809	0.35564	1.13655	-0.0538523	1	0.876577	-0.495657	0.346858
ENSMUSG00000001300	Efnb2	0.400298	-1.82642	0.0218044	0.742858	-1.13709	1.19e-05	1.96144	0.782095	0.00223905	2.13229	0.808989	0.00725751	1.03048	-0.49853	0.357821
ENSMUSG00000027170	Eif3m	1.34806	-0.504174	0.927533	2.06303	0.189958	0.645462	2.04047	0.168425	0.82455	2.01327	0.119484	0.994283	1.40353	-0.500437	0.32414
ENSMUSG00000046727	Cystm1	0.0470939	-4.50529	2.88e-08	1.48886	0.577685	0.0298401	1.18446	0.0824481	0.998035	1.13655	-0.00211127	1	0.844793	-0.50783	0.332769
ENSMUSG00000061904	Slc25a3	3.4614	-0.131239	1	4.14073	0.19806	0.623319	3.77815	0.0091108	1	4.19417	0.192836	0.847841	2.78698	-0.512439	0.259527
ENSMUSG00000052684	Jun	4.09128	0.501974	0.535355	2.0756	-0.662305	0.017766	3.64883	0.462922	0.156627	3.73486	0.432123	0.330751	2.17639	-0.51353	0.277336
ENSMUSG00000019923	Zwint	0.777049	-1.05762	0.305782	1.82309	0.301185	0.385965	1.88651	0.379081	0.314567	1.36956	-0.245081	0.840241	1.16598	-0.515972	0.304503
ENSMUSG00000019539	Rcn3	0.588673	-0.25947	1	1.12843	1.0882	3.45e-06	0.522434	-0.568056	0.114355	0.546483	-0.425973	0.534525	0.516913	-0.518741	0.361908
ENSMUSG00000092341	Malat1	96.8014	-1.08883	0.186323	189.987	-0.0964361	0.90712	251.82	0.502673	0.0902794	214.337	0.127145	0.982318	147.146	-0.51943	0.248156
ENSMUSG00000042207	Kdm5b	0.547466	-0.912239	0.447655	1.11376	0.200476	0.632584	1.05308	0.0847578	0.995248	1.21701	0.333455	0.52473	0.744422	-0.520546	0.301318
ENSMUSG00000040374	Pex2	0.429731	-0.791334	0.599954	1.04671	0.784066	0.00144874	0.670234	-0.179057	0.865822	0.642034	-0.228786	0.8883	0.53866	-0.523975	0.313812
ENSMUSG00000042675	Ypel3	0.635767	-1.56059	0.0543112	1.76547	-0.0598398	1	1.90191	0.0917665	0.975805	2.61172	0.664771	0.0396264	1.33661	-0.525587	0.283758
ENSMUSG00000061689	Dlgap4	0.641654	-0.785648	0.593547	1.04671	-0.073846	0.964959	1.27786	0.343499	0.407166	1.29077	0.309178	0.578413	0.792934	-0.535487	0.275461
ENSMUSG00000020585	Laptm4a	2.17809	0.346062	0.771541	2.38679	0.698283	0.00444721	1.31173	-0.538783	0.0993043	1.67801	-0.0564591	1	1.26468	-0.536667	0.266794
ENSMUSG00000004558	Ndrg2	0.0529806	-3.76946	5.29e-06	1.04775	0.699568	0.00748101	0.672287	-0.243663	0.729044	0.891807	0.286043	0.646869	0.553716	-0.538246	0.316474
ENSMUSG00000069769	Msi2	1.14203	-0.193856	1	1.54963	0.373237	0.23687	1.25733	-0.063195	1	1.42823	0.170406	0.874573	0.943492	-0.542237	0.260263
ENSMUSG00000030629	Zfand6	1.43048	-0.271208	1	2.50937	0.85348	0.000213246	1.45748	-0.314357	0.524913	1.42991	-0.307693	0.713224	1.24293	-0.542599	0.254166
ENSMUSG00000039195	1110008P14Rik	0.512146	-0.649528	0.757336	1.10119	0.71789	0.00393534	0.730792	-0.162737	0.895711	0.727527	-0.148692	1	0.575463	-0.544233	0.268639
ENSMUSG00000071379	Hpcal1	0.276676	-0.452988	1	0.15402	-1.59842	1.51e-08	0.29868	-0.461066	0.30004	1.0125	2.06898	5.57e-17	0.274349	-0.544347	0.351774
ENSMUSG00000033487	Fndc3a	0.447392	-1.32704	0.148979	1.06033	-0.0661497	0.988862	1.48108	0.65983	0.0158487	1.04938	-0.0758079	1	0.794607	-0.547021	0.267051
ENSMUSG00000029208	Guf1	0.423845	-1.03023	0.35026	0.850777	0.00281232	1	1.03974	0.430529	0.22555	0.932039	0.164326	0.89314	0.615612	-0.547579	0.269587
ENSMUSG00000031633	Slc25a4	5.73956	0.848213	0.162693	3.39158	0.0524881	0.992825	3.14281	-0.101447	0.97323	3.51861	0.109959	0.998416	2.39051	-0.552381	0.204169
ENSMUSG00000031532	Saraf	0.518032	-0.776301	0.62058	0.857063	-0.0369601	1	0.850879	-0.0518791	1	1.28239	0.709285	0.0238223	0.623976	-0.570182	0.240981
ENSMUSG00000040624	Plekhg1	0.276676	-1.72752	0.0436325	1.87339	1.88665	1.38e-18	0.36129	-1.62661	1.2e-09	0.688971	-0.450572	0.475054	0.639032	-0.575604	0.254166
ENSMUSG00000031012	Cask	0.782935	-0.134536	1	0.492445	-1.0243	0.000111743	1.20088	0.74738	0.00437606	1.19522	0.609206	0.0729505	0.60892	-0.579566	0.226172
ENSMUSG00000028517	Plpp3	0.682861	0.00241322	1	0.309088	-1.42753	5.54e-08	0.832404	0.420142	0.244051	1.26228	1.17798	7.02e-06	0.485129	-0.580612	0.237059
ENSMUSG00000004610	Etfb	1.08905	-0.0105216	1	2.10284	1.59992	2.26e-14	0.628152	-1.03601	0.000113081	0.600126	-1.00285	0.00443686	0.777879	-0.582627	0.212078
ENSMUSG00000033565	Rbfox2	1.03018	1.00408	0.0610883	0.609793	0.253624	0.508626	0.56349	0.0893345	0.97323	0.432493	-0.377707	0.585443	0.379739	-0.593923	0.213723
ENSMUSG00000020027	Socs2	0.906557	-1.79921	0.0216913	2.55966	-0.33905	0.350129	1.53446	-1.25605	9.04e-07	7.99944	2.02349	1.47e-18	2.1446	-0.5958	0.165763
ENSMUSG00000021087	Rtn1	0.0470939	-4.01582	1.59e-06	0.177071	-2.5811	4.13e-21	1.20909	0.901458	0.000363207	1.68639	1.44086	2.15e-08	0.570444	-0.596362	0.219616
ENSMUSG00000054693	Adam10	0.370864	-1.11234	0.32816	1.02051	0.555891	0.0540659	0.876539	0.223733	0.729044	0.616889	-0.41703	0.557013	0.552043	-0.601492	0.226703
ENSMUSG00000015755	Tab2	0.417958	-0.973545	0.399029	0.804676	-0.00443296	1	1.09311	0.666589	0.0148951	0.735908	-0.158676	0.994283	0.565426	-0.601743	0.187649
ENSMUSG00000024975	Pdcd4	0.847689	-0.792054	0.625914	1.82519	0.50816	0.0792099	1.51393	0.105839	0.955776	1.35112	-0.10904	1	1.00204	-0.613146	0.194439
ENSMUSG00000030498	Gas2	0.453278	-3.08015	1.55e-05	4.91502	0.619774	0.013917	3.8541	0.0899546	0.977393	3.74659	0.0263722	1	2.56784	-0.615868	0.130082
ENSMUSG00000036748	Cuedc2	0.894783	-2.2872	0.00145495	5.26182	0.48115	0.082688	4.59619	0.18922	0.766724	4.12042	-0.0327485	1	2.90743	-0.623449	0.122143
ENSMUSG00000033713	Foxn3	1.09493	-0.345809	1	1.35789	-0.0267311	1	1.62889	0.356775	0.368335	1.56737	0.231613	0.785425	0.950183	-0.627966	0.144507
ENSMUSG00000021250	Fos	2.46065	0.145235	1	3.19775	0.794484	0.00128179	2.31759	0.078596	1	1.05776	-1.23205	0.000357083	1.53234	-0.637071	0.13808
ENSMUSG00000028618	Tmem59	0.86535	-0.815718	0.552514	1.98235	0.614121	0.0169918	1.17419	-0.465887	0.196576	1.87916	0.416721	0.360655	1.02379	-0.637775	0.1382
ENSMUSG00000034463	Scara3	0.182489	-1.74212	0.0532829	0.13516	-2.54016	4.57e-19	1.13211	1.55084	1.67e-11	0.834812	0.592866	0.112716	0.413196	-0.640098	0.192525
ENSMUSG00000074093	Svip	0.0941877	-2.76845	0.000585363	0.395004	-0.921769	0.00103056	1.011	1.01924	2.95e-05	0.849899	0.492332	0.22627	0.441634	-0.647455	0.16575
ENSMUSG00000042834	Nrep	2.81974	-0.171324	1	4.35866	0.710975	0.00327724	3.05865	-0.0579103	1	2.59999	-0.32985	0.622451	2.14293	-0.65207	0.098107
ENSMUSG00000018585	Atox1	2.97869	-1.52812	0.0530114	9.36693	0.256052	0.486421	10.5072	0.513464	0.0786019	7.42781	-0.189406	0.907986	5.63251	-0.653793	0.0901157
ENSMUSG00000041959	S100a10	2.50186	1.57974	0.000199438	1.46162	1.05812	4.25e-06	0.385924	-1.55821	3.44e-09	0.761053	-0.323997	0.707414	0.622303	-0.658869	0.138609
ENSMUSG00000032570	Atp2c1	0.264903	-2.43627	0.00117494	1.84614	0.601104	0.0230392	1.6802	0.392415	0.300555	1.01586	-0.542125	0.276799	0.945164	-0.661159	0.125147
ENSMUSG00000003992	Ssbp2	0.835916	0.143984	1	1.22168	1.0814	1.85e-06	0.601466	-0.458843	0.242078	0.538102	-0.58785	0.210533	0.513567	-0.664679	0.124465
ENSMUSG00000026193	Fn1	0.965424	0.385713	0.766849	0.458917	-0.916522	0.00211442	1.089	0.833085	0.00277779	0.880073	0.285054	0.680193	0.50353	-0.673573	0.173438
ENSMUSG00000091455	Otogl	0.0353204	-4.32673	6.24e-07	0.474633	-0.92948	0.000949109	1.22243	1.02485	3.19e-05	1.05944	0.553653	0.145033	0.523604	-0.676931	0.137123
ENSMUSG00000038418	Egr1	0.724068	-0.540493	0.938043	1.62192	1.0096	2.76e-05	1.21012	0.321808	0.514142	0.295034	-2.01871	6.57e-09	0.694236	-0.680806	0.138105
ENSMUSG00000020205	Phlda1	3.9029	1.05743	0.0388613	1.06033	-1.13892	1.08e-05	1.09927	-1.08364	5.1e-05	4.59314	1.71172	1.59e-12	1.31654	-0.683302	0.113365
ENSMUSG00000028261	Ndufaf4	0.606333	-0.28263	1	1.29922	1.35662	6.54e-10	0.494721	-0.748267	0.013134	0.524691	-0.567875	0.2459	0.488474	-0.685483	0.111315
ENSMUSG00000030067	Foxp1	1.19501	-0.406939	1	1.7487	0.231336	0.570026	1.70997	0.185773	0.787666	1.71991	0.168641	0.911884	1.03884	-0.691408	0.0911671
ENSMUSG00000047407	Tgif1	1.13025	-0.324903	1	0.988033	-0.663744	0.016855	2.0805	0.892434	0.000181561	1.57575	0.209262	0.827523	0.930109	-0.692006	0.0896154
ENSMUSG00000060206	Zfp462	0.818256	-0.583481	0.829187	1.02051	-0.328523	0.371066	1.37639	0.275147	0.600354	1.81546	0.755504	0.013637	0.799626	-0.695701	0.0881192
ENSMUSG00000024197	Plin3	0.34143	-0.955034	0.429925	1.12319	1.27381	8.3e-09	0.543988	-0.357314	0.465278	0.395614	-0.837193	0.0304221	0.431597	-0.696345	0.100963
ENSMUSG00000006304	Arpc2	2.54895	0.55486	0.448843	2.33021	0.590304	0.0224593	1.2912	-0.608444	0.0470078	2.00321	0.218612	0.804852	1.17267	-0.697332	0.0817162
ENSMUSG00000037706	Cd81	1.53644	-0.707241	0.699502	3.44607	0.743072	0.00230146	2.24369	-0.180284	0.835493	2.14738	-0.232666	0.83397	1.61933	-0.703989	0.0702662
ENSMUSG00000000078	Klf6	1.25976	1.11076	0.0296829	0.784768	0.513314	0.072544	0.588123	-0.0958836	1	0.390585	-0.76681	0.0667279	0.404831	-0.708878	0.103497
ENSMUSG00000015575	Atp6v0e	0.877123	-1.10599	0.275947	1.88701	0.0526882	0.994512	2.31657	0.496614	0.106457	1.89258	0.050388	1	1.20613	-0.712451	0.0732727
ENSMUSG00000044461	Shisa2	0.947764	-0.989892	0.399555	0.43377	-2.4637	5.05e-21	3.42815	1.53838	1.13e-12	2.47594	0.544361	0.154699	1.19944	-0.719134	0.0817599
ENSMUSG00000056758	Hmga2	1.2421	-2.85899	8.88e-05	1.95197	-2.5301	3.8e-23	13.0126	0.936619	8.25e-05	17.7339	1.4189	9.83e-09	5.61745	-0.722804	0.0618111
ENSMUSG00000096956	Snhg18	0.559239	-0.492676	0.949541	0.786864	0.0213985	1	0.796481	0.0464583	1	1.07788	0.594628	0.0805189	0.506876	-0.722997	0.0756004
ENSMUSG00000046402	Rbp1	6.27526	1.85793	5.26e-06	2.67911	0.685996	0.00725293	1.11774	-1.04038	0.000107833	1.71321	-0.229061	0.848666	1.27304	-0.724469	0.0816289
ENSMUSG00000089809	Rasgef1b	0.0294337	-3.75417	3.45e-05	0.239936	-1.15406	5.73e-05	1.05411	2.3771	1.66e-26	0.107285	-2.27361	9.79e-10	0.291077	-0.734011	0.113546
ENSMUSG00000021417	Eci2	1.17146	0.275246	0.885868	1.26778	0.55718	0.0383116	0.89912	-0.16739	0.885899	0.942097	-0.0644789	1	0.63234	-0.734062	0.0653387
ENSMUSG00000025427	Rnf165	0.241356	-1.01162	0.425005	0.0649608	-3.30065	7.78e-28	0.591202	0.433988	0.24084	1.24384	1.97122	4.58e-16	0.311151	-0.735625	0.095706
ENSMUSG00000024750	Zfand5	1.62474	-0.473626	0.9641	4.00033	1.40772	2.25e-11	1.52625	-0.715072	0.0130089	1.43997	-0.730871	0.0645618	1.43197	-0.74021	0.0595697
ENSMUSG00000004032	Gstm5	1.20678	-0.126145	1	1.67431	0.523243	0.0591186	1.05	-0.432868	0.265271	1.7065	0.478428	0.24848	0.844793	-0.740258	0.0647995
ENSMUSG00000057858	Fam204a	0.765275	-0.926098	0.436076	1.20701	-0.320881	0.384134	1.88446	0.61371	0.0262445	1.75847	0.38213	0.437786	0.911707	-0.749208	0.0547891
ENSMUSG00000070473	Cldn3	0.0353204	-5.36093	3.39e-10	2.95467	1.48119	3.58e-12	1.25425	-0.474202	0.195391	1.08626	-0.655959	0.130996	1.02044	-0.758272	0.058264
ENSMUSG00000023906	Cldn6	0.117735	-4.59658	2.52e-09	4.03071	0.779059	0.00104971	2.47976	-0.261939	0.659998	3.40798	0.333138	0.557013	1.79832	-0.764483	0.0380544
ENSMUSG00000040435	Ppp1r15a	0.30611	-1.14336	0.290859	1.04042	1.01161	1.93e-05	0.664076	-0.00474865	1	0.398966	-0.855907	0.0315873	0.42156	-0.767211	0.0680942
ENSMUSG00000025880	Smad7	0.394411	-1.35095	0.145157	0.505018	-1.21676	3.01e-06	1.94604	1.72804	6.66e-16	0.757701	-0.445872	0.45799	0.622303	-0.770019	0.0541514
ENSMUSG00000074505	Fat3	0.0588673	-2.7926	0.00145495	0.138304	-1.95999	8.83e-12	0.283284	-0.772796	0.0210571	1.40812	2.72501	1.18e-29	0.267657	-0.777625	0.088369
ENSMUSG00000026728	Vim	5.50409	0.59857	0.487978	2.67387	-0.627957	0.0294427	4.28314	0.298906	0.536294	4.46239	0.327858	0.578185	2.34033	-0.77929	0.0382676
ENSMUSG00000059493	Nhs	0.482712	-1.1162	0.290859	0.716664	-0.677773	0.019338	1.40411	0.69446	0.0102403	1.49864	0.701981	0.025104	0.64405	-0.779785	0.0493835
ENSMUSG00000053477	Tcf4	1.71304	0.304009	0.838388	2.05989	0.856227	0.00027612	1.20601	-0.296746	0.589395	1.11308	-0.395098	0.557013	0.879923	-0.78304	0.0432798
ENSMUSG00000022892	App	1.43636	-1.27163	0.160532	2.09656	-0.882736	0.000624561	4.861	0.825903	0.000664871	4.85297	0.675834	0.0338791	2.10947	-0.78476	0.0304924
ENSMUSG00000003847	Nfat5	0.5769	-0.750503	0.642429	1.22797	0.538827	0.0532278	0.93607	-0.0394455	1	1.05273	0.173864	0.877425	0.59721	-0.788041	0.0456092
ENSMUSG00000002233	Rhoc	1.12437	0.428897	0.663186	1.21225	0.783293	0.00121438	0.617888	-0.611677	0.0570945	0.87672	0.0561256	1	0.52695	-0.801333	0.0380086
ENSMUSG00000007872	Id3	17.3423	0.75954	0.252669	8.66598	-0.384928	0.245122	13.7372	0.57089	0.0402693	10.8928	0.0539548	1	6.5576	-0.802598	0.0228182
ENSMUSG00000019960	Dusp6	1.28919	0.466926	0.603787	0.594077	-0.877201	0.00131908	0.91041	-0.0851943	1	1.87246	1.32066	2.47e-07	0.588846	-0.802716	0.0412238
ENSMUSG00000069729	Arid1b	0.30611	-1.22659	0.21502	0.483015	-0.713828	0.0128173	1.15367	1.15081	5.9e-07	0.74429	0.0979359	0.998416	0.434943	-0.808212	0.0390859
ENSMUSG00000007613	Tgfbr1	0.417958	-1.01529	0.372937	0.661133	-0.439495	0.199091	0.846774	0.0420703	1	1.53887	1.18715	7.19e-06	0.511894	-0.810038	0.0386213
ENSMUSG00000026223	Itm2c	0.759388	-0.149963	1	1.09281	0.565027	0.0424856	0.888856	0.117159	0.93217	0.692324	-0.331639	0.693371	0.516913	-0.814039	0.0421842
ENSMUSG00000040158	Tax1bp3	1.67183	1.00094	0.0531497	1.21854	0.721178	0.00351835	0.815982	-0.142322	0.925803	0.506251	-0.915502	0.0119153	0.536987	-0.820912	0.0308575
ENSMUSG00000028152	Tspan5	1.08316	3.31865	2.56e-19	0.116301	-0.576429	0.151055	0.0934017	-0.969559	0.0079122	0.13243	-0.289768	0.858499	0.0953529	-0.826363	0.118075
ENSMUSG00000032246	Calml4	0.0529806	-4.57828	2.81e-08	3.04268	2.23854	2.18e-27	0.781085	-0.993475	0.000324982	0.467696	-1.6949	3.35e-07	0.802972	-0.846517	0.0277797
ENSMUSG00000037892	Pcdh18	1.00663	2.73291	8.84e-13	0.286037	0.855909	0.00211833	0.112903	-1.0067	0.00271192	0.0419082	-2.3907	1.31e-08	0.115427	-0.860353	0.071434
ENSMUSG00000024538	Ppic	1.56587	1.7714	7.97e-05	0.630748	0.433305	0.203387	0.390029	-0.532768	0.206744	0.382203	-0.502048	0.451986	0.30446	-0.873084	0.0504254
ENSMUSG00000024012	Mtch1	1.4187	-1.33636	0.12894	6.60609	1.57822	1.83e-14	2.42229	-0.686687	0.0181272	2.20102	-0.766821	0.035947	2.06096	-0.873589	0.0119383
ENSMUSG00000032366	Tpm1	1.43048	0.240011	0.93831	2.00121	1.13941	2.58e-07	0.940176	-0.506563	0.144283	0.921981	-0.479032	0.380858	0.724347	-0.874121	0.0182006
ENSMUSG00000021760	Gpx8	0.994858	0.0876475	1	1.47838	1.03043	7.08e-06	0.767742	-0.395001	0.377858	0.734232	-0.421256	0.514937	0.557061	-0.874327	0.021278
ENSMUSG00000051855	Mest	1.63062	-0.135896	1	3.00391	1.21864	6.55e-08	1.51188	-0.322493	0.544664	0.640358	-1.66131	7.84e-07	1.05223	-0.881407	0.0220384
ENSMUSG00000053398	Phgdh	1.18912	-0.0735094	1	1.62821	0.572431	0.0327493	1.01408	-0.405254	0.321072	1.61933	0.472843	0.258467	0.736057	-0.883151	0.0169632
ENSMUSG00000016918	Sulf1	0.429731	-2.06159	0.00805535	3.53617	1.79507	1.3e-17	0.864223	-1.27895	1.21e-06	1.4869	-0.270271	0.810844	1.01877	-0.895004	0.0168848
ENSMUSG00000027559	Car3	1.74247	4.94404	1.62e-24	0.0261939	-2.79322	9.77e-08	0.0595308	-1.54289	0.00469463	0.0771111	-0.991369	0.321506	0.08197	-0.895614	0.418378
ENSMUSG00000000031	H19	1.97206	-0.638366	0.778488	5.0638	1.21344	2.51e-08	3.73504	0.46446	0.156627	0.107285	-5.06271	1e-38	1.75985	-0.897935	0.0105775
ENSMUSG00000001794	Capns1	1.14791	-0.149038	1	2.08398	1.15068	1.76e-07	1.0346	-0.395318	0.339831	0.893483	-0.591396	0.197077	0.734384	-0.910622	0.0122014
ENSMUSG00000042745	Id1	10.0428	0.612113	0.446281	5.9282	-0.246886	0.55713	8.25528	0.440089	0.181132	7.75134	0.254443	0.721015	3.89441	-0.913959	0.00709504
ENSMUSG00000053113	Socs3	1.66595	2.92449	8.23e-16	0.212694	-0.603645	0.0878687	0.242229	-0.366218	0.536294	0.221275	-0.468649	0.51335	0.167286	-0.922983	0.0354399
ENSMUSG00000020423	Btg2	0.653427	-1.13961	0.276105	1.69003	0.389704	0.220582	1.53343	0.182698	0.804234	1.60089	0.233236	0.785425	0.80799	-0.924131	0.0120726
ENSMUSG00000024598	Fbn2	3.50261	1.71374	3.01e-05	0.927263	-0.477901	0.152015	1.48416	0.478009	0.154027	1.02591	-0.253048	0.840241	0.677507	-0.937492	0.0119504
ENSMUSG00000028161	Ppp3ca	1.02429	0.265999	0.904507	0.97546	0.260235	0.50095	0.806745	-0.129318	0.942396	1.11141	0.463432	0.245392	0.490147	-0.938803	0.00951055
ENSMUSG00000005360	Slc1a3	6.42831	1.20088	0.0166078	2.28934	-0.501682	0.108619	1.88548	-0.857136	0.00212599	6.3097	1.49117	1.41e-09	1.69293	-0.940094	0.0073623
ENSMUSG00000009207	Lnpk	0.523919	-0.763239	0.643394	0.529116	-0.936486	0.00056868	1.57757	1.4285	1.12e-10	0.814696	-0.124237	1	0.488474	-0.9714	0.00819878
ENSMUSG00000042258	Isl1	0.241356	-4.14841	4.65e-08	0.543785	-3.36098	1.36e-35	5.47991	0.604355	0.0321001	10.9682	2.03799	9.32e-19	2.31858	-0.97353	0.00472289
ENSMUSG00000022139	Mbnl2	0.447392	-0.613759	0.81959	1.24578	1.46943	1.93e-11	0.495748	-0.599619	0.0751313	0.44758	-0.697208	0.10623	0.37472	-0.983918	0.00784622
ENSMUSG00000049866	Arl4c	0.211922	-3.09763	3.88e-05	3.62104	1.81333	3.82e-18	1.4544	-0.386095	0.372773	0.663826	-1.59754	1.24e-06	0.980294	-0.986381	0.00621608
ENSMUSG00000021453	Gadd45g	0.86535	-0.377106	1	1.23845	0.222862	0.590957	1.47595	0.617568	0.034365	0.952155	-0.267684	0.825862	0.613939	-0.989421	0.00793373
ENSMUSG00000018474	Chd3	1.11848	0.32081	0.820269	1.52658	1.21335	4.54e-08	0.686657	-0.536962	0.125833	0.631976	-0.610658	0.185286	0.500184	-0.98957	0.00612988
ENSMUSG00000042700	Sipa1l1	0.741728	-2.07797	0.00485371	2.02217	-0.75627	0.00459427	4.11276	0.680267	0.00933305	4.99546	0.948073	0.000519321	1.66115	-0.996294	0.00298226
ENSMUSG00000034165	Ccnd3	1.22444	-0.0624589	1	1.68269	0.597952	0.0215099	1.18856	-0.140554	0.909137	1.38968	0.152692	0.910095	0.700927	-0.996654	0.00441596
ENSMUSG00000018593	Sparc	1.51878	-2.12652	0.0031915	7.91998	0.464404	0.0982153	7.79545	0.433308	0.191628	5.8705	-0.141305	0.994283	3.50296	-0.996782	0.00262786
ENSMUSG00000038668	Lpar1	1.67772	3.27274	5.58e-18	0.104775	-1.54131	2.39e-06	0.289443	0.314502	0.636992	0.134106	-1.01969	0.0346167	0.135501	-1.00372	0.0389908
ENSMUSG00000029103	Lrpap1	0.353204	-0.704354	0.739447	1.12634	1.69635	1.03e-14	0.36129	-0.85802	0.00484987	0.358734	-0.775739	0.0696237	0.311151	-1.00438	0.00884918
ENSMUSG00000070436	Serpinh1	5.47466	1.24883	0.00921021	2.96934	0.400159	0.188449	1.95836	-0.441875	0.240052	2.52623	0.0492904	1	1.33327	-1.01802	0.00339752
ENSMUSG00000004415	Col26a1	2.6196	6.08369	6.31e-65	0.0178118	-3.61324	4.51e-17	0.033871	-2.69486	1.49e-11	0.0268213	-2.81957	8.42e-08	0.0903343	-1.02622	0.0823956
ENSMUSG00000025351	Cd63	2.16632	-0.343633	1	3.93222	0.822011	0.000559489	2.2673	-0.352847	0.439707	2.42732	-0.193394	0.912881	1.46375	-1.02786	0.00347987
ENSMUSG00000020903	Stx8	0.412071	-0.504	0.949102	1.1672	1.75645	1.4e-16	0.354105	-0.924534	0.00126916	0.355382	-0.819631	0.0398338	0.311151	-1.03265	0.00489271
ENSMUSG00000022577	Ly6h	0.0412071	-3.99836	9.68e-06	1.10957	1.00365	7.09e-05	0.342815	-1.3315	4.49e-06	1.2321	1.03944	0.000433482	0.381411	-1.03635	0.0098861
ENSMUSG00000026827	Gpd2	0.111848	-2.28312	0.00477924	1.23949	2.20314	1.99e-25	0.263783	-1.32511	1.19e-06	0.313473	-0.924255	0.0165507	0.289404	-1.05182	0.00450581
ENSMUSG00000052837	Junb	0.835916	-0.0977639	1	1.04985	0.339669	0.333899	1.23783	0.721975	0.00863612	0.455961	-1.11191	0.00222731	0.471746	-1.05831	0.00423478
ENSMUSG00000023043	Krt18	0.105961	-4.52403	5.65e-09	3.65876	0.911705	7.13e-05	2.51158	0.063827	1	2.32339	-0.0823331	1	1.27806	-1.07172	0.00181254
ENSMUSG00000044408	Sptssa	2.7491	-0.216027	1	7.40343	2.33964	8.29e-29	1.26349	-1.64111	3.82e-10	1.18516	-1.59869	2.43e-06	1.65947	-1.07191	0.0023741
ENSMUSG00000022150	Dab2	1.24799	4.37081	2.74e-22	0.0942979	-0.462105	0.504036	0.0554252	-1.38736	0.00460862	0.0134106	-3.25691	6.2e-07	0.0618957	-1.07253	0.160633
ENSMUSG00000031603	Fgf20	0.0765275	-3.08437	0.00147665	0.115253	-2.92575	1.48e-19	0.0831378	-3.4241	1.92e-24	3.01572	4.30875	1.35e-64	0.346281	-1.07658	0.0158828
ENSMUSG00000048482	Bdnf	0.00588673	-4.576	0.000119215	0.0869636	-1.93682	5.83e-09	0.0492668	-2.81773	1.2e-15	1.11979	3.81655	1.36e-45	0.135501	-1.10005	0.021748
ENSMUSG00000020176	Grb10	2.53129	-0.945379	0.412176	3.0563	-0.82543	0.00155365	8.65865	1.46913	3.34e-12	4.14221	-0.23497	0.825862	2.4407	-1.10368	0.000735169
ENSMUSG00000027878	Notch2	0.847689	0.266737	0.933851	1.30655	1.45959	1.31e-09	0.462903	-0.81509	0.0162674	0.494517	-0.617503	0.268541	0.364683	-1.10812	0.00685045
ENSMUSG00000003031	Cdkn1b	0.200149	-1.63303	0.0814879	0.199073	-1.96199	1.58e-12	0.489589	-0.438232	0.334448	1.91772	2.53983	3.01e-26	0.312824	-1.11203	0.00358432
ENSMUSG00000005973	Rcn1	0.988971	-1.1737	0.226081	2.05465	-0.108094	0.884287	2.2673	0.0912827	0.977017	3.6611	0.988227	0.000250422	1.1091	-1.11315	0.00101475
ENSMUSG00000037235	Mxd4	0.62988	-0.462556	0.977534	1.36418	1.05487	3.24e-06	0.703079	-0.391663	0.375191	0.792904	-0.138191	1	0.438289	-1.11346	0.00135816
ENSMUSG00000015843	Rxrg	0.0235469	-4.88239	2.71e-08	0.843443	0.0566374	0.968362	1.37023	1.20572	1.41e-07	0.564923	-0.630866	0.168318	0.418214	-1.11515	0.00174613
ENSMUSG00000052957	Gas1	2.08979	-1.47281	0.0732846	6.71611	0.382782	0.210204	7.6066	0.673048	0.00966656	4.6099	-0.335476	0.608137	2.85724	-1.11729	0.000562207
ENSMUSG00000049382	Krt8	0.0529806	-4.40412	5.88e-08	1.84719	1.01862	8.13e-06	1.12698	-0.0908232	0.998035	1.17678	-0.00329333	1	0.595537	-1.13113	0.00112661
ENSMUSG00000015619	Gata3	0.194262	-5.3295	1.13e-11	1.28455	-2.97995	9.51e-31	15.2296	1.76929	1.57e-17	11.6505	0.790782	0.00775442	3.83753	-1.13628	0.000550661
ENSMUSG00000049422	Chchd10	0.0824142	-3.45984	8.95e-06	1.26254	0.68654	0.00687327	1.14443	0.465116	0.166458	0.687295	-0.498591	0.353129	0.463381	-1.13652	0.0011267
ENSMUSG00000002265	Peg3	1.57764	0.648823	0.343821	2.24848	2.03839	9.91e-23	0.602492	-1.00578	0.000238902	0.221275	-2.44237	5.44e-13	0.51524	-1.15122	0.000936541
ENSMUSG00000031548	Sfrp1	0.394411	-4.35079	6.47e-09	5.40327	-0.681209	0.0137288	15.0705	1.67881	1e-15	5.73137	-0.511846	0.27915	3.86095	-1.15208	0.000441077
ENSMUSG00000029223	Uchl1	0.618107	-1.63975	0.0435168	1.10433	-0.975311	0.000155923	2.52082	0.658025	0.0148771	3.4415	1.17381	5.56e-06	0.930109	-1.15414	0.000689237
ENSMUSG00000019789	Hey2	0.0353204	-3.47996	0.000111038	0.0890591	-2.67358	3.27e-19	0.223754	-1.21947	3.67e-05	1.70483	3.41561	2.65e-47	0.214126	-1.16749	0.0027045
ENSMUSG00000027907	S100a11	4.72705	0.40977	0.666759	6.8848	1.58755	1.15e-14	2.6563	-0.588482	0.0575395	1.58078	-1.35519	1.6e-05	1.77657	-1.17198	0.000282722
ENSMUSG00000021025	Nfkbia	0.653427	-0.348165	1	0.74181	-0.210239	0.67025	0.988416	0.383098	0.332282	1.18684	0.668518	0.0389222	0.404831	-1.17572	0.000761375
ENSMUSG00000049690	Nckap5	0.0765275	-2.30667	0.0106196	0.0534355	-3.26369	1.08e-24	0.476246	0.435552	0.271823	1.08626	2.19665	1.47e-18	0.189033	-1.18254	0.00277911
ENSMUSG00000028173	Wls	0.947764	-0.16729	1	1.63869	0.986622	1.68e-05	0.8478	-0.433965	0.281156	1.06615	0.0121882	1	0.511894	-1.19998	0.000443356
ENSMUSG00000029090	Adgra3	0.400298	-0.858474	0.604494	0.345759	-1.31692	2.52e-06	1.33534	1.53742	4.32e-11	0.766082	0.1222	0.988159	0.342936	-1.21102	0.00133421
ENSMUSG00000039168	Dap	0.729955	-0.653178	0.761725	1.46162	0.552883	0.0422286	1.48827	0.600669	0.0345722	0.767759	-0.652696	0.131213	0.52695	-1.25587	0.000210242
ENSMUSG00000013089	Etv5	0.359091	-0.909087	0.482153	0.152972	-2.4991	3.08e-20	1.04384	1.03627	1.54e-05	1.3528	1.39152	2.96e-08	0.309479	-1.25712	0.000318045
ENSMUSG00000001418	Glmp	0.435618	-1.1557	0.269623	0.695709	-0.596142	0.0504901	1.06642	0.240716	0.705047	1.83055	1.2692	9.35e-07	0.434943	-1.28564	0.000186547
ENSMUSG00000039323	Igfbp2	2.58428	3.87855	3.67e-27	0.282894	-0.0975776	0.977819	0.189883	-0.842469	0.0293473	0.0318502	-3.40845	5.91e-13	0.132156	-1.32046	0.00334992
ENSMUSG00000029810	Tmem176b	1.10082	-0.00460616	1	1.57582	0.784232	0.00111068	0.97302	-0.250274	0.705309	1.17343	0.108148	0.994283	0.490147	-1.33343	6.36e-05
ENSMUSG00000021062	Rab15	0.064754	-3.28099	4.89e-05	1.57163	2.47308	2.31e-32	0.318182	-1.30582	1.4e-06	0.298387	-1.28093	0.000244932	0.286059	-1.34716	0.000112749
ENSMUSG00000021974	Fgf9	0.0294337	-4.39749	6.93e-07	1.7047	2.48916	1.81e-31	0.365396	-1.20402	1.71e-05	0.290005	-1.44697	4.23e-05	0.307806	-1.35486	0.000156714
ENSMUSG00000039481	Nrtn	0.0706408	-3.13995	8.54e-05	1.46267	2.23296	1.6e-26	0.456745	-0.646098	0.0479749	0.184396	-1.99255	6.33e-09	0.276021	-1.3759	7.82e-05
ENSMUSG00000024500	Ppp2r2b	0.0765275	-4.1209	1.99e-07	2.93476	2.01497	1.73e-22	0.647654	-1.34748	2.28e-07	1.20528	-0.205982	0.927651	0.5855	-1.37941	4.12e-05
ENSMUSG00000027985	Lef1	1.65417	4.35308	4.65e-34	0.0534355	-1.90425	6.82e-08	0.157038	-0.0398077	1	0.0134106	-3.67832	7.29e-12	0.0669143	-1.40431	0.00351365
ENSMUSG00000043165	Lor	0.111848	-1.91472	0.0533673	0.171832	-1.60588	6.82e-08	0.330498	-0.484273	0.301744	1.34274	2.57721	2.25e-24	0.178996	-1.40633	0.000406573
ENSMUSG00000022261	Sdc2	0.364977	-0.597906	0.8455	1.06242	1.63319	5.53e-14	0.420821	-0.511328	0.180936	0.325208	-0.870633	0.027843	0.230854	-1.41119	6.46e-05
ENSMUSG00000068220	Lgals1	16.6595	3.54428	7.93e-27	1.27197	-1.01198	0.000335043	2.0846	-0.104996	0.989841	0.494517	-2.37242	4.14e-11	0.92509	-1.41788	0.000104494
ENSMUSG00000039156	Stim2	0.117735	-1.97817	0.0226712	1.16091	2.63103	3.91e-34	0.214516	-1.40185	5.82e-07	0.159251	-1.72791	1.34e-06	0.194051	-1.42525	8.94e-05
ENSMUSG00000020140	Lgr5	0.00588673	-5.43032	1.69e-07	0.0701996	-3.1755	4.21e-25	0.570674	0.370615	0.398056	1.43494	2.40093	4.56e-23	0.197397	-1.44425	0.000103372
ENSMUSG00000067276	Capn6	0.376751	-0.256955	1	1.08443	2.46041	4.38e-30	0.244281	-1.12797	8.88e-05	0.0888454	-2.55006	5.82e-12	0.182341	-1.47048	5.04e-05
ENSMUSG00000007097	Atp1a2	1.47168	4.68523	1.14e-33	0.0356237	-2.18359	6.07e-08	0.0882698	-0.709141	0.189861	0.0502899	-1.49439	0.006644	0.0501857	-1.49802	0.00621122
ENSMUSG00000027797	Dclk1	0.924217	-0.800948	0.608953	2.95991	1.53259	1.39e-12	1.03871	-0.791139	0.00689474	1.46176	-0.131949	1	0.627322	-1.5055	9.19e-06
ENSMUSG00000017724	Etv4	1.07727	2.53742	3.19e-11	0.0523877	-2.50131	1.01e-15	0.239149	0.0772707	1	0.417406	1.13675	0.000111698	0.0886614	-1.53771	9.38e-05
ENSMUSG00000008540	Mgst1	0.376751	-1.63601	0.0474068	1.48676	0.56719	0.0359837	1.32199	0.308909	0.510177	1.20696	0.0984066	0.998416	0.438289	-1.55945	2.78e-06
ENSMUSG00000004665	Cnn2	1.41282	3.35824	2.05e-20	0.222124	0.196848	0.716352	0.0841642	-1.56091	1.6e-06	0.110638	-0.9877	0.0348155	0.0752786	-1.5827	0.000200822
ENSMUSG00000056124	B4galt6	0.247243	-1.0388	0.459336	1.22797	2.52458	7.02e-29	0.202199	-1.62755	2.86e-08	0.251449	-1.14298	0.00418149	0.18736	-1.60021	2.73e-05
ENSMUSG00000036402	Gng12	1.07727	2.11871	2.21e-07	0.198026	-0.717355	0.0274011	0.269941	-0.140762	0.946344	0.343647	0.307947	0.658332	0.107063	-1.60417	3.02e-05
ENSMUSG00000022025	Cnmd	0.123621	-4.83037	1.05e-09	7.77644	2.13796	1.52e-25	2.7651	-0.45146	0.23423	1.09129	-1.87525	8.4e-09	1.29981	-1.60734	1.12e-06
ENSMUSG00000032826	Ank2	1.09493	1.88698	5.09e-06	0.508161	0.92526	0.000194782	0.219648	-0.803162	0.0121456	0.266536	-0.393581	0.596131	0.123791	-1.61212	1.22e-05
ENSMUSG00000031673	Cdh11	0.682861	0.00507871	1	0.725046	0.124744	0.817809	1.05513	0.996529	4.48e-05	0.474401	-0.614273	0.197044	0.250929	-1.62232	2.78e-06
ENSMUSG00000052512	Nav2	0.0412071	-4.37752	1.29e-07	0.825631	-0.225924	0.632584	1.28915	0.731787	0.00580291	1.3528	0.699109	0.0266712	0.337917	-1.63628	1.16e-06
ENSMUSG00000022114	Spry2	0.871236	-0.850967	0.593193	0.805723	-1.18293	1.57e-05	2.56393	1.20137	4.43e-07	2.28651	0.733212	0.0302839	0.560407	-1.64096	3.17e-06
ENSMUSG00000024644	Cndp2	0.141282	-2.38876	0.00385413	2.05255	3.30839	3.46e-53	0.151906	-2.67301	6.96e-21	0.254802	-1.71178	1.24e-06	0.264311	-1.65616	3.56e-06
ENSMUSG00000002900	Lamb1	0.294337	-0.949304	0.478919	1.02051	1.4308	2.37e-10	0.619941	0.205143	0.763485	0.192778	-1.72614	8.53e-07	0.19907	-1.67759	2.31e-06
ENSMUSG00000020053	Igf1	0.088301	-2.3324	0.0478301	1.0949	2.4897	4.44e-21	0.102639	-2.5249	8.51e-13	0.412377	-0.156538	1	0.158921	-1.68638	0.000242978
ENSMUSG00000047446	Arl4a	2.1722	2.26009	3.41e-09	0.497683	-0.159016	0.815288	0.367449	-0.729647	0.0250181	0.774464	0.665727	0.056305	0.189033	-1.69382	2.4e-06
ENSMUSG00000031875	Cmtm3	1.40104	1.36035	0.00269241	0.773243	0.58863	0.0277939	0.580938	-0.024607	1	0.425788	-0.547395	0.284542	0.205761	-1.69762	7.47e-07
ENSMUSG00000032024	Clmp	1.12437	5.3891	7.04e-45	0.0523877	-0.827634	0.0742825	0.0153959	-2.74954	1.14e-09	0.00167633	-4.90441	1.09e-10	0.0267657	-1.73967	0.00251947
ENSMUSG00000030551	Nr2f2	2.29583	0.0605145	1	0.610841	-2.2135	9.69e-16	3.32038	0.933091	0.000338607	4.46742	1.38674	2.6e-07	0.747767	-1.74958	9.99e-07
ENSMUSG00000022037	Clu	0.353204	-5.27641	1.72e-10	3.10345	-2.46897	1.58e-20	24.2783	1.50131	2.28e-11	23.9648	1.14772	2.84e-05	4.47155	-1.75205	1.83e-07
ENSMUSG00000020044	Timp3	2.12511	3.34706	5.87e-20	0.260891	-0.306554	0.571374	0.141642	-1.38896	1.8e-05	0.306768	0.0116313	1	0.102044	-1.75746	2.45e-05
ENSMUSG00000053441	Adamts19	0.0235469	-4.2236	1.17e-05	0.0932502	-2.87453	1.03e-20	0.851906	1.15211	7.06e-06	1.15499	1.59591	3.48e-09	0.173977	-1.76382	4.16e-06
ENSMUSG00000016487	Ppfibp1	0.335544	-1.42734	0.128886	0.470442	-1.15497	1.72e-05	1.74795	1.72768	3.1e-15	0.923657	0.0785816	1	0.28104	-1.84631	8.48e-08
ENSMUSG00000022309	Angpt1	0.0824142	-2.84464	0.0007004	0.0324804	-4.63262	3.77e-42	1.14135	1.58322	4.14e-12	1.23713	1.41202	8.12e-08	0.182341	-1.91822	1.17e-07
ENSMUSG00000039202	Abhd2	1.07139	0.325687	0.85284	1.9153	2.10303	8.67e-19	0.47522	-1.1092	0.000581219	0.410701	-1.22821	0.00308291	0.254274	-1.96681	6.82e-07
ENSMUSG00000026185	Igfbp5	1.0655	-2.48103	0.00114023	6.1346	0.150085	0.781708	7.09237	0.467707	0.171116	8.42523	0.7206	0.0272301	1.67286	-1.97581	2.05e-09
ENSMUSG00000020099	Unc5b	0.111848	-2.2887	0.00508411	0.216885	-1.64567	9.43e-10	1.09413	1.75651	1.23e-15	0.737585	0.540567	0.164374	0.158921	-1.98218	2.16e-08
ENSMUSG00000048915	Efna5	1.17735	1.03248	0.0634867	1.14834	1.56304	3.72e-12	0.383871	-0.858261	0.0054928	0.367116	-0.836748	0.0467369	0.17565	-1.98223	3.98e-08
ENSMUSG00000022656	Nectin3	0.235469	-1.95542	0.0170018	0.52283	-0.996606	0.000259525	0.904252	0.0206598	1	2.34686	2.01631	4.3e-17	0.259293	-1.98849	7.93e-09
ENSMUSG00000032068	Plet1	0.0294337	-4.44527	1.44e-06	0.12154	-2.98569	9.86e-24	1.10645	0.952968	0.000297151	1.82385	1.8975	1.08e-13	0.209107	-1.99803	5.48e-08
ENSMUSG00000039607	Rbms3	0.988971	-0.276233	1	1.74661	0.85786	0.00030561	1.78387	0.921525	0.000135601	0.291681	-2.23828	1.53e-11	0.329553	-2.05499	6.64e-10
ENSMUSG00000023571	C1qtnf12	0.211922	-2.76034	0.000395993	0.982794	-0.67719	0.0204486	3.06891	2.09601	7.49e-23	0.759377	-1.02238	0.00545756	0.388103	-2.06178	1.95e-09
ENSMUSG00000098557	Kctd12	3.04344	4.06795	1.62e-29	0.0953457	-2.12066	2.96e-10	0.231965	-0.649971	0.15105	0.318502	-0.0374766	1	0.0886614	-2.06807	3.39e-06
ENSMUSG00000035493	Tgfbi	1.37161	7.0839	7.47e-60	0.00838204	-3.51558	5.7e-11	0.00410557	-4.42761	1.07e-13	0.00167633	-4.84552	5.12e-09	0.0200743	-2.08731	0.00148125
ENSMUSG00000020911	Krt19	0.00588673	-5.21273	1.95e-06	1.25626	4.0732	9.85e-65	0.0780058	-2.80025	8.2e-19	0.0536425	-3.15012	6.6e-14	0.107063	-2.14104	6.78e-08
ENSMUSG00000055373	Fut9	0.0353204	-3.70277	9.31e-05	1.58316	4.3432	2.53e-73	0.0441349	-3.95394	6.49e-31	0.0838164	-2.81432	2.78e-12	0.132156	-2.14283	4.68e-08
ENSMUSG00000032231	Anxa2	0.217809	-2.08977	0.00849608	1.83671	1.769	1.07e-16	0.759531	-0.354465	0.481308	0.558217	-0.818833	0.03844	0.219144	-2.26568	4.86e-11
ENSMUSG00000029231	Pdgfra	1.09493	6.76043	5.8e-57	0.00628653	-3.60045	3.75e-11	0.0112903	-2.83016	2.81e-08	0.00670531	-3.22066	3.66e-06	0.0133829	-2.34908	0.000395844
ENSMUSG00000031367	Ap1s2	0.141282	-1.87138	0.0562359	1.54544	3.90508	2.26e-62	0.0769794	-3.15845	3.1e-23	0.0637005	-3.23254	5.37e-15	0.108736	-2.45385	5.1e-10
ENSMUSG00000038305	Spats2l	0.382638	-1.12632	0.289952	1.78537	2.04165	1.52e-22	0.653812	-0.44108	0.275366	0.368792	-1.31128	0.000117026	0.168959	-2.49702	5.33e-13
ENSMUSG00000042302	Ehbp1	0.117735	-1.8433	0.0529239	1.23216	3.60215	6.29e-56	0.133431	-2.01913	6.23e-12	0.0553188	-3.14933	9.36e-15	0.0853157	-2.52112	1.1e-10
ENSMUSG00000045658	Pid1	1.96617	0.981788	0.098124	3.08773	3.78494	8.18e-64	0.0318182	-5.47401	7.89e-52	0.0653768	-4.22823	1.08e-23	0.207434	-2.55193	1.35e-11
ENSMUSG00000055639	Dach1	0.129508	-1.84975	0.0529439	1.0949	2.34236	5.69e-25	0.359237	-0.507096	0.243634	0.13243	-2.01155	1.05e-07	0.0920072	-2.55295	7.02e-11
ENSMUSG00000030208	Emp1	1.0184	2.74958	7.23e-12	0.29861	0.956429	0.000770311	0.120088	-0.905078	0.0136315	0.0335266	-2.71487	1.66e-09	0.0368029	-2.5827	1.02e-08
ENSMUSG00000050295	Foxc1	1.29508	4.50958	6.65e-35	0.0314326	-2.25707	3.25e-09	0.0975073	-0.389335	0.645782	0.0586715	-1.14295	0.0333887	0.0217471	-2.5936	6.5e-07
ENSMUSG00000033149	Phldb2	0.388524	-0.186965	1	1.24788	3.35938	4.07e-49	0.114956	-2.32036	8.27e-15	0.0871691	-2.55399	5.51e-11	0.0836429	-2.61514	3.23e-11
ENSMUSG00000035566	Pcdh17	0.0824142	-2.6403	0.0105978	0.170784	-1.95351	1.09e-09	1.24912	2.47338	6.37e-23	0.422435	-0.365989	0.762661	0.0953529	-2.67129	6.98e-10
ENSMUSG00000047907	Tshz2	1.13025	-0.0850352	1	1.87024	1.01607	9.49e-06	1.36715	0.282704	0.59043	0.900189	-0.483296	0.384866	0.205761	-2.76756	1.32e-15
ENSMUSG00000029761	Cald1	2.31349	2.5841	9.4e-13	0.524925	0.17402	0.715999	0.451613	-0.131754	0.950163	0.32856	-0.646678	0.183355	0.0802972	-2.80108	1.4e-13
ENSMUSG00000022548	Apod	1.0184	7.07151	1.71e-35	0.0115253	-2.63408	8.04e-05	0.00410557	-3.99216	1.26e-07	0.00335266	-3.82349	0.000128532	0.00836429	-2.80476	0.00343121
ENSMUSG00000074971	Fibin	0.0117735	-4.77041	6.77e-06	1.46686	4.8535	1.8e-82	0.0492668	-3.63146	1.95e-26	0.0318502	-4.03187	1.68e-18	0.0752786	-2.80868	1.75e-11
ENSMUSG00000019970	Sgk1	0.0529806	-3.16931	0.000288287	0.14459	-2.14965	5.78e-14	1.07463	2.0103	6.88e-19	0.690647	0.582812	0.138242	0.08197	-2.83068	3.42e-13
ENSMUSG00000029581	Fscn1	2.36058	2.23614	3.15e-09	0.75124	0.500758	0.0865842	0.530645	-0.223477	0.768222	0.370469	-0.790525	0.0586773	0.0953529	-2.85892	1.1e-14
ENSMUSG00000031198	Fundc2	1.35983	1.18201	0.015022	1.05614	1.16955	2.18e-07	0.721554	0.261054	0.640226	0.122372	-2.59659	1.41e-13	0.0986986	-2.91259	7.42e-16
ENSMUSG00000054196	Cthrc1	1.63062	2.23708	8.55e-08	0.806771	1.67949	2.77e-12	0.27302	-0.770766	0.0313383	0.015087	-4.89071	1.18e-22	0.0618957	-2.93838	1.92e-12
ENSMUSG00000050212	Eva1b	2.01326	5.92135	2.52e-60	0.0377192	-2.15342	3.67e-08	0.0318182	-2.42207	1.59e-09	0.0117343	-3.58248	7.71e-10	0.0184014	-2.98798	6.78e-08
ENSMUSG00000020846	Rflnb	0.412071	-0.959776	0.446281	1.59049	1.76749	2.7e-16	0.658944	-0.351509	0.49602	0.541454	-0.634327	0.174702	0.113754	-3.02042	1.5e-16
ENSMUSG00000085123	Rubie	0	-5.97753	3.25e-06	0.063913	-2.83943	6.36e-17	1.09208	4.62076	1.46e-67	0.0201159	-4.27686	1.7e-17	0.0434943	-3.20848	2.44e-12
ENSMUSG00000040118	Cacna2d1	0.164828	-1.34423	0.290059	1.3516	4.95395	9.64e-84	0.0256598	-4.4401	6.91e-33	0.0234686	-4.32469	1.25e-19	0.0501857	-3.26419	6.49e-14
ENSMUSG00000043969	Emx2	0.0470939	-4.63613	2.94e-08	0.719807	-1.01558	0.000151233	2.34941	1.56991	6.3e-13	1.80038	0.677474	0.044802	0.150557	-3.28778	9.87e-20
ENSMUSG00000021379	Id4	0.0824142	-4.30951	1.14e-07	2.9159	1.33837	1.58e-09	2.00865	0.409806	0.278832	1.0762	-0.728068	0.0842943	0.200743	-3.28784	8.25e-20
ENSMUSG00000048706	Lurap1l	0.088301	-2.98122	0.00037525	2.03369	3.53609	6.64e-59	0.274047	-1.68621	1.51e-09	0.125725	-2.71054	2.61e-13	0.0836429	-3.30539	2.09e-17
ENSMUSG00000000184	Ccnd2	7.75283	3.60972	4.79e-27	1.70051	1.25668	2.03e-07	0.226833	-2.5248	5.15e-18	0.015087	-6.17225	1.41e-34	0.1171	-3.32124	4.55e-17
ENSMUSG00000017493	Igfbp4	6.16929	3.1268	4.87e-20	0.868589	-0.239712	0.628112	0.91041	-0.149407	0.929772	0.588391	-0.855914	0.0373262	0.113754	-3.34369	1.65e-18
ENSMUSG00000075334	Rprm	0.28845	-1.958	0.0201552	0.375096	-1.8781	2.71e-12	2.21085	1.80206	3.2e-16	1.69644	0.816426	0.0102441	0.120446	-3.42108	1.36e-19
ENSMUSG00000026686	Lmx1a	0.0235469	-4.52591	7.16e-07	1.35579	1.93264	9.11e-19	0.71129	0.217314	0.731828	0.16428	-2.16824	1.37e-09	0.0669143	-3.48407	9.58e-19
ENSMUSG00000062980	Cped1	1.3775	7.23207	5.27e-72	0.00733428	-3.67988	4.34e-13	0.0143695	-2.77474	2.83e-09	0.00502899	-3.82349	2.45e-08	0.00669143	-3.49964	1.81e-07
ENSMUSG00000009097	Tbx1	0.27079	-1.01651	0.455619	1.68269	4.29785	2.43e-78	0.11085	-2.68646	1.06e-19	0.0167633	-5.15547	3.97e-27	0.0518586	-3.60161	2.12e-18
ENSMUSG00000021268	Meg3	2.70201	-0.196302	1	9.55238	4.34534	1.35e-89	0.421847	-3.29752	2.71e-30	0.145841	-4.65088	9.12e-31	0.232527	-3.97726	9.01e-25
ENSMUSG00000015001	Oc90	0.724068	-5.09394	6.07e-10	78.3584	5.57953	7.17e-142	2.15645	-3.90897	4.6e-42	0.61186	-5.54265	4.72e-42	1.621	-4.12897	1.01e-28
ENSMUSG00000021848	Otx2	0.0235469	-5.20221	4.08e-08	3.45969	6.13932	2.44e-137	0.0626099	-4.48082	2.13e-42	0.010058	-6.73059	5.72e-38	0.0685872	-4.1344	1.56e-23
ENSMUSG00000037016	Frem2	0.0412071	-4.63431	1.49e-06	3.02696	3.16592	3.87e-43	0.558358	-1.2522	4.38e-05	0.310121	-2.0384	9.04e-08	0.0719329	-4.17901	5.49e-22
ENSMUSG00000051022	Hs3st1	0.194262	-2.66371	0.00104736	0.133065	-3.61025	1.06e-33	3.00015	2.67966	2.43e-35	1.46344	0.346027	0.541883	0.0786243	-4.17944	3.26e-25
ENSMUSG00000027820	Mme	0.412071	-0.370584	1	1.6345	4.19366	1.21e-72	0.0964809	-2.86516	6.49e-21	0.0318502	-4.25563	1.08e-21	0.0334571	-4.18805	3.36e-21
ENSMUSG00000061762	Tac1	0.0529806	-5.46577	2.66e-06	0.0701996	-5.58341	3.78e-42	6.85117	3.40099	1.67e-37	2.2027	-0.191403	0.994283	0.155576	-4.23655	5.42e-18
ENSMUSG00000021095	Gsc	0.0117735	-4.74647	1.36e-05	1.48467	5.48598	5.85e-93	0.0492668	-3.60677	4.62e-25	0.00670531	-6.02223	1.33e-25	0.0267657	-4.24868	1.24e-18
ENSMUSG00000027070	Lrp2	0	-5.95764	0.000122825	1.15986	5.9103	2.69e-70	0.0153959	-4.87392	1.42e-24	0.0117343	-4.96352	3.43e-15	0.0200743	-4.2604	7.86e-13
ENSMUSG00000019894	Slc6a15	0.0176602	-4.66222	3.82e-05	1.89329	5.91148	3.98e-95	0.0348973	-4.4441	2.31e-30	0.0117343	-5.6738	1.57e-23	0.0334571	-4.27508	1.2e-17
ENSMUSG00000078190	Dnm3os	1.00663	8.31787	1.88e-67	0.00419102	-3.82556	1.23e-10	0.00205279	-4.62048	3.29e-12	0.00335266	-3.69998	2.35e-06	0.00167286	-4.29661	4.37e-07
ENSMUSG00000015053	Gata2	0.064754	-4.59784	3.29e-08	1.49515	-0.15684	0.786455	3.76686	2.3621	4.27e-29	0.367116	-2.35934	5.36e-12	0.09368	-4.35612	1.03e-28
ENSMUSG00000030226	Lmo3	0.0117735	-4.31395	4.33e-05	0.059722	-2.86082	2.26e-18	1.00381	4.18011	7.9e-63	0.102256	-1.88035	2.94e-06	0.0150557	-4.58612	1.04e-19
ENSMUSG00000021765	Fst	0.0176602	-6.92009	3.02e-12	0.347855	-3.38032	3.96e-31	6.17067	2.29211	1.8e-25	4.20926	0.831941	0.00997104	0.127137	-4.65983	3.93e-30
ENSMUSG00000026247	Ecel1	0.00588673	-5.28432	6.24e-06	1.41971	5.2017	1.12e-83	0.0595308	-3.27882	3.1e-21	0.0201159	-4.58752	1.26e-19	0.0167286	-4.83417	1.64e-20
ENSMUSG00000021835	Bmp4	0.147168	-3.29792	7.44e-05	0.339473	-2.45355	2.69e-18	4.36525	4.32175	4.7e-83	0.179367	-3.23297	1.23e-17	0.0501857	-5.06093	4.28e-31
ENSMUSG00000027210	Meis2	0.00588673	-4.7949	6.26e-06	1.0247	5.52736	8.3e-99	0.0400293	-3.3539	3.27e-24	0.00838164	-5.21898	3.45e-23	0.00836429	-5.22261	4.33e-23
ENSMUSG00000027416	Otor	30.9583	8.50292	1.71e-97	0.0754383	-4.90368	1.02e-22	0.137537	-4.04196	2.5e-17	0.0502899	-5.27162	4.46e-15	0.04684	-5.372	2.8e-15
ENSMUSG00000078307	AI593442	1.14791	9.82824	2.07e-42	0.00209551	-4.71697	1.04e-07	0	-6.35826	2.22e-09	0.00167633	-4.43048	0.00020246	0	-5.44139	3.84e-05
ENSMUSG00000037653	Kctd8	0.0235469	-4.33798	8.13e-06	1.9111	6.34645	4.99e-124	0.028739	-4.71852	6.39e-39	0.0201159	-4.96796	5.93e-25	0.0133829	-5.5052	3.83e-27
ENSMUSG00000029661	Col1a2	2.22518	6.05167	4.84e-57	0.0701996	-1.29632	0.00189726	0.0369501	-2.31953	3.3e-08	0.00167633	-5.717	8.37e-14	0.00167286	-5.72064	1.4e-13
ENSMUSG00000032419	Tbx18	6.08688	8.67436	7.12e-123	0.00733428	-5.74866	2.89e-30	0.0318182	-3.75781	1.69e-19	0.00502899	-5.87527	1.47e-18	0.00501857	-5.8789	2.07e-18
ENSMUSG00000026586	Prrx1	1.54232	8.00452	2.23e-78	0.00942979	-3.44542	7.5e-12	0.00923753	-3.48717	6.44e-12	0	-5.93555	3.3e-11	0	-5.93919	3.94e-11
ENSMUSG00000031375	Bgn	1.60119	7.5514	1.63e-69	0.00628653	-4.06728	1.19e-13	0.00718475	-3.91146	5.13e-13	0.010058	-3.18853	1.49e-06	0	-6.02876	5.49e-11
ENSMUSG00000056854	Pou3f4	2.24873	8.98738	8.64e-96	0.00628653	-4.47986	3.08e-17	0.00615835	-4.52161	2.5e-17	0.00167633	-5.42683	4.32e-12	0	-6.43412	3.97e-13
ENSMUSG00000026043	Col3a1	2.24873	8.98738	1.47e-92	0.00104776	-6.30559	2.58e-21	0.0102639	-3.85466	2.73e-14	0.00335266	-4.83821	8.54e-11	0	-6.43412	9.07e-13
ENSMUSG00000052305	Hbb-bs	0.170715	-6.45562	0.744122	1.88491	-3.3889	0.000166036	0.133431	-7.26126	1.49e-11	0.119019	-7.206	1.94e-06	0.115427	-7.25034	2.24e-06
ENSMUSG00000069917	Hba-a2	0.0294337	-7.92405	0.243961	1.04461	-3.38559	2.04e-05	0.0390029	-8.15701	1.95e-16	0.0318502	-8.20099	1.95e-09	0.0317843	-8.20463	2.71e-09
ENSMUSG00000069919	Hba-a1	0.0176602	-8.95972	0.137487	1.18082	-3.66901	3e-06	0.0513196	-8.22062	3.32e-17	0.0419082	-8.27307	6.76e-10	0.0384757	-8.39227	6.64e-10
