# Supplementary material for: PRDM16 expression and function in mammalian cochlear development
Source: Dev Dyn. 2022 May 7;251(10):1666–83. doi: 10.1002/dvdy.480 (PMC9790675; doi:10.1002/dvdy.480)
Supplement: Supplementary file 4 — TABLE S4 List of quantitative real time PCR primer sequences. [file DVDY-251-1666-s001.xlsx]

## Sheet: WT_vs_null_Differential_Express
Gene Symbol	Entrez ID	Description	Log2 Fold Change	LFC Standard Error	Wald Statistic	p Value	FDR Adj p Value	Significant	Status	Base Mean	WT	null	Prdm16_WT1	Prdm16_WT2	Prdm16_WT3	Prdm16_null_1	Prdm16_null_2	Prdm16_null_3
1500015O10Rik	78896	RIKEN cDNA 1500015O10 gene	-2.63236	0.0935498	-28.1386	3.30685e-174	5.63784e-170	Yes	OK	1913.73	3340.96	486.511	3516.45	3420.16	3086.26	518.121	436.952	504.46
Prdm16	70673	PR domain containing 16	-2.86781	0.112411	-25.5119	1.45603e-143	1.24119e-139	Yes	OK	3004.82	5387.72	621.909	5969.81	5280.35	4913	630.088	507.345	728.293
Fndc7	320181	fibronectin type III domain containing 7	4.19358	0.167752	24.9987	6.31308e-138	3.58772e-134	Yes	OK	348.683	14.0238	683.342	19.6505	11.5475	10.8735	774.987	625.812	649.228
Chrdl1	83453	chordin-like 1	1.89209	0.0930617	20.3315	6.76661e-92	2.8841e-88	Yes	OK	1164.56	466.006	1863.11	498.14	437.755	462.123	1804.64	1803.61	1981.09
Upp1	22271	uridine phosphorylase 1	-3.03095	0.17484	-17.3355	2.53772e-67	8.65312e-64	Yes	OK	293.125	552.696	33.5546	678.924	566.877	412.286	27.4429	30.9043	42.3167
Pla2r1	18779	phospholipase A2 receptor 1	-1.96931	0.119057	-16.5409	1.86344e-61	5.29497e-58	Yes	OK	867.446	1418.31	316.581	1559.27	1469.68	1225.99	353.464	275.563	320.716
Snap91	20616	synaptosomal-associated protein 91	-1.51172	0.0953016	-15.8625	1.15206e-56	2.80592e-53	Yes	OK	916.873	1379.27	454.477	1450.2	1371	1316.6	478.604	454.98	429.849
Alpk2	225638	alpha-kinase 2	2.10015	0.138171	15.1996	3.5576e-52	7.58169e-49	Yes	OK	302.462	95.5691	509.355	94.3223	88.1808	104.204	520.317	532.241	475.506
Calb1	12307	calbindin 1	-2.91107	0.192004	-15.1615	6.36411e-52	1.20557e-48	Yes	OK	230.273	440.713	19.8335	641.588	357.972	322.58	23.052	19.7444	16.704
Efhd1	98363	EF hand domain containing 1	-1.79445	0.118989	-15.0808	2.16689e-51	3.69433e-48	Yes	OK	1479.43	2359.06	599.805	2726.5	2353.59	1997.1	575.203	691.913	532.3
Corin	53419	corin	2.77769	0.192436	14.4344	3.1434e-47	4.87199e-44	Yes	OK	106.606	9.58078	203.631	10.8078	5.24886	12.6857	198.686	201.736	210.47
Cpm	70574	carboxypeptidase M	1.88798	0.131647	14.3412	1.20976e-46	1.71877e-43	Yes	OK	1304.78	484.636	2124.92	375.324	452.452	626.131	2124.08	1996.76	2253.92
Chst5	56773	carbohydrate (N-acetylglucosamine 6-O) sulfotransferase 5	2.20821	0.155852	14.1686	1.43353e-45	1.88001e-42	Yes	OK	626.575	170.003	1083.15	117.903	163.764	228.343	1116.38	923.695	1209.37
Clic6	209195	chloride intracellular channel 6	-1.61144	0.116766	-13.8006	2.52641e-43	3.07663e-40	Yes	OK	4721	7295.55	2146.44	8152.98	7717.92	6015.76	2219.58	2426.85	1792.89
Spock1	20745	sparc/osteonectin, cwcv and kazal-like domains proteoglycan 1	-1.09519	0.0848208	-12.9118	3.85969e-38	4.38692e-35	Yes	OK	6011.8	8279.99	3743.6	9109.96	8169.32	7560.7	3948.48	3718.82	3563.51
Postn	50706	periostin, osteoblast specific factor	1.4623	0.117414	12.4542	1.32753e-35	1.41456e-32	Yes	OK	7411.64	3671.15	11152.1	3456.52	3674.2	3882.74	9362.41	10119.4	13974.5
Sh3bgrl2	212531	SH3 domain binding glutamic acid-rich protein like 2	-1.52764	0.124069	-12.3128	7.73061e-35	7.75289e-32	Yes	OK	445.311	680.478	210.145	700.539	733.79	607.103	220.641	194.869	214.924
Pappa2	23850	pappalysin 2	-1.41921	0.117789	-12.0487	1.96925e-33	1.8652e-30	Yes	OK	1084.2	1617.46	550.93	1735.14	1544.21	1573.03	643.261	443.82	565.708
Cpa6	329093	carboxypeptidase A6	2.1194	0.176447	12.0115	3.09099e-33	2.77359e-30	Yes	OK	242.556	60.5999	424.512	67.7941	45.1402	68.8654	475.31	495.327	302.899
Myo5b	17919	myosin VB	-0.875569	0.0741497	-11.8081	3.54402e-32	3.0211e-29	Yes	OK	2821.58	3678.55	1964.62	3830.86	3477.89	3726.89	2004.43	1908.34	1981.09
Rbpjl	19668	recombination signal binding protein for immunoglobulin kappa J region-like	2.20169	0.188152	11.7017	1.24988e-31	1.01472e-28	Yes	OK	112.368	22.1525	202.584	21.6155	23.095	21.747	162.462	210.321	234.969
Shisa2	219134	shisa family member 2	0.826236	0.0708723	11.6581	2.08641e-31	1.61687e-28	Yes	OK	4593.49	3275.03	5911.95	3213.84	3285.79	3325.47	5882.65	5623.72	6229.47
Enpp1	18605	ectonucleotide pyrophosphatase/phosphodiesterase 1	1.21782	0.106073	11.4809	1.64477e-30	1.21772e-27	Yes	OK	4303.3	2473.57	6133.04	2706.85	2100.59	2613.26	6799.25	6251.25	5348.61
Stmn2	20257	stathmin-like 2	-2.1146	0.184241	-11.4774	1.7142e-30	1.21772e-27	Yes	OK	129.192	229.12	29.2639	217.138	244.597	225.625	17.5634	33.4797	36.7487
Fam163a	329274	family with sequence similarity 163, member A	1.49125	0.131465	11.3433	8.00387e-30	5.45832e-27	Yes	OK	447.292	212.578	682.005	180.784	220.452	236.498	669.606	760.589	615.82
Ddc	13195	dopa decarboxylase	1.30019	0.116198	11.1894	4.59343e-29	3.01205e-26	Yes	OK	675.313	367.328	983.298	356.656	381.067	364.262	1005.51	1101.39	842.994
Scnn1b	20277	sodium channel, nonvoltage-gated 1 beta	1.38426	0.124056	11.1584	6.51744e-29	4.1154e-26	Yes	OK	397.323	203.588	591.058	213.208	183.71	213.845	568.616	634.396	570.162
Anks1b	77531	ankyrin repeat and sterile alpha motif domain containing 1B	1.8072	0.162045	11.1525	6.96301e-29	4.23973e-26	Yes	OK	172.994	60.4624	285.526	59.9339	59.837	61.6164	277.722	259.253	319.603
Rgcc	66214	regulator of cell cycle	-1.18559	0.108361	-10.9412	7.32551e-28	4.30664e-25	Yes	OK	1069.35	1514.31	624.394	1690.92	1486.48	1365.53	620.209	561.428	691.544
Anxa5	11747	annexin A5	1.08763	0.101326	10.7339	7.05228e-27	4.00781e-24	Yes	OK	10481.6	6476.94	14486.3	6455.18	6436.15	6539.49	13182.5	17276.4	13000.1
Gucy1b3	54195	guanylate cyclase 1, soluble, beta 3	-1.87374	0.175978	-10.6476	1.78958e-26	9.84214e-24	Yes	OK	203.78	345.211	62.3483	396.94	383.167	255.527	52.6903	57.5163	76.8383
Tspan8	216350	tetraspanin 8	-1.42692	0.134393	-10.6176	2.46952e-26	1.31572e-23	Yes	OK	404.666	611.362	197.969	643.553	575.275	615.258	170.146	237.791	185.971
Frzb	20378	frizzled-related protein	-1.01417	0.0957077	-10.5965	3.0926e-26	1.59775e-23	Yes	OK	873.144	1183.9	562.383	1150.54	1125.36	1275.82	576.3	556.277	554.572
Car2	12349	carbonic anhydrase 2	-1.29245	0.124603	-10.3726	3.30554e-25	1.65754e-22	Yes	OK	1660.01	2425.03	894.987	2595.83	2702.11	1977.16	927.569	1022.42	734.975
Abcg5	27409	ATP-binding cassette, sub-family G (WHITE), member 5	-1.91204	0.186024	-10.2785	8.81317e-25	4.17377e-22	Yes	OK	184.243	319.097	49.3892	428.38	296.036	232.874	57.0812	53.2241	37.8623
Fgf14	14169	fibroblast growth factor 14	2.0612	0.200708	10.2696	9.65837e-25	4.45042e-22	Yes	OK	68.8338	11.0375	126.63	16.7029	7.3484	9.06124	126.237	124.476	129.177
Vstm2b	58188	V-set and transmembrane domain containing 2B	1.2399	0.121163	10.2333	1.40593e-24	6.30782e-22	Yes	OK	396.778	221.469	572.087	217.138	222.552	224.719	526.903	576.88	612.479
Gpld1	14756	glycosylphosphatidylinositol specific phospholipase D1	1.11336	0.11012	10.1104	4.96947e-24	2.17242e-21	Yes	OK	1698.42	1027.69	2369.14	903.922	1065.52	1113.63	2591.7	2521.28	1994.45
Gna14	14675	guanine nucleotide binding protein, alpha 14	1.33271	0.13224	10.078	6.91412e-24	2.94697e-21	Yes	OK	664.703	346.383	983.023	373.359	309.683	356.107	989.041	1164.92	795.109
Pou3f2	18992	POU domain, class 3, transcription factor 2	-1.66321	0.165754	-10.0342	1.07853e-23	4.48485e-21	Yes	OK	176.441	285.522	67.3587	313.425	247.746	295.396	80.1332	61.8086	60.1343
Nnat	18111	neuronatin	0.972767	0.0975873	9.96817	2.10053e-23	8.52667e-21	Yes	OK	13292.7	8726.32	17859.2	8448.72	9357.66	8372.58	15640.2	20433.7	17503.5
Cdh4	12561	cadherin 4	-0.811219	0.0821561	-9.87412	5.3905e-23	2.13727e-20	Yes	OK	5036.99	6472.32	3601.67	7106.59	6163.21	6147.14	3810.17	3517.08	3477.77
Dlx1	13390	distal-less homeobox 1	1.17168	0.118859	9.85774	6.34645e-23	2.45911e-20	Yes	OK	476.363	276.479	676.247	271.177	245.647	312.613	689.365	667.876	671.5
Tmprss4	214523	transmembrane protease, serine 4	-2.03647	0.207616	-9.8088	1.03187e-22	3.90941e-20	Yes	OK	42.1779	82.3943	1.96146	103.165	72.4342	71.5838	2.19543	2.57536	1.1136
Prox1	19130	prospero homeobox 1	1.18704	0.121563	9.76478	1.59454e-22	5.90985e-20	Yes	OK	1323.46	759.725	1887.19	864.621	609.917	804.638	2140.54	1679.13	1841.89
Chst15	77590	carbohydrate (N-acetylgalactosamine 4-sulfate 6-O) sulfotransferase 15	-0.859856	0.0883237	-9.73528	2.13219e-22	7.73442e-20	Yes	OK	6737.31	8778.28	4696.34	8868.26	9053.23	8413.36	5294.28	4227.88	4566.87
Fermt1	241639	fermitin family member 1	1.09734	0.115103	9.53357	1.51966e-21	5.39763e-19	Yes	OK	682.528	414.376	950.681	405.782	417.809	419.535	1084.54	943.439	824.063
Gas2	14453	growth arrest specific 2	0.74132	0.0779501	9.51019	1.90321e-21	6.62202e-19	Yes	OK	12758.5	9434.63	16082.3	8920.33	9321.97	10061.6	16197.9	16898.6	15150.5
Gas1	14451	growth arrest specific 1	0.847268	0.0891897	9.49961	2.10675e-21	7.18358e-19	Yes	OK	7013.17	4914.53	9111.81	5406.83	4291.47	5045.3	9125.3	8746.77	9463.36
Esrrb	26380	estrogen related receptor, beta	-1.27153	0.135353	-9.39419	5.76579e-21	1.92747e-18	Yes	OK	937.438	1372.35	502.529	1658.5	1193.59	1264.95	489.581	602.634	415.372
Tac1	21333	tachykinin 1	-1.14629	0.122899	-9.3271	1.08812e-20	3.56757e-18	Yes	OK	929.114	1314.11	544.117	1283.18	1249.23	1409.93	568.616	636.113	427.622
Pcdh11x	245578	protocadherin 11 X-linked	-1.17733	0.12898	-9.128	6.97771e-20	2.20302e-17	Yes	OK	459.165	655.124	263.206	689.732	627.763	647.878	281.015	214.613	293.99
Lsamp	268890	limbic system-associated membrane protein	1.09812	0.120417	9.11933	7.55926e-20	2.34323e-17	Yes	OK	616.591	371.741	861.441	403.817	351.673	359.731	913.299	732.26	938.763
Fgf16	80903	fibroblast growth factor 16	1.50924	0.165882	9.09829	9.17691e-20	2.79388e-17	Yes	OK	180.634	76.737	284.53	90.3922	68.2352	71.5838	291.992	321.061	240.537
Aldh1a1	11668	aldehyde dehydrogenase family 1, subfamily A1	1.0728	0.118175	9.07804	1.10551e-19	3.30665e-17	Yes	OK	2436.81	1494.49	3379.14	1462	1420.34	1601.12	2962.73	4215.86	2958.83
Zdhhc2	70546	zinc finger, DHHC domain containing 2	0.858051	0.0947676	9.05427	1.37488e-19	4.04144e-17	Yes	OK	3477.61	2417.95	4537.26	2242.12	2390.33	2621.42	4813.48	4841.67	3956.61
Mx1	17857	MX dynamin-like GTPase 1	-1.87651	0.207494	-9.04368	1.51483e-19	4.37736e-17	Yes	OK	39.2638	76.4864	2.04122	102.182	69.2849	57.9919	3.29314	1.71691	1.1136
Lfng	16848	LFNG O-fucosylpeptide 3-beta-N-acetylglucosaminyltransferase	1.25245	0.138921	9.01552	1.95946e-19	5.5678e-17	Yes	OK	625.792	337.443	914.142	432.31	265.592	314.425	920.983	971.768	849.675
Frk	14302	fyn-related kinase	-0.936533	0.104302	-8.97908	2.73029e-19	7.63092e-17	Yes	OK	733.161	978.204	488.118	942.24	952.143	1040.23	537.88	460.989	465.484
Phldb1	102693	pleckstrin homology like domain, family B, member 1	0.617531	0.0690987	8.93694	4.001e-19	1.10021e-16	Yes	OK	6168.64	4830.87	7506.42	4906.72	4602.2	4983.68	7758.65	7415.31	7345.29
P2rx2	231602	purinergic receptor P2X, ligand-gated ion channel, 2	1.30518	0.147191	8.86731	7.49364e-19	2.02792e-16	Yes	OK	619.72	318.442	920.997	321.285	249.846	384.196	819.993	1132.3	810.7
Tmem132c	208213	transmembrane protein 132C	-0.652762	0.0739805	-8.82344	1.11e-18	2.91144e-16	Yes	OK	5647.34	6945.5	4349.18	7252.99	7017.72	6565.77	4194.37	4585.85	4267.31
Zdhhc14	224454	zinc finger, DHHC domain containing 14	-0.950257	0.108195	-8.7828	1.59456e-18	4.11905e-16	Yes	OK	1041.57	1397.67	685.47	1511.12	1388.85	1293.04	687.169	773.466	595.775
Lhfp	108927	lipoma HMGIC fusion partner	1.08724	0.124145	8.75783	1.99049e-18	5.06505e-16	Yes	OK	649.681	392.813	906.549	360.586	440.904	376.947	779.377	897.941	1042.33
Gucy1a3	60596	guanylate cyclase 1, soluble, alpha 3	-1.68744	0.19376	-8.70893	3.06746e-18	7.69074e-16	Yes	OK	141.003	240.587	41.419	305.565	260.343	155.853	34.0292	52.3656	37.8623
Masp1	17174	mannan-binding lectin serine peptidase 1	0.797831	0.0919104	8.68054	3.93909e-18	9.59394e-16	Yes	OK	2208.05	1581.52	2834.59	1561.23	1404.59	1778.72	2812.35	2923.03	2768.41
Smoc2	64074	SPARC related modular calcium binding 2	-0.837988	0.0968638	-8.6512	5.09598e-18	1.22368e-15	Yes	OK	4165.38	5411.03	2919.74	5721.24	5217.36	5294.48	2519.26	3336.81	2903.15
Mdga1	74762	MAM domain containing glycosylphosphatidylinositol anchor 1	1.55095	0.181778	8.53209	1.43726e-17	3.40332e-15	Yes	OK	282.96	106.896	459.025	128.711	124.923	67.0532	493.972	329.646	553.458
Itga8	241226	integrin alpha 8	-1.5675	0.184398	-8.50064	1.88545e-17	4.40342e-15	Yes	OK	3387.48	5533.39	1241.56	6880.61	5221.56	4498	1108.69	1074.78	1541.22
Fam196a	627214	family with sequence similarity 196, member A	0.995588	0.118232	8.42063	3.74463e-17	8.62733e-15	Yes	OK	781.531	498.683	1064.38	436.241	480.795	579.013	1153.7	1085.08	954.354
E030013I19Rik	338535	RIKEN cDNA E030013I19 gene	-1.60824	0.191514	-8.39749	4.56125e-17	1.03254e-14	Yes	OK	161.051	269.287	52.8158	390.062	225.701	192.098	50.4949	48.9318	59.0207
Prr15l	217138	proline rich 15-like	-1.10112	0.131141	-8.39642	4.60278e-17	1.03254e-14	Yes	OK	436.054	613.397	258.711	604.252	668.705	567.233	265.647	294.449	216.038
Scn9a	20274	sodium channel, voltage-gated, type IX, alpha	-1.73202	0.207034	-8.36584	5.96864e-17	1.30548e-14	Yes	OK	60.2179	110.909	9.52721	122.815	130.172	79.7389	3.29314	8.58453	16.704
Tlr2	24088	toll-like receptor 2	0.965138	0.115368	8.36577	5.97261e-17	1.30548e-14	Yes	OK	692.672	450.701	934.642	441.153	452.452	458.499	884.758	1085.08	834.085
Bcl2	12043	B cell leukemia/lymphoma 2	-0.634686	0.0764051	-8.30685	9.82759e-17	2.0709e-14	Yes	OK	3428.06	4196.22	2659.91	4334.89	4296.72	3957.04	2821.13	2595.1	2563.5
Zfp385c	278304	zinc finger protein 385C	1.04507	0.12581	8.30671	9.83888e-17	2.0709e-14	Yes	OK	783.01	482.66	1083.36	412.66	440.904	594.417	1079.05	1009.54	1161.48
Clrn1	229320	clarin 1	1.06962	0.128851	8.30123	1.03038e-16	2.14231e-14	Yes	OK	416.189	252.414	579.964	263.316	245.647	248.278	671.801	550.268	517.823
Tecta	21683	tectorin alpha	-0.862507	0.104269	-8.27191	1.31828e-16	2.70787e-14	Yes	OK	58657.8	76844.9	40470.8	85713.4	75331.6	69489.7	43670.4	40718.1	37023.8
Cyp26c1	546726	cytochrome P450, family 26, subfamily c, polypeptide 1	-0.998427	0.120757	-8.26809	1.36122e-16	2.76279e-14	Yes	OK	734.876	1002.43	467.322	824.337	1146.35	1036.61	485.19	452.405	464.37
Gsn	227753	gelsolin	-1.54794	0.187336	-8.2629	1.42173e-16	2.84542e-14	Yes	OK	3390.6	5550.38	1230.82	6191.86	5866.12	4593.14	982.455	1091.95	1618.06
Gstm1	14862	glutathione S-transferase, mu 1	0.87629	0.106066	8.26177	1.43531e-16	2.84542e-14	Yes	OK	684.068	468.48	899.656	443.118	470.298	492.025	871.586	985.504	841.88
Lrrc15	74488	leucine rich repeat containing 15	1.67277	0.202551	8.25849	1.47528e-16	2.89104e-14	Yes	OK	61.0713	14.6279	107.515	19.6505	11.5475	12.6857	130.628	96.1467	95.7694
Crip2	68337	cysteine rich protein 2	-0.710397	0.0860716	-8.25357	1.53738e-16	2.9785e-14	Yes	OK	2583.01	3235.18	1930.84	3478.13	3235.4	2992.02	1789.28	2049.98	1953.25
A2m	232345	alpha-2-macroglobulin	-0.925649	0.114458	-8.08727	6.10175e-16	1.16886e-13	Yes	OK	2280.97	3047.3	1514.64	2679.34	2914.17	3548.38	1362.26	1412.15	1769.51
Dync1i1	13426	dynein cytoplasmic 1 intermediate chain 1	1.32862	0.165275	8.03884	9.0696e-16	1.71808e-13	Yes	OK	182.589	87.88	277.299	88.4271	81.8822	93.3307	260.158	335.655	236.083
Phf21b	271305	PHD finger protein 21B	0.806932	0.100723	8.01141	1.13399e-15	2.12455e-13	Yes	OK	936.437	664.909	1207.97	698.574	631.963	664.189	1331.53	1193.25	1099.12
Astn2	56079	astrotactin 2	0.739053	0.0923354	8.004	1.20437e-15	2.23187e-13	Yes	OK	1141.73	840.005	1443.46	831.215	826.17	862.63	1555.46	1319.44	1455.47
Cthrc1	68588	collagen triple helix repeat containing 1	1.01623	0.127215	7.98834	1.36766e-15	2.50724e-13	Yes	OK	772.541	483.548	1061.53	513.86	515.438	421.348	868.292	1090.23	1226.07
Slc6a1	232333	solute carrier family 6 (neurotransmitter transporter, GABA), member 1	1.63691	0.205003	7.98481	1.40737e-15	2.53767e-13	Yes	OK	79.2279	18.0869	140.369	18.668	28.3438	7.24899	173.439	129.626	118.041
Ptk2b	19229	PTK2 protein tyrosine kinase 2 beta	-1.25885	0.157667	-7.98423	1.41403e-15	2.53767e-13	Yes	OK	200.7	298.313	103.088	331.11	312.832	250.996	97.6966	112.457	99.1102
Nrxn3	18191	neurexin III	0.85832	0.108053	7.94348	1.96581e-15	3.45921e-13	Yes	OK	842.728	580.701	1104.75	587.549	537.483	617.07	1241.52	999.239	1073.51
Net1	56349	neuroepithelial cell transforming gene 1	-0.697711	0.087836	-7.94334	1.96811e-15	3.45921e-13	Yes	OK	2644.26	3301.8	1986.72	3597.02	3145.12	3163.28	1846.36	2153.86	1959.93
Pgm5	226041	phosphoglucomutase 5	0.573306	0.0724168	7.91676	2.43782e-15	4.24106e-13	Yes	OK	4884.16	3896.38	5871.95	3710.99	3931.39	4046.75	5806.91	6158.54	5650.4
Syt11	229521	synaptotagmin XI	-0.743088	0.0942013	-7.88831	3.06313e-15	5.27509e-13	Yes	OK	925.66	1171.86	679.463	1213.42	1183.09	1119.06	723.394	682.47	632.524
Nfasc	269116	neurofascin	-0.635469	0.0806194	-7.88233	3.21324e-15	5.47825e-13	Yes	OK	2646.65	3242.34	2050.95	3249.21	3383.41	3094.41	2087.85	1894.6	2170.4
Ppp2r2b	72930	protein phosphatase 2, regulatory subunit B, beta	0.75129	0.0954146	7.87395	3.43622e-15	5.8004e-13	Yes	OK	3519.03	2572.54	4465.51	2384.59	2486.91	2846.13	4419.4	4959.28	4017.86
Prss33	353130	protease, serine 33	1.06865	0.135874	7.86502	3.6903e-15	6.16823e-13	Yes	OK	896.507	539.373	1253.64	540.388	466.099	611.633	1158.09	1564.96	1037.87
Rspo2	239405	R-spondin 2	-0.822911	0.105152	-7.82595	5.03831e-15	8.31766e-13	Yes	OK	1570	2035.94	1104.06	2051.51	2056.5	1999.82	979.162	1018.98	1314.05
Ssfa2	70599	sperm specific antigen 2	0.682871	0.0872671	7.82507	5.07382e-15	8.31766e-13	Yes	OK	1719.99	1301.5	2138.49	1349.99	1292.27	1262.23	2350.21	2017.36	2047.91
Col6a1	12833	collagen, type VI, alpha 1	0.872745	0.111903	7.7991	6.23502e-15	1.01239e-12	Yes	OK	1903.79	1299.86	2507.72	1293	1315.36	1291.23	2243.73	2214.81	3064.62
Tagln2	21346	transgelin 2	0.882072	0.113447	7.77516	7.53516e-15	1.21195e-12	Yes	OK	1071.44	728.036	1414.84	707.417	772.632	704.058	1182.24	1630.2	1432.09
Itgb6	16420	integrin beta 6	-1.13618	0.146181	-7.7724	7.70108e-15	1.22706e-12	Yes	OK	257.569	369.027	146.112	367.464	398.913	340.703	137.214	170.832	130.291
Dixdc1	330938	DIX domain containing 1	-0.763502	0.0984345	-7.75645	8.73428e-15	1.3788e-12	Yes	OK	3244.03	4132.84	2355.21	4379.11	4160.24	3859.18	2672.94	2028.52	2364.17
Cnga2	12789	cyclic nucleotide gated channel alpha 2	-1.09179	0.140851	-7.75137	9.09062e-15	1.42189e-12	Yes	OK	716.421	1011.15	421.694	1164.29	1058.17	810.981	453.356	479.875	331.852
S100b	20203	S100 protein, beta polypeptide, neural	1.47581	0.190821	7.734	1.04218e-14	1.60073e-12	Yes	OK	272.614	100.956	444.273	77.6194	96.579	128.67	331.51	325.354	675.954
Fgf20	80857	fibroblast growth factor 20	1.14808	0.148508	7.73079	1.06885e-14	1.62704e-12	Yes	OK	680.624	383.486	977.761	440.171	403.112	307.176	1074.66	1131.44	727.18
Dlx2	13392	distal-less homeobox 2	0.919608	0.119992	7.66391	1.80358e-14	2.72117e-12	Yes	OK	856.873	567.837	1145.91	465.716	576.325	661.47	1154.8	1225.01	1057.92
Ltbp4	108075	latent transforming growth factor beta binding protein 4	-1.00191	0.131757	-7.60417	2.86743e-14	4.25103e-12	Yes	OK	2063.94	2832.68	1295.2	2816.9	2938.31	2742.84	1261.27	960.608	1663.72
Zfp57	22715	zinc finger protein 57	0.573024	0.0756371	7.57597	3.56459e-14	5.23902e-12	Yes	OK	2717.42	2166.64	3268.19	2099.65	2173.03	2227.25	3267.9	3447.55	3089.12
Pcp4	18546	Purkinje cell protein 4	1.44678	0.191557	7.55272	4.26266e-14	6.21146e-12	Yes	OK	152.258	57.2122	247.303	53.0563	38.8415	79.7389	201.98	322.778	217.152
Tmprss6	71753	transmembrane serine protease 6	-1.14532	0.151913	-7.53929	4.72536e-14	6.82734e-12	Yes	OK	400.997	577.963	224.031	715.277	497.592	521.021	211.859	268.696	191.539
Wscd2	320916	WSC domain containing 2	-0.560942	0.0744206	-7.53746	4.79228e-14	6.86585e-12	Yes	OK	2252.63	2699.23	1806.04	2744.19	2735.7	2617.79	1875.99	1728.07	1814.05
Dennd4a	102442	DENN/MADD domain containing 4A	-0.936377	0.124689	-7.50968	5.92718e-14	8.37765e-12	Yes	OK	1286.49	1730.55	842.422	1934.59	1612.45	1644.61	979.162	654.999	893.106
Tns3	319939	tensin 3	-0.920905	0.122636	-7.50927	5.94578e-14	8.37765e-12	Yes	OK	5947.66	7964.83	3930.48	9387.03	7572	6935.47	3966.04	3180.57	4644.82
Npy	109648	neuropeptide Y	1.41206	0.190004	7.43177	1.0715e-13	1.49738e-11	Yes	OK	85.7253	33.5919	137.859	25.5456	39.8913	35.3388	150.387	137.352	125.837
Thrb	21834	thyroid hormone receptor beta	-0.735412	0.099717	-7.37498	1.64364e-13	2.27825e-11	Yes	OK	3111.38	3935.96	2286.81	4172.78	3814.87	3820.22	2665.25	2198.5	1996.68
Slco3a1	108116	solute carrier organic anion transporter family, member 3a1	0.757221	0.102747	7.36973	1.7097e-13	2.3507e-11	Yes	OK	1578.49	1145.92	2011.07	1027.72	1090.71	1319.32	2166.89	1877.44	1988.89
Epha6	13840	Eph receptor A6	-1.50177	0.204461	-7.34501	2.0574e-13	2.80613e-11	Yes	OK	57.2983	98.9181	15.6784	80.5669	96.579	119.608	18.6612	9.44298	18.9312
Fbln7	70370	fibulin 7	0.689324	0.093953	7.3369	2.18602e-13	2.95789e-11	Yes	OK	1135.35	854.75	1415.96	818.442	858.713	887.095	1282.13	1509.16	1456.59
Pdk4	27273	pyruvate dehydrogenase kinase, isoenzyme 4	1.17411	0.160421	7.31894	2.49941e-13	3.35531e-11	Yes	OK	198.403	106.891	289.915	118.885	103.927	97.8614	345.78	267.837	256.128
Sema6d	214968	sema domain, transmembrane domain (TM), and cytoplasmic domain, (semaphorin) 6D	-0.850791	0.116513	-7.30209	2.83324e-13	3.77374e-11	Yes	OK	1804.6	2367.21	1241.98	2603.69	2522.6	1975.35	1446.79	1106.55	1172.62
Prss23	76453	protease, serine 23	0.97987	0.134607	7.2795	3.35069e-13	4.42836e-11	Yes	OK	408.057	258.095	558.02	293.775	220.452	260.058	560.932	619.803	493.324
Fibin	67606	fin bud initiation factor homolog (zebrafish)	0.735163	0.101587	7.23679	4.59439e-13	5.97937e-11	Yes	OK	1981.45	1454.93	2507.96	1262.54	1421.39	1680.86	2499.5	2645.75	2378.65
Hydin	244653	HYDIN, axonemal central pair apparatus protein	1.49391	0.206608	7.23067	4.80626e-13	6.20772e-11	Yes	OK	95.0233	23.0474	166.999	10.8078	15.7466	42.5878	158.071	131.343	211.584
Cpxm2	55987	carboxypeptidase X 2 (M14 family)	-0.638146	0.0884314	-7.21628	5.34272e-13	6.84873e-11	Yes	OK	4004.1	4918.11	3090.09	5125.83	5026.31	4602.2	2725.63	3259.54	3285.11
Tulp2	56734	tubby-like protein 2	1.07367	0.148883	7.21149	5.5343e-13	7.04136e-11	Yes	OK	361.187	211.958	510.416	230.893	158.516	246.466	528.001	551.127	452.121
1190002N15Rik	68861	RIKEN cDNA 1190002N15 gene	0.646132	0.0898372	7.19225	6.37328e-13	8.04875e-11	Yes	OK	3081.62	2368.17	3795.08	2302.05	2324.19	2478.25	4014.34	3319.64	4051.27
Vwc2	319922	von Willebrand factor C domain containing 2	-0.985602	0.137252	-7.18096	6.92214e-13	8.67761e-11	Yes	OK	254.927	349.852	160.001	373.359	332.778	343.421	158.071	168.257	153.677
Ddah1	69219	dimethylarginine dimethylaminohydrolase 1	0.515899	0.0719162	7.17361	7.30464e-13	9.09027e-11	Yes	OK	2548.7	2083.98	3013.43	2120.29	2123.69	2007.97	2918.82	3042.36	3079.1
Mecom	14013	MDS1 and EVI1 complex locus	1.08239	0.150985	7.16881	7.5655e-13	9.34668e-11	Yes	OK	721.488	419.812	1023.16	382.202	457.7	419.535	872.683	810.379	1386.43
Rnd2	11858	Rho family GTPase 2	0.889089	0.124256	7.1553	8.34894e-13	1.02404e-10	Yes	OK	2609.98	1750.63	3469.33	1764.61	1606.15	1881.11	3042.87	4421.89	2943.24
Gpr139	209776	G protein-coupled receptor 139	1.34058	0.187684	7.14275	9.14834e-13	1.11407e-10	Yes	OK	187.859	79.7611	295.956	56.0039	94.4794	88.8001	409.448	241.225	237.196
Pik3r1	18708	phosphatidylinositol 3-kinase, regulatory subunit, polypeptide 1 (p85 alpha)	0.691016	0.0968298	7.1364	9.58082e-13	1.15846e-10	Yes	OK	3302.2	2480.11	4124.3	2413.08	2549.9	2477.34	3923.23	3657.87	4791.81
Cntn6	53870	contactin 6	1.25351	0.175979	7.12307	1.05552e-12	1.26729e-10	Yes	OK	146.393	70.7349	222.051	61.899	58.7872	91.5185	205.273	210.321	250.56
Lce6a	78382	late cornified envelope 6A	1.47605	0.207254	7.12192	1.06432e-12	1.26893e-10	Yes	OK	52.7051	11.9029	93.5073	5.89514	12.5973	17.2164	73.5469	127.909	79.0655
Gli1	14632	GLI-Kruppel family member GLI1	0.61911	0.08893	6.96176	3.36045e-12	3.97863e-10	Yes	OK	3052.45	2375.67	3729.22	2138.95	2429.17	2558.89	3986.9	3749.72	3451.04
Pcsk6	18553	proprotein convertase subtilisin/kexin type 6	-0.594423	0.0856341	-6.94143	3.88153e-12	4.56388e-10	Yes	OK	2156.44	2614.1	1698.78	2765.8	2353.59	2722.9	1637.79	1705.75	1752.8
Adcy1	432530	adenylate cyclase 1	0.768498	0.11105	6.92029	4.50726e-12	5.2633e-10	Yes	OK	2201.61	1582.41	2820.82	1777.39	1394.1	1575.75	3098.85	2362.46	3001.15
Tectb	21684	tectorin beta	0.846007	0.122272	6.91907	4.54609e-12	5.27254e-10	Yes	OK	29446.4	20218.5	38674.3	20668.4	20944	19043.1	41335.5	45131.4	29556
Rora	19883	RAR-related orphan receptor alpha	0.889867	0.128964	6.90015	5.19483e-12	5.98423e-10	Yes	OK	486.773	324.416	649.13	301.635	319.131	352.482	740.957	549.41	657.023
Rims2	116838	regulating synaptic membrane exocytosis 2	0.928665	0.135026	6.87768	6.08333e-12	6.96072e-10	Yes	OK	427.534	277.323	577.745	246.613	258.244	327.111	647.652	517.647	567.935
Dlx5	13395	distal-less homeobox 5	1.24988	0.181834	6.87373	6.25435e-12	7.10869e-10	Yes	OK	100.129	47.1817	153.076	43.231	43.0406	55.2735	149.289	167.398	142.541
Myo7a	17921	myosin VIIA	0.93987	0.137739	6.82357	8.88034e-12	1.00265e-09	Yes	OK	703.258	452.271	954.246	383.184	473.447	500.18	918.787	776.9	1167.05
Ebf1	13591	early B cell factor 1	-0.723821	0.106173	-6.81739	9.27077e-12	1.03985e-09	Yes	OK	3821.22	4827.43	2815.01	5123.86	5184.82	4173.61	2845.28	2425.99	3173.75
Zfp503	218820	zinc finger protein 503	0.842817	0.124295	6.78076	1.19546e-11	1.33212e-09	Yes	OK	902.573	619.727	1185.42	725.102	507.04	627.038	1108.69	1341.76	1105.8
Fzd8	14370	frizzled class receptor 8	-0.799985	0.118247	-6.7654	1.32939e-11	1.47174e-09	Yes	OK	767.961	994.695	541.227	1171.17	958.441	854.475	535.685	524.515	563.481
Igsf11	207683	immunoglobulin superfamily, member 11	-0.781431	0.115527	-6.76403	1.34207e-11	1.47619e-09	Yes	OK	659.067	848.411	469.722	886.236	919.6	739.397	458.845	436.952	513.369
Plekhb1	27276	pleckstrin homology domain containing, family B (evectins) member 1	0.555876	0.0824099	6.74525	1.52764e-11	1.66127e-09	Yes	OK	3779.61	3029.75	4529.48	2958.38	2834.38	3296.48	4344.75	4418.46	4825.22
Pcdh19	279653	protocadherin 19	-1.24398	0.184429	-6.74504	1.52982e-11	1.66127e-09	Yes	OK	186.272	285.183	87.3622	304.582	338.026	212.939	99.892	57.5163	104.678
Adamts1	11504	a disintegrin-like and metallopeptidase (reprolysin type) with thrombospondin type 1 motif, 1	0.859525	0.127573	6.73751	1.61121e-11	1.73858e-09	Yes	OK	3659.35	2483.97	4834.73	3006.52	2264.36	2181.04	3800.29	5241.71	5462.2
Tmem252	226040	transmembrane protein 252	0.675056	0.100339	6.72774	1.72313e-11	1.84765e-09	Yes	OK	892.973	675.031	1110.92	663.203	668.705	693.185	1109.79	1220.72	1002.24
Nalcn	338370	sodium leak channel, non-selective	0.589258	0.0878401	6.7083	1.96909e-11	2.09819e-09	Yes	OK	3805.75	3001.78	4609.72	3102.81	2768.25	3134.28	5065.95	4214.14	4549.05
Rtn1	104001	reticulon 1	0.580466	0.0868046	6.68704	2.27725e-11	2.41148e-09	Yes	OK	6388.57	5061.34	7715.81	4802.58	4906.63	5474.8	8098.94	8125.25	6923.24
Aim1	11630	absent in melanoma 1	0.621074	0.0932006	6.66384	2.66759e-11	2.80739e-09	Yes	OK	1736.72	1348.21	2125.22	1388.31	1201.99	1454.33	2259.1	2133.25	1983.32
Tmem30b	238257	transmembrane protein 30B	-0.64779	0.0973981	-6.65095	2.91209e-11	3.0459e-09	Yes	OK	2854.51	3522.72	2186.31	3954.66	3441.15	3172.34	1969.3	2227.68	2361.94
Tox2	269389	TOX high mobility group box family member 2	0.665893	0.100586	6.62012	3.58902e-11	3.73105e-09	Yes	OK	825.651	626.373	1024.93	606.217	587.872	685.03	992.334	1090.23	992.216
Syt6	54524	synaptotagmin VI	1.3102	0.198348	6.60556	3.96012e-11	4.09189e-09	Yes	OK	65.4681	25.3124	105.624	34.3883	18.8959	22.6531	104.283	109.023	103.565
Kif19a	286942	kinesin family member 19A	0.79692	0.12123	6.5736	4.91134e-11	5.04419e-09	Yes	OK	6210.74	4373.01	8048.47	4026.38	3633.26	5459.4	8264.69	7101.12	8779.61
Emilin3	280635	elastin microfibril interfacer 3	0.723508	0.11045	6.55054	5.73307e-11	5.85288e-09	Yes	OK	1206.6	887.424	1525.78	901.957	964.74	795.577	1320.55	1728.92	1527.86
Arhgef9	236915	CDC42 guanine nucleotide exchange factor (GEF) 9	-0.587191	0.0897834	-6.54008	6.1485e-11	6.23963e-09	Yes	OK	2410.53	2918.71	1902.36	3275.73	2795.54	2684.84	1985.77	1878.29	1843.01
S100a13	20196	S100 calcium binding protein A13	1.12268	0.171774	6.53583	6.32577e-11	6.38154e-09	Yes	OK	212.743	114.706	310.78	88.4271	127.022	128.67	299.676	385.445	247.219
Prdm1	12142	PR domain containing 1, with ZNF domain	1.05238	0.16261	6.4718	9.68412e-11	9.71203e-09	Yes	OK	457.707	264.503	650.91	342.901	220.452	230.155	821.091	624.953	506.687
Clic5	224796	chloride intracellular channel 5	-0.931896	0.144475	-6.45023	1.11677e-10	1.11344e-08	Yes	OK	921.737	1252.18	591.292	1374.55	1276.52	1105.47	724.492	414.633	634.751
Slit3	20564	slit homolog 3 (Drosophila)	-0.532473	0.0826615	-6.44161	1.1821e-10	1.17172e-08	Yes	OK	4008.5	4769.76	3247.24	4975.5	4567.56	4766.21	3394.13	2922.17	3425.43
Ephb1	270190	Eph receptor B1	0.63881	0.0996597	6.40991	1.45604e-10	1.43491e-08	Yes	OK	5184.12	3982.77	6385.46	3657.94	3855.81	4434.57	7129.66	5575.65	6451.07
Ntng1	80883	netrin G1	-0.93912	0.147175	-6.38096	1.7598e-10	1.7243e-08	Yes	OK	286.123	389.909	182.338	376.307	414.66	378.76	194.296	143.362	209.356
Stk39	53416	serine/threonine kinase 39	0.488727	0.0768879	6.35636	2.06591e-10	2.01267e-08	Yes	OK	4794.5	3961.03	5627.97	3831.84	3929.3	4121.96	5190	5766.23	5927.68
Smpx	66106	small muscle protein, X-linked	1.09838	0.173413	6.33386	2.39101e-10	2.31615e-08	Yes	OK	188.535	102.606	274.464	90.3922	92.3799	125.045	233.813	346.815	242.764
Abcg8	67470	ATP-binding cassette, sub-family G (WHITE), member 8	-1.29747	0.204879	-6.33287	2.40638e-10	2.31788e-08	Yes	OK	32.4164	60.0239	4.80895	83.5145	56.6877	39.8694	9.87943	3.43381	1.1136
Rflnb	76566	refilin B	0.613525	0.0970721	6.3203	2.61052e-10	2.50038e-08	Yes	OK	3181.53	2475.22	3887.83	2167.45	2410.28	2847.95	3786.02	4106.84	3770.64
Rasef	242505	RAS and EF hand domain containing	-0.591067	0.0936259	-6.31307	2.73554e-10	2.60549e-08	Yes	OK	2391.78	2901.09	1882.48	2896.48	2896.32	2910.47	2171.28	1728.92	1747.24
Nr1h5	381463	nuclear receptor subfamily 1, group H, member 5	-1.16182	0.18489	-6.28385	3.30284e-10	3.12834e-08	Yes	OK	285.437	429.237	141.636	465.716	517.537	304.458	114.162	104.731	206.016
Serpinb5	20724	serine (or cysteine) peptidase inhibitor, clade B, member 5	-1.26163	0.200867	-6.28093	3.36548e-10	3.17006e-08	Yes	OK	196.083	369.51	22.6557	443.118	406.262	259.151	8.78172	36.9135	22.272
Mia	12587	melanoma inhibitory activity	-0.888464	0.14149	-6.27936	3.3996e-10	3.1846e-08	Yes	OK	468.202	628.546	307.858	721.172	609.917	554.548	244.79	361.409	317.375
Tdrp	72148	testis development related protein	0.755761	0.120455	6.27419	3.5145e-10	3.27425e-08	Yes	OK	497.351	357.794	636.908	374.342	327.529	371.511	588.375	717.666	604.684
Prkd1	18760	protein kinase D1	-0.515856	0.0822419	-6.27242	3.55477e-10	3.29376e-08	Yes	OK	1454.88	1722.89	1186.87	1790.16	1758.37	1620.15	1205.29	1153.76	1201.57
Pdgfrl	68797	platelet-derived growth factor receptor-like	0.696147	0.111317	6.25372	4.00778e-10	3.69344e-08	Yes	OK	662.971	493.617	832.325	450.978	507.04	522.833	761.814	921.12	814.04
Pcdh15	11994	protocadherin 15	-0.745358	0.119667	-6.22863	4.70535e-10	4.29358e-08	Yes	OK	1184.78	1511.89	857.674	1565.16	1405.64	1564.88	945.132	671.31	956.581
Cdk6	12571	cyclin-dependent kinase 6	0.646703	0.104366	6.19651	5.77274e-10	5.23508e-08	Yes	OK	768.367	586.9	949.834	553.161	626.714	580.825	947.328	868.754	1033.42
Fam46c	74645	family with sequence similarity 46, member C	0.523389	0.0845065	6.19348	5.88519e-10	5.30881e-08	Yes	OK	1390.35	1129.77	1650.94	1162.33	1090.71	1136.28	1750.86	1647.37	1554.58
Pdpn	14726	podoplanin	0.65176	0.105345	6.18691	6.13542e-10	5.50541e-08	Yes	OK	3410.28	2599.38	4221.19	2787.42	2581.39	2429.32	3911.16	5018.51	3733.89
Pls1	102502	plastin 1 (I-isoform)	-0.525484	0.0851917	-6.16825	6.90504e-10	6.16356e-08	Yes	OK	2972.62	3532.14	2413.09	3483.05	3611.21	3502.17	2677.33	2377.06	2184.88
Fgf10	14165	fibroblast growth factor 10	-0.548315	0.0889269	-6.1659	7.00812e-10	6.22299e-08	Yes	OK	3209.35	3842.37	2576.33	3998.87	4020.63	3507.6	2702.57	2710.13	2316.28
Adamtsl4	229595	ADAMTS-like 4	0.971729	0.157782	6.15867	7.33604e-10	6.48042e-08	Yes	OK	161.672	99.0312	224.314	95.3048	103.927	97.8614	210.761	217.189	244.992
Vat1l	270097	vesicle amine transport protein 1 like	1.03678	0.168654	6.14736	7.87854e-10	6.92377e-08	Yes	OK	159.902	91.7944	228.009	68.7767	106.027	100.58	220.641	220.622	242.764
Podxl	27205	podocalyxin-like	0.498527	0.0811858	6.14057	8.22272e-10	7.16684e-08	Yes	OK	5241.74	4308.34	6175.13	4348.65	3946.09	4630.29	6393.09	6318.21	5814.1
Ptprk	19272	protein tyrosine phosphatase, receptor type, K	0.436074	0.071019	6.14025	8.2392e-10	7.16684e-08	Yes	OK	6162.49	5209.62	7115.37	5370.47	4921.33	5337.07	7360.18	7110.56	6875.36
Zmat4	320158	zinc finger, matrin type 4	0.669163	0.109265	6.12424	9.1118e-10	7.88564e-08	Yes	OK	1386.25	1045.72	1726.78	887.219	1026.68	1223.27	1756.34	1807.04	1616.94
Kcns1	16538	K+ voltage-gated channel, subfamily S, 1	1.24178	0.203176	6.11181	9.85068e-10	8.44202e-08	Yes	OK	98.0446	37.1634	158.926	41.266	43.0406	27.1837	98.7943	140.786	237.196
Eps8	13860	epidermal growth factor receptor pathway substrate 8	0.577049	0.0944161	6.11176	9.85372e-10	8.44202e-08	Yes	OK	1434.76	1136.02	1733.5	1125.97	1201.99	1080.1	1878.19	1774.42	1547.9
Cdh6	12563	cadherin 6	0.918861	0.150934	6.08781	1.14463e-09	9.75739e-08	Yes	OK	454.505	290.635	618.375	302.617	352.723	216.564	654.238	519.364	681.522
Nrbp2	223649	nuclear receptor binding protein 2	0.508817	0.0836219	6.08474	1.16684e-09	9.89722e-08	Yes	OK	3551.85	2905.16	4198.54	3106.74	2627.58	2981.15	4168.02	4425.32	4002.27
Adamts5	23794	a disintegrin-like and metallopeptidase (reprolysin type) with thrombospondin type 1 motif, 5 (aggrecanase-2)	0.619999	0.10196	6.08078	1.19598e-09	1.00942e-07	Yes	OK	616.69	477.294	756.086	456.874	470.298	504.711	782.671	741.703	743.884
Cdkn1b	12576	cyclin-dependent kinase inhibitor 1B	0.500927	0.0827593	6.05281	1.42337e-09	1.19542e-07	Yes	OK	8004.96	6571.05	9438.87	6780.4	6222	6710.75	9810.28	10020.7	8485.62
Gria3	53623	glutamate receptor, ionotropic, AMPA3 (alpha 3)	-0.633138	0.104629	-6.05129	1.43691e-09	1.20087e-07	Yes	OK	1312.88	1615.81	1009.95	1598.57	1552.61	1696.26	928.667	918.544	1182.64
Tmem59l	67937	transmembrane protein 59-like	0.986324	0.163039	6.04962	1.45192e-09	1.2075e-07	Yes	OK	237.631	142.764	332.498	109.06	154.316	164.915	273.331	351.107	373.055
Parp8	52552	poly (ADP-ribose) polymerase family, member 8	0.470801	0.0783277	6.01066	1.84774e-09	1.52923e-07	Yes	OK	1356.6	1129.04	1584.16	1141.69	1132.7	1112.72	1603.76	1594.15	1554.58
Bcam	57278	basal cell adhesion molecule	0.680706	0.113325	6.00668	1.89361e-09	1.55962e-07	Yes	OK	5477.47	4101.71	6853.23	3917.32	3766.58	4621.23	6171.35	8296.94	6091.38
Scn4b	399548	sodium channel, type IV, beta	-1.22328	0.204026	-5.99572	2.02582e-09	1.66049e-07	Yes	OK	23.8141	43.9703	3.65795	53.0563	39.8913	38.9633	0	4.29226	6.68159
Cbln1	12404	cerebellin 1 precursor protein	0.889931	0.148479	5.99365	2.05179e-09	1.67373e-07	Yes	OK	518.388	338.117	698.659	306.547	305.484	402.319	573.007	878.197	644.773
Sphk1	20698	sphingosine kinase 1	0.656836	0.109781	5.98313	2.18889e-09	1.77707e-07	Yes	OK	1601.74	1215.28	1988.19	1030.67	1252.38	1362.81	1979.18	2203.65	1781.76
Hs3st6	328779	heparan sulfate (glucosamine) 3-O-sulfotransferase 6	0.695078	0.116282	5.97752	2.26564e-09	1.83066e-07	Yes	OK	956.401	710.339	1202.46	608.182	739.039	783.797	1171.26	1361.51	1074.62
Pdlim4	30794	PDZ and LIM domain 4	-0.912934	0.152804	-5.97456	2.30719e-09	1.85544e-07	Yes	OK	314.573	427.904	201.243	407.747	488.144	387.821	164.657	186.284	252.787
Slpi	20568	secretory leukocyte peptidase inhibitor	1.22596	0.205454	5.96708	2.41541e-09	1.93335e-07	Yes	OK	63.6579	12.7719	114.544	6.87767	17.8461	13.5919	50.4949	81.553	211.584
Lrrtm3	216028	leucine rich repeat transmembrane neuronal 3	-1.11234	0.187575	-5.93008	3.02779e-09	2.41219e-07	Yes	OK	81.9648	122.759	41.171	121.833	132.271	114.172	37.3223	47.2149	38.9759
Ttc39b	69863	tetratricopeptide repeat domain 39B	0.879087	0.148329	5.92658	3.09301e-09	2.45268e-07	Yes	OK	344.185	225.382	462.987	247.596	178.461	250.09	529.099	396.605	463.257
Mafb	16658	v-maf musculoaponeurotic fibrosarcoma oncogene family, protein B (avian)	0.919096	0.155232	5.92079	3.20393e-09	2.52888e-07	Yes	OK	263.651	167.056	360.245	166.047	171.113	164.008	399.568	274.705	406.463
St8sia3	20451	ST8 alpha-N-acetyl-neuraminide alpha-2,8-sialyltransferase 3	-0.727568	0.122926	-5.91875	3.24405e-09	2.54874e-07	Yes	OK	683.44	869.612	497.269	867.568	752.686	988.581	528.001	533.958	429.849
Col4a6	94216	collagen, type IV, alpha 6	-0.735041	0.124284	-5.9142	3.335e-09	2.60818e-07	Yes	OK	437.946	558.375	317.518	599.339	571.076	504.711	350.171	285.006	317.375
Cpxm1	56264	carboxypeptidase X 1 (M14 family)	0.610588	0.103407	5.90473	3.53217e-09	2.74977e-07	Yes	OK	4386.08	3409.22	5362.95	3268.86	3428.55	3530.26	4657.6	6387.75	5043.49
Grb14	50915	growth factor receptor bound protein 14	-0.661333	0.112068	-5.90115	3.60973e-09	2.7948e-07	Yes	OK	708.541	880.699	536.384	831.215	903.853	907.03	542.271	464.423	602.457
Galm	319625	galactose mutarotase	-0.588747	0.0997782	-5.90056	3.6228e-09	2.7948e-07	Yes	OK	2078.68	2524.68	1632.69	2677.38	2542.55	2354.11	1520.33	1887.74	1489.99
Fhl1	14199	four and a half LIM domains 1	0.661576	0.112273	5.89258	3.80217e-09	2.91996e-07	Yes	OK	546.096	413.215	678.977	418.555	431.456	389.633	619.111	737.411	680.409
Jade2	76901	jade family PHD finger 2	1.03317	0.175525	5.88621	3.95157e-09	3.02109e-07	Yes	OK	248.364	139.885	356.843	194.54	115.475	109.641	396.275	286.723	387.532
Lor	16939	loricrin	0.854476	0.145301	5.88072	4.08492e-09	3.1091e-07	Yes	OK	681.991	455.741	908.241	391.044	518.587	457.592	873.781	1146.03	704.908
Fam213a	70564	family with sequence similarity 213, member A	0.530271	0.0902151	5.87786	4.1561e-09	3.14921e-07	Yes	OK	5337.02	4318.15	6355.89	4128.56	4286.22	4539.68	6229.53	7154.34	5683.81
Wnt4	22417	wingless-type MMTV integration site family, member 4	0.502458	0.0856266	5.86801	4.41064e-09	3.3273e-07	Yes	OK	2145.32	1758.88	2531.76	1780.33	1652.34	1843.96	2388.63	2755.63	2451.03
Jph1	57339	junctophilin 1	-0.823708	0.140426	-5.86578	4.47015e-09	3.35734e-07	Yes	OK	646.102	850.752	441.453	881.324	854.514	816.417	377.614	366.559	580.185
Nr2e1	21907	nuclear receptor subfamily 2, group E, member 1	-1.11374	0.19005	-5.86025	4.62162e-09	3.45587e-07	Yes	OK	178.606	350.157	7.05546	503.052	305.484	241.935	1.09771	11.1599	8.90879
Ly75	17076	lymphocyte antigen 75	-0.623989	0.106809	-5.84208	5.15521e-09	3.83805e-07	Yes	OK	801.579	984.366	618.792	1068.99	948.994	935.12	643.261	549.41	663.705
Bmper	73230	BMP-binding endothelial regulator	0.541199	0.0928411	5.8293	5.5661e-09	4.12593e-07	Yes	OK	1469.68	1182.81	1756.55	1172.15	1142.15	1234.14	1638.89	1958.13	1672.62
Spag5	54141	sperm associated antigen 5	-0.64328	0.110399	-5.82686	5.6479e-09	4.16844e-07	Yes	OK	1237.85	1530.79	944.907	1487.54	1764.67	1340.16	971.478	849.868	1013.37
Acsl5	433256	acyl-CoA synthetase long-chain family member 5	-0.651758	0.112508	-5.79298	6.91478e-09	5.08147e-07	Yes	OK	947.957	1176.76	719.154	1271.39	1257.63	1001.27	686.072	793.21	678.181
Pcdh20	219257	protocadherin 20	-0.707574	0.122671	-5.76808	8.01779e-09	5.86675e-07	Yes	OK	541.469	684.386	398.551	733.945	595.22	723.993	413.838	351.966	429.849
Zfp704	170753	zinc finger protein 704	-0.644283	0.111735	-5.76618	8.10875e-09	5.88399e-07	Yes	OK	3497.82	4328.19	2667.45	4304.44	4267.32	4412.82	2816.74	2092.05	3093.58
Gsta4	14860	glutathione S-transferase, alpha 4	0.659973	0.114457	5.76615	8.11037e-09	5.88399e-07	Yes	OK	3488.25	2636.57	4339.93	2586.98	2603.43	2719.28	3829.93	5412.54	3777.33
Gpm6a	234267	glycoprotein m6a	-0.878982	0.15282	-5.75175	8.83233e-09	6.38061e-07	Yes	OK	199.179	268.504	129.854	292.792	257.194	255.527	115.26	126.193	148.109
Ms4a2	14126	membrane-spanning 4-domains, subfamily A, member 2	1.19013	0.207453	5.73686	9.64471e-09	6.93809e-07	Yes	OK	27.7392	7.43493	48.0435	5.89514	7.3484	9.06124	57.0812	48.0733	38.9759
Gpd2	14571	glycerol phosphate dehydrogenase 2, mitochondrial	0.50837	0.0888889	5.71917	1.07047e-08	7.65949e-07	Yes	OK	5175.62	4227.71	6123.54	3903.57	4046.87	4732.68	6511.64	5724.16	6134.81
Lemd1	213409	LEM domain containing 1	0.758478	0.132632	5.71865	1.07374e-08	7.65949e-07	Yes	OK	1007.09	715.853	1298.33	667.134	627.763	852.662	1588.39	1152.9	1153.69
Tmem229b	268567	transmembrane protein 229B	-0.510085	0.0893453	-5.70914	1.13548e-08	8.06616e-07	Yes	OK	1799.55	2130.54	1468.57	2341.35	2078.55	1971.73	1500.58	1522.04	1383.09
Epn3	71889	epsin 3	-0.477992	0.0837485	-5.70747	1.14668e-08	8.1119e-07	Yes	OK	1798.12	2106.78	1489.46	2210.68	2029.21	2080.46	1444.59	1606.16	1417.61
Sh2d4a	72281	SH2 domain containing 4A	-1.17672	0.206352	-5.70249	1.18067e-08	8.31789e-07	Yes	OK	34.6623	61.1704	8.15427	80.5669	50.389	52.5552	15.368	6.86762	2.2272
Vstm2a	211739	V-set and transmembrane domain containing 2A	-1.10418	0.19425	-5.6843	1.31348e-08	9.17769e-07	Yes	OK	116.385	176.597	56.1733	196.505	217.303	115.984	43.9086	67.8178	56.7935
Cadps2	320405	Ca2+-dependent activator protein for secretion 2	-0.485722	0.0854883	-5.68174	1.33334e-08	9.27838e-07	Yes	OK	3670.48	4310.5	3030.47	3825.95	4442.63	4662.91	3069.21	3087.85	2934.33
Dcx	13193	doublecortin	-0.767742	0.13547	-5.66724	1.45115e-08	1.00572e-06	Yes	OK	709.375	917.028	501.722	846.935	870.261	1033.89	535.685	383.728	585.753
D930020B18Rik	216393	RIKEN cDNA D930020B18 gene	-0.973485	0.171815	-5.66589	1.46259e-08	1.00954e-06	Yes	OK	118.684	167.029	70.3378	179.802	162.715	158.572	66.9606	66.1008	77.9519
B3galt2	26878	UDP-Gal:betaGlcNAc beta 1,3-galactosyltransferase, polypeptide 2	-1.02835	0.183008	-5.61915	1.91901e-08	1.31924e-06	Yes	OK	138.442	201.121	75.7625	243.666	198.407	161.29	82.3286	89.2791	55.6799
Tril	66873	TLR4 interactor with leucine-rich repeats	0.529748	0.0943384	5.6154	1.96107e-08	1.34274e-06	Yes	OK	1722.33	1392.05	2052.61	1259.6	1435.04	1481.51	2200.92	2097.2	1859.71
0610040J01Rik	76261	RIKEN cDNA 0610040J01 gene	0.837985	0.150174	5.58008	2.40415e-08	1.63953e-06	Yes	OK	221.321	148.11	294.531	137.553	142.769	164.008	254.67	319.344	309.58
Kirrel3	67703	kin of IRRE like 3 (Drosophila)	-0.424768	0.0761413	-5.57868	2.42355e-08	1.64618e-06	Yes	OK	1946.9	2241.3	1652.49	2199.87	2183.52	2340.52	1710.24	1633.64	1613.6
Asap1	13196	ArfGAP with SH3 domain, ankyrin repeat and PH domain1	-0.539776	0.0971938	-5.55361	2.79832e-08	1.8932e-06	Yes	OK	5471.14	6543.07	4399.21	6969.04	6607.26	6052.91	4979.23	3814.1	4404.28
Fmn1	14260	formin 1	-0.640644	0.115929	-5.52618	3.27275e-08	2.20542e-06	Yes	OK	4787.33	5926.71	3647.94	6834.43	5951.16	4994.55	4305.24	3284.44	3354.16
Arntl2	272322	aryl hydrocarbon receptor nuclear translocator-like 2	0.700554	0.12695	5.51837	3.42159e-08	2.29664e-06	Yes	OK	1127.92	829.2	1426.64	871.499	705.447	910.654	1694.87	1422.46	1162.6
Fzd7	14369	frizzled class receptor 7	0.353146	0.0642847	5.49348	3.94098e-08	2.63489e-06	Yes	OK	10440.7	9137.5	11743.8	9364.43	8938.81	9109.26	11883.9	11828.6	11519.1
Shf	435684	Src homology 2 domain containing F	0.573267	0.104461	5.48787	4.06808e-08	2.70925e-06	Yes	OK	1139.46	900.607	1378.32	961.891	835.618	904.311	1310.67	1569.25	1255.03
Pdgfc	54635	platelet-derived growth factor, C polypeptide	-0.406081	0.0742821	-5.46674	4.58386e-08	3.04087e-06	Yes	OK	4933.64	5647.49	4219.78	5709.45	5660.37	5572.66	4254.74	4491.42	3913.18
Tshz2	228911	teashirt zinc finger family member 2	0.859991	0.15781	5.44952	5.05057e-08	3.33749e-06	Yes	OK	292.833	191.032	394.634	151.309	195.258	226.531	416.034	320.203	447.666
2010300C02Rik	72097	RIKEN cDNA 2010300C02 gene	0.586312	0.107751	5.44135	5.28782e-08	3.48078e-06	Yes	OK	823.312	646.026	1000.6	587.549	651.908	698.621	960.5	1112.55	928.741
Llgl2	217325	lethal giant larvae homolog 2 (Drosophila)	0.507966	0.0934169	5.43762	5.39971e-08	3.54075e-06	Yes	OK	4837	3947.82	5726.17	3716.89	3804.37	4322.21	5823.38	6291.6	5063.53
Anxa2	12306	annexin A2	0.670178	0.123304	5.43516	5.47476e-08	3.57621e-06	Yes	OK	10346.6	7741.02	12952.2	8166.74	7159.44	7896.87	10438.2	16457.4	11961.2
Sdk1	330222	sidekick cell adhesion molecule 1	-0.480532	0.088742	-5.41494	6.13096e-08	3.98957e-06	Yes	OK	2701.69	3168.71	2234.68	3277.7	3004.45	3223.99	2177.87	2032.82	2493.35
Tmem117	320709	transmembrane protein 117	-0.645488	0.119483	-5.40236	6.57708e-08	4.2636e-06	Yes	OK	637.532	791.834	483.23	873.464	732.741	769.299	491.776	542.542	415.372
Ehf	13661	ets homologous factor	-1.07324	0.198951	-5.3945	6.87142e-08	4.43753e-06	Yes	OK	75.4473	115.29	35.6046	128.711	130.172	86.9879	24.1497	40.3473	42.3167
Slc23a2	54338	solute carrier family 23 (nucleobase transporters), member 2	-0.605939	0.11241	-5.39044	7.02866e-08	4.52194e-06	Yes	OK	1193.31	1460.18	926.433	1516.03	1491.73	1372.78	986.846	754.58	1037.87
Mmp28	118453	matrix metallopeptidase 28 (epilysin)	-0.855769	0.158882	-5.38619	7.19661e-08	4.61259e-06	Yes	OK	161.484	217.187	105.782	213.208	223.601	214.751	116.358	91.8544	109.133
Dpp4	13482	dipeptidylpeptidase 4	0.457395	0.0854759	5.35116	8.73921e-08	5.58033e-06	Yes	OK	3175.1	2653.25	3696.96	2698.99	2501.61	2759.15	3934.21	3838.14	3318.52
Plcd4	18802	phospholipase C, delta 4	0.652755	0.122218	5.34093	9.24729e-08	5.88272e-06	Yes	OK	1095.24	826.287	1364.19	742.788	847.166	888.907	1620.23	1115.99	1356.36
Fbn1	14118	fibrillin 1	0.563821	0.10572	5.33315	9.65233e-08	6.11757e-06	Yes	OK	5339.81	4233.72	6445.91	3823	4264.17	4613.98	6680.69	5380.78	7276.25
Ly6e	17069	lymphocyte antigen 6 complex, locus E	0.618759	0.116072	5.33081	9.77768e-08	6.17406e-06	Yes	OK	1003.65	773.202	1234.1	787.001	810.424	722.181	1063.69	1467.1	1171.51
Dok5	76829	docking protein 5	0.713001	0.134082	5.31765	1.05117e-07	6.61307e-06	Yes	OK	390.64	284.16	497.12	288.862	278.189	285.429	526.903	557.994	406.463
Shroom3	27428	shroom family member 3	-0.506734	0.0953086	-5.31677	1.05623e-07	6.62047e-06	Yes	OK	2183.3	2583.88	1782.73	2475.96	2570.89	2704.78	1994.55	1552.94	1800.69
Slc12a2	20496	solute carrier family 12, member 2	-0.545127	0.102712	-5.30732	1.11246e-07	6.94739e-06	Yes	OK	4504.98	5402.78	3607.18	5835.21	5335.99	5037.14	3486.34	3121.33	4213.86
Jade1	269424	jade family PHD finger 1	0.58023	0.10972	5.28829	1.23467e-07	7.65448e-06	Yes	OK	2412	1895.26	2928.75	1761.66	1851.8	2072.3	3451.22	2859.51	2475.53
Meis2	17536	Meis homeobox 2	0.572528	0.108324	5.28532	1.25489e-07	7.75164e-06	Yes	OK	1345.08	1060.86	1629.3	936.345	1039.27	1206.96	1545.58	1516.03	1826.3
Trib2	217410	tribbles pseudokinase 2	0.410142	0.077704	5.27826	1.30413e-07	8.02675e-06	Yes	OK	4062.56	3468.07	4657.05	3560.67	3605.97	3237.58	4874.95	4719.77	4376.44
Add2	11519	adducin 2 (beta)	-0.722015	0.13712	-5.26556	1.39763e-07	8.57126e-06	Yes	OK	477.534	610.134	344.934	739.84	553.23	537.331	357.855	303.892	373.055
Zfp423	94187	zinc finger protein 423	-0.569862	0.108533	-5.25059	1.51615e-07	9.26481e-06	Yes	OK	1557.38	1883.92	1230.84	1905.11	2005.06	1741.57	1197.61	1055.04	1439.88
Eml1	68519	echinoderm microtubule associated protein like 1	-0.463471	0.0883446	-5.24617	1.5529e-07	9.4555e-06	Yes	OK	1269.17	1480.98	1057.37	1540.6	1503.27	1399.05	1026.36	1012.12	1133.64
1810011O10Rik	69068	RIKEN cDNA 1810011O10 gene	0.66586	0.12699	5.24342	1.57629e-07	9.56374e-06	Yes	OK	1442.55	1079.36	1805.74	1031.65	1052.92	1153.5	1571.93	2304.09	1541.22
S100a1	20193	S100 calcium binding protein A1	0.980682	0.187394	5.23327	1.66533e-07	1.00497e-05	Yes	OK	1741.84	970.146	2513.54	961.891	784.179	1164.37	2019.8	3212.33	2308.49
Srgap1	117600	SLIT-ROBO Rho GTPase activating protein 1	-0.533209	0.101894	-5.23296	1.66818e-07	1.00497e-05	Yes	OK	2707.06	3234.03	2180.09	3560.67	3030.69	3110.72	2409.48	1856.83	2273.97
Mapkapk3	102626	mitogen-activated protein kinase-activated protein kinase 3	-0.678978	0.129777	-5.2319	1.67774e-07	1.00718e-05	Yes	OK	340.292	428.377	252.207	449.013	441.954	394.164	223.934	260.97	271.718
Fam64a	109212	family with sequence similarity 64, member A	-0.578612	0.110697	-5.227	1.72287e-07	1.03064e-05	Yes	OK	670.305	814.036	526.574	787.984	903.853	750.27	480.799	547.693	551.231
Pla2g7	27226	phospholipase A2, group VII (platelet-activating factor acetylhydrolase, plasma)	0.748669	0.143407	5.2206	1.78348e-07	1.05946e-05	Yes	OK	602.555	426.526	778.584	479.472	344.325	455.78	743.153	951.165	641.433
Rprm	67874	reprimo, TP53 dependent G2 arrest mediator candidate	0.643158	0.123243	5.21862	1.80259e-07	1.0671e-05	Yes	OK	2081.54	1578.13	2584.95	1483.61	1606.15	1644.61	2537.92	3196.88	2020.07
Rassf10	78748	Ras association (RalGDS/AF-6) domain family (N-terminal) member 10	0.486249	0.0935013	5.20045	1.98805e-07	1.17281e-05	Yes	OK	1247.71	1027.67	1467.75	979.576	1028.78	1074.66	1614.74	1431.04	1357.48
Wnt5a	22418	wingless-type MMTV integration site family, member 5A	-0.487764	0.0939814	-5.19	2.10291e-07	1.2363e-05	Yes	OK	4505.08	5301.57	3708.59	5863.7	5166.98	4874.04	4146.07	3523.09	3456.61
Trpm1	17364	transient receptor potential cation channel, subfamily M, member 1	-1.03945	0.200545	-5.18313	2.18189e-07	1.27832e-05	Yes	OK	48.7811	87.8701	9.69202	84.497	150.117	28.996	4.39086	6.86762	17.8176
Gpr179	217143	G protein-coupled receptor 179	-0.696531	0.134544	-5.17696	2.2553e-07	1.3168e-05	Yes	OK	424.739	538.455	311.023	646.501	484.994	483.87	322.728	321.92	288.422
Cpne8	66871	copine VIII	0.658489	0.127289	5.17317	2.30157e-07	1.33923e-05	Yes	OK	358.602	269.293	447.911	291.81	275.04	241.029	467.626	461.847	414.259
Rragd	52187	Ras-related GTP binding D	0.455203	0.0886271	5.13616	2.80415e-07	1.62612e-05	Yes	OK	1840.49	1538.11	2142.88	1429.57	1587.25	1597.5	2342.52	2067.15	2018.95
Anpep	16790	alanyl (membrane) aminopeptidase	0.487894	0.0952851	5.12036	3.04946e-07	1.76238e-05	Yes	OK	1187.63	977.483	1397.78	1030.67	905.953	995.83	1318.36	1529.76	1345.23
Gpr37	14763	G protein-coupled receptor 37	-0.953091	0.186183	-5.1191	3.06995e-07	1.76823e-05	Yes	OK	116.661	166.523	66.7993	162.116	161.665	175.788	58.1789	49.7903	92.4287
Pcdh18	73173	protocadherin 18	-0.701766	0.137164	-5.11626	3.11652e-07	1.78901e-05	Yes	OK	1585.37	2014.47	1156.28	1986.66	2423.92	1632.83	1166.87	909.96	1392
Snx22	382083	sorting nexin 22	-0.497345	0.0973775	-5.10739	3.26642e-07	1.86877e-05	Yes	OK	872.837	1031.36	714.31	1075.86	1055.02	963.209	667.411	760.589	714.93
Slc1a3	20512	solute carrier family 1 (glial high affinity glutamate transporter), member 3	0.426221	0.0835141	5.10358	3.33286e-07	1.9004e-05	Yes	OK	6410.42	5429.43	7391.41	5696.67	5343.34	5248.27	8173.58	7192.12	6808.54
Gldc	104174	glycine decarboxylase	0.668343	0.130983	5.1025	3.35189e-07	1.90488e-05	Yes	OK	611.303	455.134	767.472	356.656	504.94	503.805	794.745	693.63	814.04
2700046A07Rik	78449	RIKEN cDNA 2700046A07 gene	0.873262	0.171196	5.10096	3.37935e-07	1.9141e-05	Yes	OK	135.789	85.6858	185.892	73.6893	81.8822	101.486	171.243	206.029	180.403
Adamtsl2	77794	ADAMTS-like 2	0.964397	0.189186	5.09762	3.43953e-07	1.94174e-05	Yes	OK	132.314	73.6811	190.948	52.0738	89.2306	79.7389	174.537	151.088	247.219
Atp7b	11979	ATPase, Cu++ transporting, beta polypeptide	0.682511	0.133952	5.09519	3.48398e-07	1.96034e-05	Yes	OK	484.977	357.704	612.249	285.914	375.818	411.38	670.704	569.154	596.889
Dapl1	76747	death associated protein-like 1	0.897578	0.176351	5.08972	3.586e-07	2.01111e-05	Yes	OK	268.665	165.038	372.292	209.278	135.421	150.417	327.119	501.336	288.422
Frmd3	242506	FERM domain containing 3	-0.756851	0.148941	-5.08156	3.74349e-07	2.09255e-05	Yes	OK	308.304	400.414	216.194	365.499	452.452	383.29	260.158	176.841	211.584
Kcnj16	16517	potassium inwardly-rectifying channel, subfamily J, member 16	0.627006	0.123464	5.07847	3.8049e-07	2.11993e-05	Yes	OK	805.042	614.444	995.64	658.291	561.628	623.413	1205.29	899.658	881.97
Thsd7b	210417	thrombospondin, type I, domain containing 7B	0.928559	0.183027	5.07335	3.90866e-07	2.17064e-05	Yes	OK	256.139	150.226	362.053	133.623	98.6785	218.376	360.05	299.6	426.508
Smc2	14211	structural maintenance of chromosomes 2	-0.612903	0.121021	-5.06442	4.09652e-07	2.26759e-05	Yes	OK	2796.98	3439.95	2154.01	3221.7	3738.24	3359.91	2451.2	1631.06	2379.76
Plch2	269615	phospholipase C, eta 2	-0.471914	0.0933657	-5.05447	4.31597e-07	2.38133e-05	Yes	OK	1135.74	1330.12	941.353	1346.06	1213.54	1430.77	923.178	985.504	915.378
Rnf43	207742	ring finger protein 43	-0.437596	0.0867927	-5.04186	4.61034e-07	2.53554e-05	Yes	OK	2499.23	2893.38	2105.09	2783.49	2811.29	3085.35	2217.38	2203.65	1894.23
Gpx3	14778	glutathione peroxidase 3	0.572215	0.113546	5.03948	4.66789e-07	2.55893e-05	Yes	OK	743.469	585.822	901.115	594.427	619.365	543.674	769.498	979.494	954.354
Urah	76974	urate (5-hydroxyiso-) hydrolase	1.03849	0.206537	5.02807	4.95436e-07	2.70727e-05	Yes	OK	65.6987	27.5332	103.864	35.3709	27.2941	19.9347	102.087	149.371	60.1343
Bard1	12021	BRCA1 associated RING domain 1	-0.691473	0.137919	-5.01362	5.34155e-07	2.90952e-05	Yes	OK	309.41	392.151	226.669	389.079	436.705	350.67	212.957	212.038	255.014
Nabp1	109019	nucleic acid binding protein 1	0.700924	0.140302	4.99584	5.85817e-07	3.18076e-05	Yes	OK	383.608	278.893	488.323	323.25	242.497	270.931	567.519	468.715	428.735
Pla2g5	18784	phospholipase A2, group V	0.592426	0.118726	4.98986	6.04229e-07	3.27032e-05	Yes	OK	558.018	434.531	681.504	428.38	423.058	452.156	680.583	772.607	591.321
Fras1	231470	Fraser extracellular matrix complex subunit 1	-0.591861	0.118685	-4.98684	6.13758e-07	3.30327e-05	Yes	OK	8770.85	10713.6	6828.13	11594.8	10208	10338	7446.9	5202.22	7835.28
Arhgef38	77669	Rho guanine nucleotide exchange factor (GEF) 38	-0.628363	0.126008	-4.9867	6.14193e-07	3.30327e-05	Yes	OK	813.233	1006.13	620.339	1002.17	1020.38	995.83	751.935	491.035	618.047
Id4	15904	inhibitor of DNA binding 4	0.514222	0.103353	4.97541	6.51096e-07	3.49074e-05	Yes	OK	1807.38	1466.2	2148.56	1572.04	1280.72	1545.85	2401.8	2111.79	1932.09
Wipf3	330319	WAS/WASL interacting protein family, member 3	0.402492	0.0809065	4.97478	6.53204e-07	3.49106e-05	Yes	OK	2057.78	1760.71	2354.85	1783.28	1677.54	1821.31	2517.06	2316.96	2230.54
Egfl6	54156	EGF-like-domain, multiple 6	0.660734	0.132991	4.96827	6.75541e-07	3.59916e-05	Yes	OK	329.461	245.797	413.125	231.876	250.895	254.621	380.907	386.304	472.166
Nuak2	74137	NUAK family, SNF1-like kinase, 2	0.928358	0.187113	4.96147	6.99613e-07	3.7158e-05	Yes	OK	154.451	89.0683	219.834	81.5495	78.7329	106.923	164.657	189.718	305.126
Mfsd1	66868	major facilitator superfamily domain containing 1	0.371773	0.0749479	4.96043	7.03381e-07	3.72421e-05	Yes	OK	2939.09	2550.16	3328.02	2545.72	2586.64	2518.12	3263.51	3555.71	3164.85
Plxnc1	54712	plexin C1	-0.640465	0.129518	-4.945	7.61439e-07	4.01912e-05	Yes	OK	839.31	1043.55	635.072	1000.21	1120.11	1010.33	745.348	485.026	674.841
Cdcp1	109332	CUB domain containing protein 1	-0.444842	0.0901023	-4.93708	7.93009e-07	4.17284e-05	Yes	OK	1490.11	1729.5	1250.73	1584.81	1715.33	1888.36	1305.18	1238.75	1208.25
Sec14l2	67815	SEC14-like lipid binding 2	0.570269	0.115633	4.93169	8.152e-07	4.27642e-05	Yes	OK	754.542	594.456	914.629	561.021	582.623	639.723	857.315	1063.62	822.949
Il10ra	16154	interleukin 10 receptor, alpha	-0.983873	0.199789	-4.92457	8.45444e-07	4.42146e-05	Yes	OK	19.3081	34.6391	3.97697	33.4058	45.1402	25.3715	4.39086	0.858453	6.68159
Arhgap33	233071	Rho GTPase activating protein 33	0.396307	0.0805035	4.92286	8.52894e-07	4.44679e-05	Yes	OK	2990.31	2565.9	3414.72	2594.85	2533.1	2569.77	3659.78	3481.88	3102.48
Tmem74	239408	transmembrane protein 74	0.943444	0.191752	4.92014	8.64844e-07	4.49534e-05	Yes	OK	83.4981	46.514	120.482	57.9689	39.8913	41.6817	143.801	110.74	106.905
Vsig10	231668	V-set and immunoglobulin domain containing 10	0.466322	0.0950337	4.90691	9.25218e-07	4.79454e-05	Yes	OK	2032.83	1688.72	2376.94	1559.27	1736.32	1770.57	2479.74	2564.2	2086.88
Tmem86a	67893	transmembrane protein 86A	0.624072	0.12725	4.90431	9.37585e-07	4.84391e-05	Yes	OK	608.362	464.537	752.187	518.773	433.556	441.282	735.469	880.772	640.319
A930011G23Rik	319818	RIKEN cDNA A930011G23 gene	0.513381	0.104756	4.90075	9.547e-07	4.91743e-05	Yes	OK	2396.49	1943.84	2849.14	1696.82	1821.35	2313.33	2989.08	2778.81	2779.54
Tmem266	244886	transmembrane protein 266	-0.716448	0.146268	-4.89819	9.67228e-07	4.96695e-05	Yes	OK	377.573	484.632	270.513	593.444	460.85	399.601	259.061	303.034	249.446
Pcolce2	76477	procollagen C-endopeptidase enhancer 2	-0.993664	0.203071	-4.89317	9.92233e-07	5.07341e-05	Yes	OK	689.223	1046.44	332.008	1230.12	1119.06	790.14	262.354	270.413	463.257
Slc16a6	104681	solute carrier family 16 (monocarboxylic acid transporters), member 6	0.744055	0.15207	4.89284	9.93911e-07	5.07341e-05	Yes	OK	231.952	162.922	300.982	192.575	144.868	151.323	265.647	309.901	327.398
Zfp804a	241514	zinc finger protein 804A	-0.681865	0.139506	-4.88772	1.02011e-06	5.1916e-05	Yes	OK	347.715	439.684	255.745	372.376	461.9	484.776	291.992	236.933	238.31
Vwa5b2	328643	von Willebrand factor A domain containing 5B2	-0.689596	0.141328	-4.87941	1.06401e-06	5.3989e-05	Yes	OK	243.73	309.056	178.403	313.425	280.289	333.454	184.416	164.823	185.971
Scrn1	69938	secernin 1	-0.413526	0.0847883	-4.87716	1.07623e-06	5.44468e-05	Yes	OK	4283.37	4920.63	3646.11	5467.74	4489.87	4804.27	3532.45	3767.75	3638.13
Snph	241727	syntaphilin	0.800291	0.164563	4.86311	1.15554e-06	5.82862e-05	Yes	OK	165.395	110.409	220.382	108.078	94.4794	128.67	240.4	229.207	191.539
Peli2	93834	pellino 2	-0.395838	0.0814903	-4.85748	1.18887e-06	5.96392e-05	Yes	OK	4040.49	4613.56	3467.42	4273	4740.77	4826.92	3733.33	3283.58	3385.34
Daam1	208846	dishevelled associated activator of morphogenesis 1	-0.454297	0.0935812	-4.85457	1.20648e-06	6.01466e-05	Yes	OK	3195.13	3721.09	2669.17	3986.1	3666.85	3510.32	2922.12	2328.12	2757.27
Arhgap11a	228482	Rho GTPase activating protein 11A	-0.569801	0.117383	-4.85421	1.2087e-06	6.01466e-05	Yes	OK	1086.43	1317.43	855.432	1260.58	1473.88	1217.83	871.586	712.516	982.194
Jdp2	81703	Jun dimerization protein 2	0.704515	0.145142	4.85398	1.21006e-06	6.01466e-05	Yes	OK	676.518	488.741	864.296	415.608	499.691	550.923	672.899	827.548	1092.44
Cmtm3	68119	CKLF-like MARVEL transmembrane domain containing 3	0.420212	0.0866981	4.84685	1.2544e-06	6.21692e-05	Yes	OK	1862.67	1581.33	2144	1579.9	1648.14	1515.94	1983.57	2339.28	2109.16
Slc24a2	76376	solute carrier family 24 (sodium/potassium/calcium exchanger), member 2	0.940625	0.194537	4.8352	1.33015e-06	6.57324e-05	Yes	OK	15.1233	2.3537	27.8929	0	5.24886	1.81225	34.0292	24.0367	25.6128
Rhobtb2	246710	Rho-related BTB domain containing 2	-0.416837	0.0862687	-4.83185	1.35273e-06	6.66551e-05	Yes	OK	1538.51	1769.69	1307.32	1882.52	1778.31	1648.24	1239.32	1315.15	1367.5
Serpine2	20720	serine (or cysteine) peptidase inhibitor, clade E, member 2	0.53749	0.111268	4.83058	1.36134e-06	6.68859e-05	Yes	OK	1895.75	1517.99	2273.51	1410.9	1607.2	1535.88	1863.92	2311.81	2644.8
Klhl21	242785	kelch-like 21	0.449037	0.0929841	4.82918	1.37095e-06	6.71223e-05	Yes	OK	1029.66	861.707	1197.62	843.988	857.663	883.471	1308.48	1145.18	1139.21
Spats2l	67198	spermatogenesis associated, serine-rich 2-like	0.429153	0.0888748	4.82874	1.37402e-06	6.71223e-05	Yes	OK	3117.04	2634	3600.08	2498.56	2484.81	2918.62	3559.89	3875.06	3365.29
Sh3bgrl3	73723	SH3 domain binding glutamic acid-rich protein-like 3	0.551682	0.114395	4.82261	1.4169e-06	6.90193e-05	Yes	OK	1152.99	916.683	1389.3	991.366	939.546	819.136	1180.04	1595.86	1392
Lrrk1	233328	leucine-rich repeat kinase 1	-0.38328	0.0795055	-4.8208	1.42986e-06	6.94521e-05	Yes	OK	1705.07	1938.53	1471.61	1878.59	1906.39	2030.62	1529.12	1411.3	1474.4
Kif2c	73804	kinesin family member 2C	-0.619504	0.128592	-4.81758	1.45308e-06	7.03795e-05	Yes	OK	814.542	1006.85	622.234	933.398	1240.83	846.32	598.255	588.04	680.409
Rnf112	22671	ring finger protein 112	0.701365	0.145837	4.80923	1.51515e-06	7.31778e-05	Yes	OK	272.253	197.163	347.344	191.592	194.208	205.69	341.389	407.765	292.876
Pde1b	18574	phosphodiesterase 1B, Ca2+-calmodulin dependent	-0.608523	0.126586	-4.80721	1.53054e-06	7.37121e-05	Yes	OK	391.223	481.17	301.275	487.332	484.994	471.184	304.067	260.111	339.647
Olfm1	56177	olfactomedin 1	0.411653	0.0858151	4.79697	1.6108e-06	7.73591e-05	Yes	OK	1941.3	1654	2228.61	1551.4	1707.98	1702.61	2075.78	2406.24	2203.81
Dgkz	104418	diacylglycerol kinase zeta	0.392102	0.0817683	4.79529	1.62444e-06	7.7795e-05	Yes	OK	3475.95	2987.81	3964.09	2957.4	3081.08	2924.97	3768.45	4372.1	3751.71
Ush1c	72088	Usher syndrome 1C	0.530331	0.110639	4.79335	1.64017e-06	7.81956e-05	Yes	OK	7999.48	6426.97	9571.99	6414.9	5297.15	7568.85	10423.9	9572.6	8719.47
Vipr1	22354	vasoactive intestinal peptide receptor 1	0.935626	0.195372	4.78895	1.67656e-06	7.96205e-05	Yes	OK	70.3339	38.3695	102.298	36.3534	32.5429	46.2123	121.846	89.2791	95.7694
Bbox1	170442	butyrobetaine (gamma), 2-oxoglutarate dioxygenase 1 (gamma-butyrobetaine hydroxylase)	0.969856	0.202815	4.78197	1.73584e-06	8.21422e-05	Yes	OK	56.9009	28.0207	85.7811	31.4408	33.5927	19.0286	70.2537	82.4114	104.678
Mtcl1	68617	microtubule crosslinking factor 1	-0.398156	0.0832688	-4.78157	1.7393e-06	8.21422e-05	Yes	OK	3997.9	4569	3426.8	4714.15	4340.81	4652.04	3762.97	3148.8	3368.63
Irx6	64379	Iroquois related homeobox 6 (Drosophila)	0.536139	0.112604	4.76128	1.9237e-06	9.06e-05	Yes	OK	1315.64	1053.41	1577.86	851.848	1155.8	1152.59	1688.29	1537.49	1507.81
Pcdh9	211712	protocadherin 9	-0.829624	0.174349	-4.7584	1.95135e-06	9.16489e-05	Yes	OK	305.07	413.403	196.738	464.734	389.465	386.009	184.416	129.626	276.172
AU015836	385493	expressed sequence AU015836	-0.922053	0.193989	-4.75311	2.00309e-06	9.38206e-05	Yes	OK	79.0584	113.97	44.147	145.414	104.977	91.5185	47.2017	42.9226	42.3167
Adcy5	224129	adenylate cyclase 5	-0.562585	0.118422	-4.75067	2.02739e-06	9.46987e-05	Yes	OK	475.609	575.64	375.579	574.776	579.474	572.67	345.78	351.107	429.849
Col7a1	12836	collagen, type VII, alpha 1	0.597659	0.126427	4.72732	2.27502e-06	0.000105706	Yes	OK	4735.79	3660.87	5810.71	3512.52	3310.98	4159.11	6575.31	6518.23	4338.58
Auts2	319974	autism susceptibility candidate 2	-0.443815	0.0939269	-4.7251	2.29997e-06	0.000106555	Yes	OK	7784.18	9037.91	6530.44	9463.67	8798.14	8851.92	7022.08	5552.47	7016.78
Pif1	208084	PIF1 5'-to-3' DNA helicase	-0.648061	0.137343	-4.71857	2.37505e-06	0.000109735	Yes	OK	486.063	607.758	364.367	601.305	679.202	542.768	423.718	291.874	377.51
Rabgap1l	29809	RAB GTPase activating protein 1-like	-0.527787	0.111941	-4.71488	2.41852e-06	0.000111442	Yes	OK	2680.08	3205.09	2155.07	3654.01	3005.5	2955.78	2558.77	1971.01	1935.43
Mtus1	102103	mitochondrial tumor suppressor 1	0.381671	0.0812083	4.6999	2.60292e-06	0.000119615	Yes	OK	3623.73	3127.03	4120.42	3020.28	3144.07	3216.74	4486.36	3785.78	4089.13
Kcnq3	110862	potassium voltage-gated channel, subfamily Q, member 3	0.571523	0.121625	4.69906	2.61356e-06	0.000119781	Yes	OK	1967.11	1542.77	2391.45	1492.45	1474.93	1660.92	2924.31	1890.31	2359.71
Pla2g4a	18783	phospholipase A2, group IVA (cytosolic, calcium-dependent)	-0.612113	0.130449	-4.69234	2.70096e-06	0.000123455	Yes	OK	280.346	346.115	214.576	346.831	345.375	346.139	199.784	222.339	221.606
Slc26a9	320718	solute carrier family 26, member 9	-0.729017	0.155398	-4.69128	2.71504e-06	0.000123767	Yes	OK	240.958	312.268	169.647	323.25	285.538	328.017	186.612	193.152	129.177
Slc29a1	63959	solute carrier family 29 (nucleoside transporters), member 1	0.447888	0.0955003	4.68992	2.73316e-06	0.000124165	Yes	OK	2174.17	1820.44	2527.89	1876.62	1795.11	1789.59	2563.16	2831.18	2189.33
Cldn8	54420	claudin 8	0.540277	0.115209	4.68953	2.73835e-06	0.000124165	Yes	OK	828.884	661.971	995.797	660.256	602.569	723.087	877.074	1142.6	967.717
Lrrn4	320974	leucine rich repeat neuronal 4	0.970588	0.207586	4.67561	2.93087e-06	0.000132542	Yes	OK	29.7012	12.1545	47.2478	13.7553	13.647	9.06124	50.4949	48.9318	42.3167
Sgk1	20393	serum/glucocorticoid regulated kinase 1	0.91884	0.196591	4.67386	2.95596e-06	0.000133323	Yes	OK	2176.48	1199.47	3153.49	1658.5	959.491	980.426	3339.25	3455.27	2665.95
Perp	64058	PERP, TP53 apoptosis effector	0.732697	0.156971	4.66771	3.04574e-06	0.000136861	Yes	OK	271.075	190.416	351.733	165.064	180.561	225.625	284.308	411.199	359.692
Cntfr	12804	ciliary neurotrophic factor receptor	0.49491	0.106036	4.66739	3.05046e-06	0.000136861	Yes	OK	1424.92	1165.41	1684.43	1170.19	1245.03	1081.01	1421.54	1778.71	1853.03
Runx1t1	12395	runt-related transcription factor 1; translocated to, 1 (cyclin D-related)	0.626518	0.134617	4.65408	3.25436e-06	0.000145626	Yes	OK	416.903	315.917	517.889	303.6	336.977	307.176	613.623	437.811	502.233
Foxg1	15228	forkhead box G1	-0.411379	0.0885343	-4.64655	3.37537e-06	0.000150253	Yes	OK	3517.52	4041.17	2993.88	4282.82	3979.68	3860.99	2958.34	3323.93	2699.36
Lbh	77889	limb-bud and heart	0.346437	0.0746816	4.63886	3.50338e-06	0.00015521	Yes	OK	2676.47	2345.81	3007.12	2226.4	2347.29	2463.75	2980.3	3106.74	2934.33
Tinagl1	94242	tubulointerstitial nephritis antigen-like 1	0.850723	0.183394	4.63877	3.50494e-06	0.00015521	Yes	OK	213.513	131.871	295.155	169.977	106.027	119.608	222.836	258.394	404.236
Lurap1l	52829	leucine rich adaptor protein 1-like	0.472475	0.101922	4.63564	3.55839e-06	0.000157168	Yes	OK	1370.03	1133.03	1607.03	1015.93	1152.65	1230.52	1544.48	1793.31	1483.31
Foxm1	14235	forkhead box M1	-0.59762	0.12905	-4.6309	3.64073e-06	0.00016039	Yes	OK	1579.13	1938.86	1219.39	1859.92	2202.42	1754.26	1229.44	944.298	1484.43
Ildr1	106347	immunoglobulin-like domain containing receptor 1	-0.416816	0.0900291	-4.6298	3.66027e-06	0.000160835	Yes	OK	1306.29	1503.51	1109.07	1505.23	1507.47	1497.82	1195.41	1134.02	997.784
5730403I07Rik	70487	RIKEN cDNA 5730403I07 gene	0.886118	0.191531	4.62649	3.71916e-06	0.000163002	Yes	OK	72.2209	42.0573	102.385	34.3883	48.2895	43.4939	94.4035	104.731	108.019
Adamts19	240322	a disintegrin-like and metallopeptidase (reprolysin type) with thrombospondin type 1 motif, 19	0.47693	0.103203	4.62128	3.8138e-06	0.000166722	Yes	OK	9518.76	7851.49	11186	7623.4	7473.32	8457.76	12241.7	12091.3	9225.05
Vegfc	22341	vascular endothelial growth factor C	-0.587589	0.127209	-4.61909	3.8542e-06	0.000168057	Yes	OK	399.396	489.145	309.648	453.926	493.393	520.115	298.578	351.966	278.4
Fgf2	14173	fibroblast growth factor 2	0.729425	0.157962	4.61774	3.87939e-06	0.000168724	Yes	OK	190.355	133.566	247.144	156.221	111.276	133.2	239.302	232.641	269.491
Rapgef5	217944	Rap guanine nucleotide exchange factor (GEF) 5	0.441829	0.0957984	4.61207	3.98677e-06	0.000172953	Yes	OK	4330.13	3633.16	5027.1	3567.54	3519.88	3812.06	5832.16	4733.51	4515.64
Gem	14579	GTP binding protein (gene overexpressed in skeletal muscle)	0.566707	0.122913	4.61064	4.01432e-06	0.000173706	Yes	OK	541.915	425.94	657.89	397.922	444.053	435.845	554.346	679.894	739.429
Gata2	14461	GATA binding protein 2	0.498035	0.108042	4.60963	4.03389e-06	0.000174111	Yes	OK	18123.6	14787.9	21459.4	14055	14440.7	15868	21582.2	25000.7	17795.3
Mid1ip1	68041	Mid1 interacting protein 1 (gastrulation specific G12-like (zebrafish))	0.55642	0.120899	4.60234	4.17761e-06	0.000179859	Yes	OK	522.703	413.564	631.843	445.083	404.162	391.445	567.519	721.1	606.911
Lrrtm1	74342	leucine rich repeat transmembrane neuronal 1	-0.850751	0.184887	-4.60147	4.19517e-06	0.00018016	Yes	OK	160.551	221.969	99.1336	198.47	211.004	256.433	110.869	61.8086	124.723
Tirap	117149	toll-interleukin 1 receptor (TIR) domain-containing adaptor protein	0.547109	0.119089	4.59411	4.34601e-06	0.000186169	Yes	OK	510.544	405.66	615.429	441.153	425.157	350.67	639.968	576.022	630.297
Ntn4	57764	netrin 4	0.741808	0.161498	4.59328	4.36326e-06	0.000186439	Yes	OK	201.539	140.251	262.828	146.396	157.466	116.89	249.181	309.901	229.401
Synm	233335	synemin, intermediate filament protein	0.506682	0.110481	4.58616	4.51482e-06	0.000192433	Yes	OK	1152.88	935.753	1370	862.656	894.405	1050.2	1574.12	1261.93	1273.96
Filip1	70598	filamin A interacting protein 1	-0.766398	0.167204	-4.58362	4.57003e-06	0.000194089	Yes	OK	332.305	438.645	225.964	418.555	406.262	491.119	254.67	145.937	277.286
Nek2	18005	NIMA (never in mitosis gene a)-related expressed kinase 2	-0.568291	0.123991	-4.58332	4.57645e-06	0.000194089	Yes	OK	618.105	751.525	484.685	719.207	890.206	645.16	457.747	510.779	485.529
Slc15a5	277898	solute carrier family 15, member 5	0.922939	0.201668	4.57654	4.72739e-06	0.000199993	Yes	OK	54.8478	28.6273	81.0682	23.5806	31.4931	30.8082	79.0355	99.5805	64.5887
Kctd10	330171	potassium channel tetramerisation domain containing 10	0.381087	0.0832956	4.57511	4.7597e-06	0.000200862	Yes	OK	1597	1378.44	1815.56	1280.23	1475.98	1379.12	1776.1	1835.37	1835.21
2610020H08Rik	434234	RIKEN cDNA 2610020H08 gene	-0.456892	0.100008	-4.56854	4.91129e-06	0.000206747	Yes	OK	869.624	1015.03	724.221	1012.98	951.093	1081.01	770.596	741.703	660.364
Tmem72	319776	transmembrane protein 72	0.596523	0.130599	4.56757	4.93399e-06	0.000207191	Yes	OK	619.335	477.409	761.261	408.73	447.203	576.295	706.928	719.383	857.471
Tbx3	21386	T-box 3	0.413155	0.0904663	4.56695	4.94883e-06	0.000207304	Yes	OK	4010.05	3409.67	4610.43	3317	3146.17	3765.85	5056.07	4462.24	4312.97
Ctsl	13039	cathepsin L	0.410922	0.0902726	4.55201	5.31351e-06	0.000222034	Yes	OK	2963.33	2523.04	3403.62	2525.09	2500.56	2543.49	2971.51	3766.03	3473.31
Cdk15	271697	cyclin-dependent kinase 15	-0.758223	0.16676	-4.54678	5.44717e-06	0.000227063	Yes	OK	139.403	183.527	95.2788	170.959	178.461	201.159	102.087	82.4114	101.337
Tmem200a	77220	transmembrane protein 200A	-0.701176	0.154252	-4.54566	5.47637e-06	0.000227724	Yes	OK	244.476	313.425	175.527	289.844	303.384	347.045	216.25	151.088	159.245
Grtp1	66790	GH regulated TBC protein 1	0.56938	0.125453	4.5386	5.66287e-06	0.000234906	Yes	OK	669.268	524.516	814.02	490.279	473.447	609.821	873.781	875.622	692.658
Camk4	12326	calcium/calmodulin-dependent protein kinase IV	-0.626935	0.138244	-4.53499	5.76066e-06	0.000237834	Yes	OK	378.645	470.482	286.807	507.965	397.863	505.617	311.751	244.659	304.012
Enpp2	18606	ectonucleotide pyrophosphatase/phosphodiesterase 2	0.732494	0.161521	4.53496	5.76135e-06	0.000237834	Yes	OK	740.693	516.523	964.864	465.716	497.592	586.262	772.791	744.278	1377.52
Espl1	105988	extra spindle pole bodies 1, separase	-0.632219	0.139515	-4.53154	5.85548e-06	0.000241135	Yes	OK	1238.59	1543.53	933.649	1417.78	1851.8	1361	935.253	714.233	1151.46
Fam3c	27999	family with sequence similarity 3, member C	0.374537	0.0827156	4.52801	5.95415e-06	0.000244359	Yes	OK	2798.79	2422.42	3175.16	2280.44	2413.42	2573.39	2971.51	3408.06	3145.91
Glb1l2	244757	galactosidase, beta 1-like 2	0.561353	0.123981	4.52772	5.96243e-06	0.000244359	Yes	OK	3730.1	2937.37	4522.84	2874.86	2750.4	3186.84	4766.28	5409.11	3393.13
Megf10	70417	multiple EGF-like-domains 10	0.623275	0.137685	4.52682	5.98777e-06	0.000244809	Yes	OK	538.971	407.998	669.943	340.936	381.067	501.993	748.641	597.483	663.705
Acta2	11475	actin, alpha 2, smooth muscle, aorta	-0.865974	0.191337	-4.52592	6.01344e-06	0.000245271	Yes	OK	20.4755	37.5048	3.44626	10.8078	54.5881	47.1184	2.19543	2.57536	5.56799
Adprhl1	234072	ADP-ribosylhydrolase like 1	0.663029	0.146559	4.52399	6.06859e-06	0.000246929	Yes	OK	226.792	167.085	286.499	190.61	151.167	159.478	308.458	270.413	280.627
Meis3	17537	Meis homeobox 3	0.525419	0.116637	4.50472	6.64606e-06	0.000269583	Yes	OK	1307.45	1050.8	1564.09	1041.48	1037.17	1073.76	1549.97	1870.57	1271.73
B4galt5	56336	UDP-Gal:betaGlcNAc beta 1,4-galactosyltransferase, polypeptide 5	0.45076	0.100072	4.50437	6.65697e-06	0.000269583	Yes	OK	1609.69	1343.6	1875.77	1213.42	1405.64	1411.74	1844.16	1685.14	2098.02
Ldb2	16826	LIM domain binding 2	-0.671032	0.149148	-4.4991	6.82408e-06	0.000275696	Yes	OK	470.129	595.887	344.371	691.697	579.474	516.491	271.136	328.787	433.19
Prc1	233406	protein regulator of cytokinesis 1	-0.571642	0.127195	-4.49422	6.98246e-06	0.000281428	Yes	OK	1221.52	1486.92	956.124	1446.27	1640.79	1373.68	946.23	752.863	1169.28
Sall1	58198	sal-like 1 (Drosophila)	0.472301	0.105187	4.4901	7.11897e-06	0.000286253	Yes	OK	7294.56	6024.55	8564.56	5592.52	5994.2	6486.94	10069.3	7296.85	8327.49
Ypel2	77864	yippee-like 2 (Drosophila)	-0.36029	0.0803488	-4.48408	7.32288e-06	0.000293759	Yes	OK	2900.82	3275.54	2526.1	3343.53	3084.23	3398.87	2680.62	2551.32	2346.35
Cdr2	12585	cerebellar degeneration-related 2	-0.439176	0.0979628	-4.48309	7.35687e-06	0.00029443	Yes	OK	1780.84	2067.1	1494.57	2069.19	2252.81	1879.3	1324.94	1605.31	1553.47
Rad51	19361	RAD51 recombinase	-0.553106	0.123525	-4.47769	7.54561e-06	0.000301277	Yes	OK	635.582	768.948	502.216	692.679	916.451	697.715	464.333	513.355	528.959
Ggt7	207182	gamma-glutamyltransferase 7	-0.543474	0.121593	-4.46962	7.83587e-06	0.000312135	Yes	OK	576.551	695.372	457.731	728.05	654.008	704.058	448.965	532.241	391.987
Otx2	18424	orthodenticle homeobox 2	0.465414	0.104318	4.4615	8.13898e-06	0.000323453	Yes	OK	5731.9	4750.24	6713.56	4373.21	4448.93	5428.59	6393.09	7695.17	6052.41
Wfdc12	192200	WAP four-disulfide core domain 12	0.827177	0.185607	4.45659	8.32723e-06	0.000329813	Yes	OK	12.9939	1.51021	24.4776	0	0	4.53062	31.8337	24.8951	16.704
Ptgdr	19214	prostaglandin D receptor	0.88877	0.19944	4.45632	8.33769e-06	0.000329813	Yes	OK	24.4925	6.36579	42.6191	8.84271	2.09954	8.15511	62.5697	46.3564	18.9312
Ssc4d	109267	scavenger receptor cysteine rich family, 4 domains	0.432116	0.0969984	4.45487	8.39428e-06	0.000331283	Yes	OK	2099.98	1769.36	2430.59	1735.14	1682.78	1890.17	2360.09	2759.07	2172.63
Gpnmb	93695	glycoprotein (transmembrane) nmb	-0.923585	0.207398	-4.45321	8.45958e-06	0.000333089	Yes	OK	37.4271	58.2545	16.5997	64.8466	68.2352	41.6817	12.0749	15.4521	22.272
Amph	218038	amphiphysin	0.686652	0.154212	4.45264	8.48192e-06	0.000333199	Yes	OK	461.807	333.171	590.443	258.404	336.977	404.131	658.629	460.131	652.569
Cdh11	12552	cadherin 11	-0.482616	0.108689	-4.44035	8.98146e-06	0.000352011	Yes	OK	5047.47	5948.58	4146.37	5630.84	6015.19	6199.7	3887.01	3523.09	5029.01
Ncoa1	17977	nuclear receptor coactivator 1	-0.456354	0.102862	-4.43655	9.14118e-06	0.000355817	Yes	OK	2726.07	3182.18	2269.95	3338.62	2934.11	3273.82	2546.7	1902.33	2360.83
L1cam	16728	L1 cell adhesion molecule	-0.677169	0.152673	-4.43542	9.18912e-06	0.000356869	Yes	OK	168.634	214.581	122.686	205.347	217.303	221.094	126.237	119.325	122.496
Tyrp1	22178	tyrosinase-related protein 1	-0.897692	0.20274	-4.42779	9.52029e-06	0.000368889	Yes	OK	45.0627	76.2125	13.9128	106.113	100.778	21.747	17.5634	8.58453	15.5904
Gas6	14456	growth arrest specific 6	-0.573167	0.129572	-4.42354	9.70959e-06	0.000375371	Yes	OK	806.227	983.33	629.124	1016.91	922.749	1010.33	475.31	689.337	722.725
Zfand5	22682	zinc finger, AN1-type domain 5	0.353376	0.0799427	4.42036	9.85355e-06	0.000380075	Yes	OK	4070.4	3554.55	4586.24	3539.05	3302.58	3822.03	4704.81	4730.93	4322.99
Gbx1	231044	gastrulation brain homeobox 1	0.850817	0.192531	4.41912	9.91042e-06	0.000381406	Yes	OK	12.5311	2.33434	22.7278	2.94757	3.14931	0.906124	27.4429	24.0367	16.704
Eno3	13808	enolase 3, beta muscle	0.564737	0.127809	4.41861	9.9336e-06	0.000381437	Yes	OK	1309.89	1028.03	1591.75	974.664	973.138	1136.28	1520.33	1978.73	1276.18
Cerkl	228094	ceramide kinase-like	-0.900628	0.203857	-4.41794	9.96444e-06	0.000381761	Yes	OK	23.98	40.2771	7.6829	49.1262	47.2397	24.4653	12.0749	4.29226	6.68159
Als2cl	235633	ALS2 C-terminal like	-0.434316	0.0984283	-4.41251	1.02181e-05	0.0003906	Yes	OK	745.588	863.435	627.74	842.023	850.315	897.969	639.968	582.889	660.364
Ecel1	13599	endothelin converting enzyme-like 1	-0.470977	0.106808	-4.40955	1.03587e-05	0.000395092	Yes	OK	8891.75	10439.3	7344.19	10271.3	9595.96	11450.7	6726.8	8743.34	6562.43
Coro2b	235431	coronin, actin binding protein, 2B	-0.4527	0.102697	-4.40814	1.04263e-05	0.000396783	Yes	OK	740.248	863.175	617.322	884.271	913.301	791.952	632.284	576.022	643.66
Trim63	433766	tripartite motif-containing 63	0.743383	0.169062	4.3971	1.09705e-05	0.00041656	Yes	OK	166.972	114.405	219.539	144.431	101.828	96.9552	237.106	226.631	194.88
Cldn24	100039801	claudin 24	0.828496	0.18848	4.39568	1.10427e-05	0.000418373	Yes	OK	156.759	96.2056	217.312	108.078	54.5881	125.951	209.664	201.736	240.537
Lmx1a	110648	LIM homeobox transcription factor 1 alpha	0.462697	0.10542	4.38907	1.13839e-05	0.000430342	Yes	OK	7725.03	6407	9043.07	5675.06	5935.41	7610.53	9202.14	9684.2	8242.85
2210416O15Rik	70393	RIKEN cDNA 2210416O15 gene	0.404578	0.0922521	4.38557	1.1568e-05	0.000436335	Yes	OK	2980.18	2543.22	3417.15	2469.08	2531	2629.57	3123	3906.82	3221.64
Cuedc1	103841	CUE domain containing 1	0.404578	0.0922521	4.38557	1.1568e-05	0.000436335	Yes	OK	2980.18	2543.22	3417.15	2469.08	2531	2629.57	3123	3906.82	3221.64
Nudt4	71207	nudix (nucleoside diphosphate linked moiety X)-type motif 4	0.338723	0.0772935	4.3823	1.17433e-05	0.000441969	Yes	OK	3459.83	3041.33	3878.34	3171.59	3086.33	2866.07	3732.23	4126.58	3776.21
Plet1	76509	placenta expressed transcript 1	0.492199	0.11233	4.38172	1.17746e-05	0.000442168	Yes	OK	2622.83	2142.92	3102.74	2127.16	2140.48	2161.11	3074.7	3725.68	2507.82
Tulp3	22158	tubby-like protein 3	0.292116	0.0667187	4.37832	1.19595e-05	0.000448128	Yes	OK	4087.09	3663.26	4510.92	3601.93	3689.95	3697.89	4647.72	4384.98	4500.05
Mgll	23945	monoglyceride lipase	0.523068	0.119597	4.3736	1.22214e-05	0.000456935	Yes	OK	518.952	416.731	621.172	411.677	380.017	458.499	551.053	661.008	651.455
Tnnt2	21956	troponin T2, cardiac	0.747085	0.170922	4.3709	1.23734e-05	0.000461606	Yes	OK	200.666	136.718	264.614	158.186	119.674	132.294	308.458	292.732	192.652
Slc7a10	53896	solute carrier family 7 (cationic amino acid transporter, y+ system), member 10	-0.748804	0.171367	-4.3696	1.24476e-05	0.000463361	Yes	OK	198.77	262.768	134.771	250.544	261.393	276.368	149.289	164.823	90.2015
3632451O06Rik	67419	RIKEN cDNA 3632451O06 gene	0.421483	0.0967466	4.35657	1.32119e-05	0.000490741	Yes	OK	996.479	843.506	1149.45	836.128	847.166	847.226	1023.07	1218.14	1207.14
Otogl	628870	otogelin-like	-0.444937	0.102148	-4.35579	1.32586e-05	0.000491404	Yes	OK	12473.4	14510.5	10436.4	14784	13268.1	15479.3	11748.8	8819.74	10740.7
Gpc4	14735	glypican 4	0.354473	0.0814849	4.35017	1.36034e-05	0.000503088	Yes	OK	2140.81	1867.97	2413.65	1764.61	1821.35	2017.94	2332.64	2399.37	2508.94
Gucy1a2	234889	guanylate cyclase 1, soluble, alpha 2	-0.80159	0.184387	-4.34733	1.37807e-05	0.000507522	Yes	OK	116.136	158.144	74.1272	135.588	178.461	160.384	84.524	53.2241	84.6335
Arg2	11847	arginase type II	0.527877	0.121427	4.34729	1.37828e-05	0.000507522	Yes	OK	398.813	319.448	478.178	322.268	304.434	331.641	487.385	515.072	432.076
Ccnjl	380694	cyclin J-like	0.421702	0.0970813	4.3438	1.40039e-05	0.000514553	Yes	OK	1866.95	1579.15	2154.76	1504.24	1484.38	1748.82	2396.31	2075.74	1992.23
Ptchd4	627626	patched domain containing 4	-0.834954	0.192553	-4.33622	1.44953e-05	0.000530322	Yes	OK	109.431	152.81	66.053	150.326	125.973	182.131	87.8172	44.6395	65.7023
Scarb1	20778	scavenger receptor class B, member 1	0.440545	0.101955	4.32098	1.55336e-05	0.000567093	Yes	OK	1170.75	981.392	1360.12	959.926	1011.98	972.271	1186.63	1358.07	1535.65
Gclc	14629	glutamate-cysteine ligase, catalytic subunit	-0.37708	0.0873044	-4.31914	1.56636e-05	0.000570618	Yes	OK	1604.98	1823.42	1386.54	1776.4	1778.31	1915.55	1501.67	1379.53	1278.41
Nap1l2	17954	nucleosome assembly protein 1-like 2	0.889647	0.206007	4.31852	1.57077e-05	0.000571003	Yes	OK	69.5415	34.4226	104.66	54.0388	22.0452	27.1837	137.214	102.156	74.6111
Rbpms	19663	RNA binding protein gene with multiple splicing	0.436434	0.1012	4.31261	1.61339e-05	0.000585249	Yes	OK	739.332	621.072	857.591	596.392	636.162	630.662	780.475	882.489	909.81
App	11820	amyloid beta (A4) precursor protein	0.37083	0.0860221	4.31086	1.62619e-05	0.000588532	Yes	OK	60064.1	52030.4	68097.7	51673.9	51598.4	52818.9	65024.2	73233.7	66035.3
AW549542	100993	expressed sequence AW549542	0.608142	0.141086	4.31043	1.62935e-05	0.000588532	Yes	OK	713.481	542.827	884.135	500.105	458.75	669.625	1068.08	769.174	815.154
Exoc4	20336	exocyst complex component 4	-0.33609	0.0780095	-4.30832	1.64497e-05	0.000592918	Yes	OK	3864.94	4329.24	3400.63	4263.17	4459.43	4265.12	3481.95	3111.89	3608.06
Btg1	12226	B cell translocation gene 1, anti-proliferative	-0.368288	0.0855037	-4.30728	1.65276e-05	0.000594471	Yes	OK	7153.17	8103.82	6202.52	7635.19	8283.75	8392.52	5980.35	6901.1	5726.12
Cilp	214425	cartilage intermediate layer protein, nucleotide pyrophosphohydrolase	0.831578	0.193185	4.30458	1.67305e-05	0.0006005	Yes	OK	128.597	76.9464	180.248	57.9689	71.3845	101.486	228.325	125.334	187.085
Ptch1	19206	patched 1	0.401047	0.0932483	4.30085	1.70146e-05	0.000607079	Yes	OK	4409.78	3766.56	5053	3896.69	3595.47	3807.53	5821.18	4697.45	4640.36
Boc	117606	biregional cell adhesion molecule-related/down-regulated by oncogenes (Cdon) binding protein	-0.459806	0.106912	-4.30077	1.70206e-05	0.000607079	Yes	OK	4362.69	5103.7	3621.69	4979.43	5370.63	4961.03	3163.61	3312.77	4388.69
Lrfn5	238205	leucine rich repeat and fibronectin type III domain containing 5	-0.863552	0.201158	-4.29291	1.76345e-05	0.000627663	Yes	OK	20.7319	35.3243	6.13953	33.4058	53.5384	19.0286	6.58629	5.15072	6.68159
Rcn1	19672	reticulocalbin 1	0.357128	0.0832697	4.28881	1.79635e-05	0.00063804	Yes	OK	14641.8	12761.2	16522.3	12355.2	12699.1	13229.4	15544.7	18311.7	15710.6
Gpr153	100129	G protein-coupled receptor 153	0.587908	0.137152	4.28656	1.81463e-05	0.000643195	Yes	OK	716.503	552.459	880.547	556.108	598.37	502.899	793.648	728.826	1119.17
Bicd1	12121	bicaudal D homolog 1 (Drosophila)	-0.440047	0.102721	-4.28392	1.83625e-05	0.000649508	Yes	OK	952.618	1106.07	799.164	1179.03	992.034	1147.15	829.872	727.968	839.653
Mirg	100040724	miRNA containing gene	0.765821	0.179082	4.27636	1.89973e-05	0.000670568	Yes	OK	221.934	146.532	297.337	155.239	131.221	153.135	219.543	251.527	420.94
Col4a5	12830	collagen, type IV, alpha 5	-0.384781	0.0901476	-4.26834	1.96931e-05	0.000693694	Yes	OK	2832.29	3226.1	2438.48	3144.08	3199.7	3334.54	2608.17	2120.38	2586.89
Epyc	13516	epiphycan	-0.879722	0.206216	-4.26603	1.98985e-05	0.000699485	Yes	OK	2750.43	4433.21	1067.65	6156.49	3848.46	3294.67	637.772	987.22	1577.97
Cgnl1	68178	cingulin-like 1	0.356169	0.0835324	4.26385	2.00938e-05	0.000704896	Yes	OK	4613.68	4022.2	5205.16	4059.79	3697.3	4309.52	5431.49	5379.92	4804.06
Atp1b1	11931	ATPase, Na+/K+ transporting, beta 1 polypeptide	-0.383104	0.0899063	-4.26114	2.03382e-05	0.000710616	Yes	OK	5819.03	6627	5011.05	6825.59	6582.07	6473.35	5387.58	5329.27	4316.31
Crtac1	72832	cartilage acidic protein 1	0.486592	0.114199	4.26092	2.03588e-05	0.000710616	Yes	OK	513.274	420.052	606.496	429.363	383.167	447.625	597.157	653.282	569.049
Abca8b	27404	ATP-binding cassette, sub-family A (ABC1), member 8b	-0.873014	0.204901	-4.26067	2.03819e-05	0.000710616	Yes	OK	94.9013	140.617	49.1858	175.872	155.366	90.6124	31.8337	37.7719	77.9519
Cdca2	108912	cell division cycle associated 2	-0.544672	0.127861	-4.25986	2.04552e-05	0.000711716	Yes	OK	801.071	967.344	634.798	924.555	1094.91	882.564	754.13	521.081	629.183
Mapk4	225724	mitogen-activated protein kinase 4	-0.442676	0.104144	-4.25061	2.13191e-05	0.000740262	Yes	OK	642.577	747.532	537.622	775.211	764.234	703.152	569.714	544.259	498.892
Greb1	268527	gene regulated by estrogen in breast cancer protein	0.455555	0.107289	4.24607	2.17553e-05	0.000753876	Yes	OK	746.12	619.831	872.409	605.235	597.32	656.94	941.839	770.032	905.355
Ccdc64	75665	coiled-coil domain containing 64	0.466663	0.110152	4.23655	2.26977e-05	0.000784935	Yes	OK	2073.88	1715.03	2432.74	1736.12	1636.59	1772.38	2390.82	2889.55	2017.84
Nfia	18027	nuclear factor I/A	0.372181	0.087969	4.23081	2.32847e-05	0.000803604	Yes	OK	4877.68	4220.71	5534.65	3984.13	4337.66	4340.33	5827.77	4867.43	5908.75
Pcdh7	54216	protocadherin 7	0.349662	0.082658	4.23023	2.33455e-05	0.000804074	Yes	OK	3457.63	3022.08	3893.19	2963.29	2961.41	3141.53	4185.59	3516.22	3977.77
Kif26a	668303	kinesin family member 26A	0.488029	0.115441	4.22752	2.36282e-05	0.000812172	Yes	OK	641.466	523.755	759.178	542.353	493.393	535.519	796.941	649.849	830.744
Ntng2	171171	netrin G2	0.386276	0.0915581	4.21892	2.45474e-05	0.000842069	Yes	OK	4007.57	3445.83	4569.3	3419.18	3132.52	3785.78	4688.34	4891.46	4128.11
Asic3	171209	acid-sensing (proton-gated) ion channel 3	-0.818706	0.194231	-4.21512	2.49641e-05	0.000854644	Yes	OK	81.2118	113.527	48.8966	124.781	87.131	128.67	58.1789	50.6487	37.8623
Cdkl4	381113	cyclin-dependent kinase-like 4	0.842217	0.200054	4.20995	2.5543e-05	0.000872711	Yes	OK	78.8974	44.6553	113.139	64.8466	28.3438	40.7756	131.726	103.014	104.678
Sptb	20741	spectrin beta, erythrocytic	0.32442	0.0773282	4.19537	2.72432e-05	0.000927084	Yes	OK	5032.6	4447.63	5617.57	4341.77	4388.05	4613.08	6064.87	5236.56	5551.29
Epha2	13836	Eph receptor A2	0.440835	0.105304	4.18631	2.83525e-05	0.000962913	Yes	OK	1251.55	1047.25	1455.85	998.244	957.392	1186.12	1472.04	1310.86	1584.65
Rbp1	19659	retinol binding protein 1, cellular	0.445119	0.106561	4.17713	2.95211e-05	0.00100061	Yes	OK	4062.9	3395.02	4730.78	3271.8	3658.45	3254.8	3843.1	5273.47	5075.78
Gpc3	14734	glypican 3	0.529634	0.127101	4.16703	3.086e-05	0.00104391	Yes	OK	6243.29	4980.89	7505.7	5193.62	4980.12	4768.93	5761.9	7111.42	9643.76
Npr3	18162	natriuretic peptide receptor 3	0.638824	0.153458	4.16286	3.14291e-05	0.00106106	Yes	OK	300.262	222.164	378.359	209.278	182.66	274.555	410.545	323.637	400.895
Klhl5	71778	kelch-like 5	0.316859	0.0763067	4.15244	3.28954e-05	0.00110837	Yes	OK	1559.23	1382.64	1735.83	1402.06	1399.35	1346.5	1768.42	1726.35	1712.71
Bub1b	12236	BUB1B, mitotic checkpoint serine/threonine kinase	-0.545139	0.131399	-4.14873	3.34329e-05	0.00112426	Yes	OK	1719.66	2080.05	1359.28	1882.52	2503.71	1853.93	1322.75	1101.39	1653.69
Ces1d	104158	carboxylesterase 1D	-0.64417	0.155417	-4.14478	3.40146e-05	0.00114156	Yes	OK	430.802	544.432	317.172	503.052	558.478	571.764	294.188	422.359	234.969
Ddit4	74747	DNA-damage-inducible transcript 4	0.479323	0.11587	4.13674	3.5228e-05	0.00117997	Yes	OK	3233.31	2653.21	3813.41	2806.09	2671.67	2481.87	2994.57	4506.88	3938.8
Cgn	70737	cingulin	-0.423006	0.102284	-4.13561	3.54019e-05	0.00118346	Yes	OK	2308.22	2666.91	1949.52	2769.73	2522.6	2708.4	2282.15	1874.86	1691.56
Fkbp9	27055	FK506 binding protein 9	-0.379364	0.0917571	-4.13444	3.55819e-05	0.00118715	Yes	OK	22960.9	26123.9	19797.8	27609.9	26446.9	24314.9	17555.8	21289.6	20548.1
Chl1	12661	cell adhesion molecule L1-like	0.802526	0.194391	4.12842	3.65267e-05	0.0012163	Yes	OK	127.968	77.6447	178.292	62.8815	64.0361	106.016	225.032	122.759	187.085
Msrb3	320183	methionine sulfoxide reductase B3	0.626237	0.151888	4.12302	3.73944e-05	0.00124276	Yes	OK	468.556	350.124	586.989	364.516	376.868	308.988	481.897	507.345	771.724
Rundc3a	51799	RUN domain containing 3A	0.634243	0.154011	4.11816	3.81912e-05	0.00126678	Yes	OK	188.229	139.815	236.643	136.571	127.022	155.853	218.445	260.97	230.515
Tpbgl	100503386	trophoblast glycoprotein-like	0.831978	0.202256	4.11349	3.89726e-05	0.00129018	Yes	OK	20.0815	6.70656	33.4564	2.94757	6.29863	10.8735	31.8337	42.9226	25.6128
2610316D01Rik	72511	RIKEN cDNA 2610316D01 gene	-0.838748	0.203961	-4.11231	3.91726e-05	0.00129429	Yes	OK	44.9946	65.5905	24.3986	80.5669	54.5881	61.6164	24.1497	22.3198	26.7264
Ebf4	228598	early B cell factor 4	0.433497	0.105566	4.10642	4.01842e-05	0.00132515	Yes	OK	2506.08	2105.16	2906.99	2073.13	1952.58	2289.77	3073.6	3228.64	2418.74
Arhgap10	78514	Rho GTPase activating protein 10	0.378759	0.0922492	4.10583	4.02865e-05	0.00132596	Yes	OK	1547.87	1335.43	1760.31	1244.86	1394.1	1367.34	1742.07	1926.37	1612.49
Trpa1	277328	transient receptor potential cation channel, subfamily A, member 1	0.849612	0.20718	4.10085	4.11638e-05	0.00135222	Yes	OK	48.506	23.8573	73.1546	23.5806	26.2443	21.747	95.5012	84.9868	38.9759
Fgf9	14180	fibroblast growth factor 9	0.365074	0.0891636	4.09443	4.23214e-05	0.00138757	Yes	OK	1814.41	1574.84	2053.98	1610.36	1508.52	1605.65	2142.74	2187.34	1831.87
Gab1	14388	growth factor receptor bound protein 2-associated protein 1	0.29811	0.0728272	4.09338	4.25128e-05	0.00139117	Yes	OK	6272.62	5605.34	6939.9	5447.11	5342.29	6026.63	6895.84	6884.79	7039.05
Msx1	17701	msh homeobox 1	0.503143	0.12339	4.07765	4.54923e-05	0.00148582	Yes	OK	460.414	372.745	548.083	339.953	376.868	401.413	495.069	614.652	534.527
Tmem2	83921	transmembrane protein 2	-0.47541	0.116613	-4.07682	4.56551e-05	0.00148723	Yes	OK	5321.07	6269.81	4372.33	7354.19	5973.2	5482.05	5099.98	3697.36	4319.65
Nampt	59027	nicotinamide phosphoribosyltransferase	0.327989	0.0804575	4.07654	4.57099e-05	0.00148723	Yes	OK	1823.92	1609.52	2038.32	1508.17	1691.18	1629.21	2034.07	2110.93	1969.96
Mgst1	56615	microsomal glutathione S-transferase 1	0.43523	0.106824	4.07427	4.61582e-05	0.00149895	Yes	OK	1452.62	1219.32	1685.92	1257.63	1158.95	1241.39	1592.78	1983.88	1481.09
Pik3ap1	83490	phosphoinositide-3-kinase adaptor protein 1	-0.570506	0.140168	-4.07016	4.69812e-05	0.00152123	Yes	OK	381.233	466.104	296.363	514.842	430.406	453.062	355.66	247.234	286.195
Adamts17	233332	a disintegrin-like and metallopeptidase (reprolysin type) with thrombospondin type 1 motif, 17	-0.273299	0.0671503	-4.06995	4.70225e-05	0.00152123	Yes	OK	7792.36	8547.92	7036.8	8839.77	8290.05	8513.94	7093.43	6807.53	7209.43
Cenpa	12615	centromere protein A	-0.39819	0.0978727	-4.06845	4.73279e-05	0.00152821	Yes	OK	1696.87	1943.89	1449.85	1845.18	2195.07	1791.41	1405.07	1370.95	1573.51
Gabra3	14396	gamma-aminobutyric acid (GABA) A receptor, subunit alpha 3	-0.835693	0.205597	-4.06471	4.8093e-05	0.00154998	Yes	OK	56.1091	82.7147	29.5035	114.955	66.1356	67.0532	38.42	30.0458	20.0448
Ptprn2	19276	protein tyrosine phosphatase, receptor type, N polypeptide 2	-0.718289	0.176944	-4.05942	4.91955e-05	0.00158241	Yes	OK	112.922	148.549	77.2945	146.396	160.615	138.637	93.3058	69.5347	69.0431
Slc35e3	215436	solute carrier family 35, member E3	0.38129	0.0939473	4.05855	4.93778e-05	0.00158241	Yes	OK	919.113	791.926	1046.3	772.264	798.876	804.638	983.552	1129.72	1025.62
Scara3	219151	scavenger receptor class A, member 3	-0.363957	0.089688	-4.05803	4.94877e-05	0.00158296	Yes	OK	7503.81	8494.39	6513.22	8862.36	8395.02	8225.79	6057.19	7425.61	6056.86
Shroom1	71774	shroom family member 1	0.446094	0.110624	4.03254	5.51763e-05	0.00176161	Yes	OK	1823.94	1521.64	2126.25	1526.84	1442.39	1595.68	2253.61	2407.96	1717.17
Hes1	15205	hairy and enhancer of split 1 (Drosophila)	0.514792	0.127725	4.03047	5.56658e-05	0.00177392	Yes	OK	685.667	550.285	821.048	477.507	549.031	624.319	742.055	751.146	969.944
Cystm1	66060	cysteine-rich transmembrane module containing 1	0.514907	0.127817	4.02848	5.61391e-05	0.00178566	Yes	OK	918.945	738.24	1099.65	611.13	766.333	837.258	1018.68	1301.41	978.853
Aldh2	11669	aldehyde dehydrogenase 2, mitochondrial	-0.376239	0.0934263	-4.02711	5.64656e-05	0.0017927	Yes	OK	5702.17	6483.71	4920.63	6453.22	6771.03	6226.88	4264.62	5547.32	4949.94
Pgpep1	66522	pyroglutamyl-peptidase I	0.298758	0.074208	4.02595	5.6746e-05	0.00179631	Yes	OK	1793.2	1602.24	1984.15	1595.62	1620.85	1590.25	1940.76	2043.98	1967.73
Sapcd2	72080	suppressor APC domain containing 2	-0.563267	0.139915	-4.02577	5.679e-05	0.00179631	Yes	OK	424.614	518.553	330.675	451.961	596.27	507.429	271.136	343.381	377.51
Adamts4	240913	a disintegrin-like and metallopeptidase (reprolysin type) with thrombospondin type 1 motif, 4	0.708222	0.175993	4.02415	5.71807e-05	0.00180532	Yes	OK	219.834	151.527	288.14	141.483	188.959	124.139	285.406	213.755	365.26
Dlc1	50768	deleted in liver cancer 1	0.571747	0.142245	4.01946	5.83318e-05	0.00183826	Yes	OK	1446.52	1120.75	1772.3	1160.36	1397.25	804.638	1636.69	1604.45	2075.75
E130308A19Rik	230259	RIKEN cDNA E130308A19 gene	-0.372572	0.0928158	-4.01409	5.96744e-05	0.0018771	Yes	OK	2193.14	2489.65	1896.62	2391.46	2513.15	2564.33	2157.01	1725.49	1807.37
Scg5	20394	secretogranin V	0.545277	0.136183	4.004	6.22791e-05	0.00195466	Yes	OK	452.371	356.896	547.846	371.394	355.873	343.421	481.897	673.885	487.756
Tacstd2	56753	tumor-associated calcium signal transducer 2	0.718786	0.179593	4.0023	6.27308e-05	0.00196238	Yes	OK	243.517	165.864	321.17	161.134	174.262	162.196	259.061	466.14	238.31
Zfp185	22673	zinc finger protein 185	0.459171	0.114753	4.00139	6.29721e-05	0.00196632	Yes	OK	592.384	490.29	694.477	510.912	419.909	540.05	714.612	696.205	672.613
Nfkbia	18035	nuclear factor of kappa light polypeptide gene enhancer in B cells inhibitor, alpha	0.469064	0.117347	3.99724	6.40845e-05	0.00199351	Yes	OK	488.745	402.721	574.769	419.538	366.37	422.254	553.248	630.963	540.095
Cplx2	12890	complexin 2	-0.334634	0.0837194	-3.99709	6.41263e-05	0.00199351	Yes	OK	1639.3	1836.98	1441.62	1711.56	1933.68	1865.71	1375.44	1451.64	1497.79
Itgbl1	223272	integrin, beta-like 1	0.821044	0.205423	3.99684	6.41935e-05	0.00199351	Yes	OK	45.1225	24.0365	66.2085	27.5107	14.6968	29.9021	63.6675	59.2332	75.7247
Hsd11b2	15484	hydroxysteroid 11-beta dehydrogenase 2	-0.37902	0.0949208	-3.99301	6.52395e-05	0.00202231	Yes	OK	1172.48	1335.12	1009.84	1299.88	1428.74	1276.73	1028.56	1083.37	917.605
Tph1	21990	tryptophan hydroxylase 1	0.806711	0.202127	3.99111	6.57656e-05	0.00203492	Yes	OK	62.0553	35.4917	88.6189	51.0912	27.2941	28.0898	76.84	102.156	86.8607
C77370	245555	expressed sequence C77370	-0.814395	0.204139	-3.98941	6.62366e-05	0.00204578	Yes	OK	44.2053	63.9856	24.4251	65.8291	60.8868	65.2409	18.6612	22.3198	32.2943
Bmp8b	12164	bone morphogenetic protein 8b	0.496272	0.124415	3.98884	6.63979e-05	0.00204705	Yes	OK	385.801	313.148	458.454	313.425	317.031	308.988	492.874	481.592	400.895
Map9	213582	microtubule-associated protein 9	-0.39171	0.0982456	-3.98705	6.6901e-05	0.00205795	Yes	OK	1355.79	1549.41	1162.16	1617.23	1523.22	1507.79	1170.16	1018.98	1297.34
Abcg2	26357	ATP-binding cassette, sub-family G (WHITE), member 2	0.471808	0.118662	3.97605	7.00699e-05	0.0021486	Yes	OK	469.742	386.297	553.186	403.817	412.56	342.515	589.473	521.081	549.004
Tmeff2	56363	transmembrane protein with EGF-like and two follistatin-like domains 2	-0.787469	0.198284	-3.97142	7.1444e-05	0.0021868	Yes	OK	80.8914	113.032	48.7503	105.13	80.8324	153.135	51.5926	41.2057	53.4527
Trem2	83433	triggering receptor expressed on myeloid cells 2	0.763166	0.192251	3.96963	7.19833e-05	0.00219936	Yes	OK	98.8571	62.7759	134.938	58.9514	71.3845	57.9919	133.921	175.124	95.7694
Gm5532	433367	predicted gene 5532	0.744805	0.187658	3.96895	7.21905e-05	0.00220175	Yes	OK	13.0814	2.75456	23.4082	1.96505	6.29863	0	27.4429	17.1691	25.6128
Abat	268860	4-aminobutyrate aminotransferase	0.429763	0.108406	3.96438	7.35859e-05	0.0022403	Yes	OK	2197.43	1846.45	2548.4	1676.19	1883.29	1979.88	2672.94	2109.22	2863.06
4933404O12Rik	66752	RIKEN cDNA 4933404O12 gene	-0.535969	0.135312	-3.96098	7.46416e-05	0.00226839	Yes	OK	370.714	448.032	293.395	368.446	508.089	467.56	286.504	303.034	290.649
Adra2c	11553	adrenergic receptor, alpha 2c	-0.595998	0.150585	-3.95787	7.56206e-05	0.00229405	Yes	OK	374.841	465.357	284.325	466.699	474.497	454.874	286.504	357.116	209.356
Phlpp1	98432	PH domain and leucine rich repeat protein phosphatase 1	-0.441772	0.111649	-3.95679	7.59638e-05	0.00230037	Yes	OK	1403.06	1633.27	1172.86	1609.37	1657.59	1632.83	1153.7	971.768	1393.11
Thsd7a	330267	thrombospondin, type I, domain containing 7A	-0.455305	0.115086	-3.95622	7.61437e-05	0.00230173	Yes	OK	3636.35	4255.58	3017.11	3869.18	4081.51	4816.05	3455.61	2432	3163.73
Lypd1	72585	Ly6/Plaur domain containing 1	0.641543	0.16237	3.95113	7.77845e-05	0.00234716	Yes	OK	160.421	117.693	203.148	101.2	132.271	119.608	189.905	225.773	193.766
Eif1a	13664	eukaryotic translation initiation factor 1A	0.380915	0.0964211	3.95054	7.7976e-05	0.00234879	Yes	OK	1535.66	1321.88	1749.44	1324.44	1310.11	1331.1	1548.88	1719.48	1979.98
Slc14a1	108052	solute carrier family 14 (urea transporter), member 1	0.588514	0.149005	3.94963	7.8272e-05	0.00235355	Yes	OK	485.234	370.87	599.597	292.792	375.818	444.001	613.623	699.639	485.529
Arhgap19	71085	Rho GTPase activating protein 19	-0.442372	0.112064	-3.94751	7.8968e-05	0.00237029	Yes	OK	1073.26	1250.23	896.285	1312.65	1381.5	1056.54	984.65	826.69	877.515
Itpkb	320404	inositol 1,4,5-trisphosphate 3-kinase B	0.297205	0.075323	3.94574	7.95539e-05	0.00238003	Yes	OK	3346.65	2990.65	3702.65	2853.25	3083.18	3035.51	3760.77	3481.88	3865.3
Zgrf1	71643	zinc finger, GRF-type containing 1	-0.475204	0.120436	-3.94569	7.95717e-05	0.00238003	Yes	OK	773.609	911.985	635.232	868.551	1005.68	861.724	705.831	522.798	677.068
Tceal3	594844	transcription elongation factor A (SII)-like 3	0.527205	0.133691	3.94347	8.03101e-05	0.00239791	Yes	OK	412.002	328.238	495.767	293.775	341.176	349.764	450.063	582.889	454.348
Foxo4	54601	forkhead box O4	-0.290383	0.0736691	-3.94173	8.08976e-05	0.00241123	Yes	OK	4409.15	4866.81	3951.49	4689.59	5036.8	4874.04	3726.74	4167.79	3959.96
Exo1	26909	exonuclease 1	-0.504343	0.128349	-3.92947	8.51322e-05	0.00253302	Yes	OK	522.974	623.917	422.03	601.305	722.243	548.205	410.545	381.153	474.393
Crybg3	224273	beta-gamma crystallin domain containing 3	-0.598422	0.15235	-3.92794	8.56778e-05	0.00254481	Yes	OK	546.645	678.423	414.868	720.19	710.695	604.385	448.965	286.723	508.914
Hdac9	79221	histone deacetylase 9	-0.584904	0.148997	-3.92561	8.65089e-05	0.00256503	Yes	OK	368.47	454.489	282.451	448.031	458.75	456.686	248.084	231.782	367.487
Ptprg	19270	protein tyrosine phosphatase, receptor type, G	-0.423264	0.108019	-3.91843	8.9127e-05	0.00263806	Yes	OK	5334.64	6170.9	4498.39	6259.66	6260.84	5992.2	5113.16	3574.6	4807.4
St6galnac2	20446	ST6 (alpha-N-acetyl-neuraminyl-2,3-beta-galactosyl-1,3)-N-acetylgalactosaminide alpha-2,6-sialyltransferase 2	-0.37872	0.096721	-3.91559	9.01837e-05	0.00266472	Yes	OK	683.515	778.309	588.72	780.124	767.383	787.421	588.375	612.077	565.708
Trib1	211770	tribbles pseudokinase 1	0.382327	0.0977315	3.91202	9.15291e-05	0.00269979	Yes	OK	1362.39	1171.33	1553.46	1180.01	1124.31	1209.68	1457.77	1435.33	1767.28
Parvb	170736	parvin, beta	0.346492	0.0886297	3.90944	9.25112e-05	0.00272405	Yes	OK	958.065	837.945	1078.19	856.761	806.225	850.85	1036.24	1112.55	1085.76
Cdh3	12560	cadherin 3	0.339306	0.0868314	3.90765	9.31989e-05	0.00273957	Yes	OK	8026.08	7041.88	9010.27	6713.58	6623.01	7789.04	9247.15	9488.48	8295.19
Plk4	20873	polo-like kinase 4	-0.466774	0.119679	-3.90022	9.61038e-05	0.00282009	Yes	OK	656.94	772.418	541.461	737.875	880.758	698.621	568.616	475.583	580.185
E430016F16Rik	414121	RIKEN cDNA E430016F16 gene	0.469099	0.120316	3.89888	9.66367e-05	0.00283086	Yes	OK	809.54	665.921	953.159	619.972	619.365	758.426	1068.08	982.928	808.472
Ntrk3	18213	neurotrophic tyrosine kinase, receptor, type 3	0.469099	0.120316	3.89888	9.66367e-05	0.00283086	Yes	OK	809.54	665.921	953.159	619.972	619.365	758.426	1068.08	982.928	808.472
Wnt11	22411	wingless-type MMTV integration site family, member 11	0.759915	0.194986	3.89728	9.72788e-05	0.00284478	Yes	OK	139.988	87.5046	192.47	87.4446	80.8324	94.2369	121.846	168.257	287.308
Mcl1	17210	myeloid cell leukemia sequence 1	0.301404	0.077388	3.89471	9.83173e-05	0.0028688	Yes	OK	4080.1	3639.82	4520.38	3699.2	3531.43	3688.83	4137.29	4677.71	4746.16
Skp1a	21402	S-phase kinase-associated protein 1A	0.470605	0.120841	3.89441	9.84367e-05	0.0028688	Yes	OK	17352.6	14264.8	20440.4	13826.1	14644.3	14324	19326.4	25631.7	16363.2
Htr7	15566	5-hydroxytryptamine (serotonin) receptor 7	0.805865	0.206986	3.89333	9.88773e-05	0.00287672	Yes	OK	35.1257	18.2346	52.0167	17.6854	18.8959	18.1225	52.6903	64.3839	38.9759
Sv2b	64176	synaptic vesicle glycoprotein 2 b	-0.711748	0.183073	-3.88779	0.000101161	0.00293792	Yes	OK	126.05	166.768	85.332	180.784	156.416	163.102	115.26	77.2607	63.4751
Zak	65964	sterile alpha motif and leucine zipper containing kinase AZK	0.433988	0.11164	3.8874	0.000101325	0.00293792	Yes	OK	1792.82	1502.23	2083.41	1417.78	1601.95	1486.95	2247.02	1679.13	2324.08
Ctnna2	12386	catenin (cadherin associated protein), alpha 2	0.420762	0.108298	3.88523	0.000102233	0.0029592	Yes	OK	882.5	745.126	1019.87	674.994	768.433	791.952	1011	1136.59	912.037
Slc45a2	22293	solute carrier family 45, member 2	-0.789294	0.203225	-3.88385	0.000102814	0.00297097	Yes	OK	38.116	61.6611	14.5709	55.0213	95.5292	34.4327	10.9771	6.00917	26.7264
Macc1	238455	metastasis associated in colon cancer 1	-0.69309	0.178518	-3.88246	0.000103404	0.00298298	Yes	OK	121.181	158.533	83.8291	131.658	162.715	181.225	96.5989	85.8453	69.0431
Tub	22141	tubby candidate gene	0.551847	0.142182	3.88128	0.000103908	0.00298891	Yes	OK	274.91	214.865	334.955	193.557	223.601	227.437	384.2	302.175	318.489
Racgap1	26934	Rac GTPase-activating protein 1	-0.394073	0.101535	-3.88116	0.000103961	0.00298891	Yes	OK	1859.57	2128.67	1590.47	2082.95	2363.04	1940.01	1534.61	1443.92	1792.89
Bub1	12235	BUB1, mitotic checkpoint serine/threonine kinase	-0.526888	0.135792	-3.8801	0.000104413	0.00299687	Yes	OK	1152.79	1388.76	916.816	1316.58	1688.03	1161.65	918.787	742.561	1089.1
C330027C09Rik	224171	RIKEN cDNA C330027C09 gene	-0.461033	0.118865	-3.87861	0.000105054	0.00301019	Yes	OK	950.472	1115.29	785.657	1067.02	1277.57	1001.27	821.091	666.159	869.72
Nxpe3	385658	neurexophilin and PC-esterase domain family, member 3	0.403137	0.10397	3.87742	0.000105569	0.00301987	Yes	OK	1100	936.962	1263.03	950.1	937.446	923.34	1301.89	1407	1080.19
Nup62cl	279706	nucleoporin 62 C-terminal like	0.625121	0.16128	3.876	0.000106188	0.00303251	Yes	OK	355.426	263.356	447.497	230.893	265.592	293.584	440.184	576.022	326.284
Endod1	71946	endonuclease domain containing 1	0.372754	0.0961885	3.87525	0.000106515	0.00303391	Yes	OK	770.361	665.547	875.176	616.042	692.849	687.748	870.488	884.206	870.834
Rrbp1	81910	ribosome binding protein 1	0.314163	0.0810729	3.87507	0.000106593	0.00303391	Yes	OK	10194.6	9043.68	11345.5	9101.12	9435.35	8594.58	10562.2	11084.3	12389.9
Cyp26a1	13082	cytochrome P450, family 26, subfamily a, polypeptide 1	-0.530854	0.137059	-3.87319	0.000107421	0.00305236	Yes	OK	977.008	1179.89	774.129	976.629	1195.69	1367.34	743.153	951.165	628.069
Kremen1	84035	kringle containing transmembrane protein 1	0.330474	0.0853406	3.87242	0.000107762	0.00305696	Yes	OK	6721.18	5919.06	7523.3	5673.09	5416.82	6667.26	7554.47	7438.49	7576.92
Kif15	209737	kinesin family member 15	-0.502059	0.129681	-3.8715	0.000108166	0.00306334	Yes	OK	1188.79	1417.65	959.927	1390.27	1624	1238.67	1015.39	748.571	1115.83
Dhx57	106794	DEAH (Asp-Glu-Ala-Asp/His) box polypeptide 57	0.278716	0.0720155	3.87022	0.000108738	0.00307443	Yes	OK	3619.84	3259.77	3979.91	3167.66	3229.1	3382.56	4185.59	3869.9	3884.23
Prkcq	18761	protein kinase C, theta	-0.518773	0.134122	-3.86792	0.000109768	0.00309841	Yes	OK	1126.91	1354.25	899.569	1625.09	1352.11	1085.54	866.097	1065.34	767.269
Kif14	381293	kinesin family member 14	-0.590102	0.15264	-3.86598	0.000110645	0.003118	Yes	OK	511.78	633.558	390.001	655.343	664.505	580.825	416.034	269.554	484.415
Cadm4	260299	cell adhesion molecule 4	0.355413	0.0919884	3.86367	0.000111694	0.00314237	Yes	OK	2956.18	2574.61	3337.74	2418.97	2499.51	2805.36	3018.72	3679.33	3315.18
Arhgef28	110596	Rho guanine nucleotide exchange factor (GEF) 28	-0.344446	0.0892025	-3.86139	0.000112741	0.00316661	Yes	OK	1552.74	1746.33	1359.16	1637.87	1736.32	1864.8	1465.45	1339.19	1272.84
Ckap2l	70466	cytoskeleton associated protein 2-like	-0.497404	0.128992	-3.85608	0.000115218	0.00323084	Yes	OK	891.177	1060.92	721.436	1069.97	1203.04	909.748	733.273	588.04	842.994
Galnt16	108760	UDP-N-acetyl-alpha-D-galactosamine:polypeptide N-acetylgalactosaminyltransferase 16	0.378065	0.0981706	3.85111	0.000117586	0.00329182	Yes	OK	840.318	724.182	956.454	676.959	791.528	704.058	995.627	949.449	924.287
Lad1	16763	ladinin	0.355701	0.0924444	3.84773	0.000119218	0.00333206	Yes	OK	3584.43	3121.13	4047.74	2979.99	3004.45	3378.94	4081.3	4471.68	3590.24
Cyp39a1	56050	cytochrome P450, family 39, subfamily a, polypeptide 1	-0.370906	0.0964451	-3.84577	0.000120172	0.00335322	Yes	OK	1058.21	1202.19	914.237	1260.58	1198.84	1147.15	827.677	994.088	920.946
Gabrq	57249	gamma-aminobutyric acid (GABA) A receptor, subunit theta	-0.626802	0.163154	-3.84178	0.000122147	0.00340276	Yes	OK	188.216	237.567	138.865	259.386	200.506	252.809	161.364	141.645	113.587
Sez6l	56747	seizure related 6 homolog like	0.74516	0.194083	3.83938	0.000123345	0.00343051	Yes	OK	76.7773	48.6828	104.872	37.3359	46.19	62.5225	117.455	104.731	92.4287
Ctso	229445	cathepsin O	-0.560129	0.145921	-3.83857	0.000123755	0.00343172	Yes	OK	230.3	281.814	178.787	288.862	312.832	243.747	172.341	180.275	183.744
Prrg3	208748	proline rich Gla (G-carboxyglutamic acid) 3 (transmembrane)	-0.271803	0.0708097	-3.83849	0.000123791	0.00343172	Yes	OK	4315.43	4732.79	3898.08	4929.32	4538.16	4730.87	4053.86	3791.79	3848.6
Ncapg	54392	non-SMC condensin I complex, subunit G	-0.559147	0.145777	-3.83563	0.000125243	0.00346634	Yes	OK	693.119	847.033	539.205	763.421	965.79	811.887	468.724	439.528	709.362
Ism1	319909	isthmin 1, angiogenesis inhibitor	-0.465246	0.121401	-3.8323	0.000126952	0.00350796	Yes	OK	415.275	488.687	341.864	446.066	494.442	525.552	329.314	369.993	326.284
Scx	20289	scleraxis	0.385591	0.100646	3.83117	0.000127533	0.0035183	Yes	OK	971.345	833.554	1109.14	732.963	859.763	907.936	1096.62	1078.22	1152.57
Cobl	12808	cordon-bleu WH2 repeat	-0.419438	0.109509	-3.83018	0.00012805	0.00352685	Yes	OK	1547.87	1788.31	1307.42	1790.16	1788.81	1785.97	1346.9	1065.34	1510.04
Grb10	14783	growth factor receptor bound protein 10	0.318261	0.0834192	3.8152	0.000136074	0.00374181	Yes	OK	50320.5	44551.2	56089.9	42260.3	46074.5	45318.9	57340.2	53093.6	57835.8
Rasl12	70784	RAS-like, family 12	-0.707522	0.185503	-3.81408	0.000136694	0.0037528	Yes	OK	81.7471	108.415	55.0793	112.008	108.126	105.11	49.3972	52.3656	63.4751
Six2	20472	sine oculis-related homeobox 2	0.312198	0.0819244	3.8108	0.000138517	0.00379674	Yes	OK	12380.4	10990.5	13770.3	10556.2	11239.9	11175.2	12372.3	14535.3	14403.3
Htr1d	15552	5-hydroxytryptamine (serotonin) receptor 1D	-0.779596	0.204738	-3.80777	0.000140228	0.00383748	Yes	OK	42.5005	60.9514	24.0497	62.8815	55.6379	64.3348	30.736	18.0275	23.3856
Cenpf	108000	centromere protein F	-0.459595	0.120755	-3.80601	0.000141228	0.00385864	Yes	OK	2968.71	3484.21	2453.2	3117.55	3953.44	3381.65	2640	1917.78	2801.81
Shmt1	20425	serine hydroxymethyltransferase 1 (soluble)	-0.528111	0.138926	-3.80138	0.000143891	0.00391883	Yes	OK	394.484	475.962	313.007	429.363	562.678	435.845	307.36	276.422	355.238
Ypel5	383295	yippee-like 5 (Drosophila)	0.362434	0.0954264	3.79804	0.000145842	0.00395901	Yes	OK	1501.69	1303.54	1699.83	1312.65	1252.38	1345.59	1539	1913.49	1647.01
Fut10	171167	fucosyltransferase 10	-0.537803	0.1416	-3.79804	0.000145843	0.00395901	Yes	OK	325.645	394.498	256.792	399.887	435.655	347.952	244.79	224.915	300.672
Snx3	54198	sorting nexin 3	-0.40723	0.107232	-3.79767	0.000146062	0.00395901	Yes	OK	4353.64	5011.18	3696.11	5429.43	5318.14	4285.97	3143.86	3990.09	3954.39
Nectin1	58235	nectin cell adhesion molecule 1	0.323413	0.0851866	3.79652	0.000146739	0.00397104	Yes	OK	2661.03	2350.01	2972.06	2230.33	2211.87	2607.82	3092.26	2941.92	2881.99
Wscd1	216881	WSC domain containing 1	0.407374	0.107322	3.7958	0.000147168	0.00397632	Yes	OK	963.009	818.013	1108.01	826.302	790.478	837.258	1136.13	1241.32	946.558
Osbpl6	99031	oxysterol binding protein-like 6	-0.421576	0.111319	-3.78709	0.000152425	0.00410535	Yes	OK	1360.38	1573.33	1147.42	1691.91	1422.44	1605.65	1152.6	970.051	1319.61
Gtse1	29870	G two S phase expressed protein 1	-0.547461	0.144622	-3.78545	0.000153428	0.00412587	Yes	OK	502.114	611.011	393.217	532.528	743.238	557.266	390.786	324.495	464.37
Pacs1	107975	phosphofurin acidic cluster sorting protein 1	-0.246791	0.0652196	-3.78401	0.000154322	0.00414338	Yes	OK	5239.6	5697.72	4781.48	5742.85	5649.87	5700.42	4869.46	4621.91	4853.06
Nusap1	108907	nucleolar and spindle associated protein 1	-0.480179	0.126947	-3.78251	0.000155254	0.00416182	Yes	OK	1619.81	1917.28	1322.34	1811.77	2332.59	1607.46	1210.78	1194.97	1561.26
Spock2	94214	sparc/osteonectin, cwcv and kazal-like domains proteoglycan 2	0.33239	0.0879038	3.78129	0.000156015	0.00417566	Yes	OK	9850.25	8665.25	11035.3	8007.57	8262.75	9725.43	11090.2	11593.4	10422.2
Kif11	16551	kinesin family member 11	-0.506486	0.13399	-3.78004	0.000156804	0.00419019	Yes	OK	1640.72	1962.51	1318.92	1794.09	2294.8	1798.66	1278.84	1027.57	1650.35
Srp19	66384	signal recognition particle 19	0.355036	0.0941049	3.77276	0.00016145	0.00430761	Yes	OK	1076.57	937.84	1215.3	981.541	932.197	899.781	1163.58	1329.74	1152.57
Sowaha	237761	sosondowah ankyrin repeat domain family member A	-0.600851	0.159616	-3.76436	0.000166974	0.00444802	Yes	OK	191.452	239.238	143.666	286.897	221.502	209.315	132.823	154.521	143.654
4930533B01Rik	75166	RIKEN cDNA 4930533B01 gene	-0.78122	0.207589	-3.76329	0.00016769	0.00445433	Yes	OK	43.6958	65.1393	22.2523	52.0738	60.8868	82.4573	36.2246	17.1691	13.3632
Lypd6b	71897	LY6/PLAUR domain containing 6B	0.451969	0.120117	3.76274	0.000168064	0.00445433	Yes	OK	850.525	705.693	995.356	749.666	656.107	711.307	928.667	1193.25	864.152
Phlda1	21664	pleckstrin homology like domain, family A, member 1	0.462642	0.122961	3.76251	0.000168217	0.00445433	Yes	OK	849.224	700.114	998.335	804.687	681.302	614.352	847.436	1017.27	1130.3
Pmel	20431	premelanosome protein	-0.75418	0.20047	-3.76207	0.000168515	0.00445433	Yes	OK	589.188	960.283	218.094	933.398	1392	555.454	158.071	147.654	348.556
Gfra2	14586	glial cell line derived neurotrophic factor family receptor alpha 2	-0.695638	0.184919	-3.76185	0.000168663	0.00445433	Yes	OK	195.102	257.378	132.826	277.072	234.099	260.964	88.9149	112.457	197.107
Fam132a	67389	family with sequence similarity 132, member A	0.475543	0.12644	3.76102	0.000169221	0.00445913	Yes	OK	2523.29	2065.25	2981.33	1933.61	2103.74	2158.39	2849.67	3778.05	2316.28
Ankrd6	140577	ankyrin repeat domain 6	0.362837	0.0965259	3.75896	0.000170621	0.00448907	Yes	OK	1890.19	1639.53	2140.85	1695.84	1507.47	1715.29	2323.86	2223.39	1875.3
Odc1	18263	ornithine decarboxylase, structural 1	0.327273	0.0872762	3.74985	0.000176943	0.00464822	Yes	OK	2430.69	2143.65	2717.72	2227.38	2291.65	1911.92	2630.12	2852.64	2670.41
Grem2	23893	gremlin 2, DAN family BMP antagonist	0.498273	0.132913	3.74887	0.000177633	0.00465918	Yes	OK	764.997	617.478	912.516	468.664	649.809	733.96	857.315	983.787	896.447
Clstn2	64085	calsyntenin 2	0.484949	0.129388	3.74802	0.000178239	0.00466788	Yes	OK	1205.05	979.726	1430.38	907.852	932.197	1099.13	1454.47	1111.7	1724.96
Artn	11876	artemin	-0.694729	0.185383	-3.74754	0.000178575	0.00466951	Yes	OK	96.1046	126.859	65.3503	119.868	143.819	116.89	81.2309	55.7994	59.0207
Grik3	14807	glutamate receptor, ionotropic, kainate 3	0.693534	0.185301	3.74275	0.00018202	0.00475231	Yes	OK	275.13	186.816	363.445	171.942	203.656	184.849	441.281	199.161	449.894
Fign	60344	fidgetin	-0.40294	0.107675	-3.74219	0.000182421	0.00475551	Yes	OK	1011.98	1162.65	861.303	1057.2	1235.58	1195.18	962.696	753.721	867.493
Efhd2	27984	EF hand domain containing 2	0.357504	0.0956374	3.73812	0.0001854	0.00482577	Yes	OK	1184.13	1029.97	1338.29	1021.82	1028.78	1039.32	1185.53	1458.51	1370.84
Fads3	60527	fatty acid desaturase 3	0.494655	0.132355	3.73734	0.00018598	0.0048335	Yes	OK	545.41	440.954	649.865	442.136	476.596	404.131	580.691	576.022	792.882
Arrdc3	105171	arrestin domain containing 3	0.370511	0.0991756	3.73591	0.000187035	0.00485353	Yes	OK	6473.46	5594.09	7352.83	6503.32	5435.72	4843.23	7000.13	7297.71	7760.67
Scd4	329065	stearoyl-coenzyme A desaturase 4	0.775035	0.207643	3.73254	0.000189562	0.00491162	Yes	OK	42.9049	21.477	64.3329	37.3359	12.5973	14.498	58.1789	74.6854	60.1343
Esco2	71988	establishment of sister chromatid cohesion N-acetyltransferase 2	-0.535693	0.14363	-3.72968	0.000191727	0.00496017	Yes	OK	336.952	407.944	265.96	406.765	402.063	415.005	288.699	205.17	304.012
Mertk	17289	c-mer proto-oncogene tyrosine kinase	-0.540996	0.145183	-3.7263	0.000194308	0.00501934	Yes	OK	602.601	731.837	473.365	787.984	750.587	656.94	439.086	367.418	613.593
Plcl1	227120	phospholipase C-like 1	0.657619	0.176565	3.72452	0.000195685	0.00504726	Yes	OK	103.956	73.8298	134.083	70.7417	81.8822	68.8654	121.846	135.636	144.768
Dclk1	13175	doublecortin-like kinase 1	-0.316209	0.084941	-3.72269	0.000197114	0.00507575	Yes	OK	5805.92	6467.59	5144.25	6582.91	6105.47	6714.38	5696.04	4715.48	5021.21
Sema4g	26456	sema domain, immunoglobulin domain (Ig), transmembrane domain (TM) and short cytoplasmic domain, (semaphorin) 4G	0.319556	0.0858532	3.72213	0.000197552	0.00507575	Yes	OK	5988.44	5297.65	6679.23	5331.17	5204.77	5357	7062.7	7128.59	5846.39
Sall3	20689	sal-like 3 (Drosophila)	-0.326708	0.0877784	-3.72196	0.000197683	0.00507575	Yes	OK	8438.09	9434.96	7441.23	9150.24	9039.58	10115.1	8248.23	6756.88	7318.57
Gad1	14415	glutamate decarboxylase 1	-0.657875	0.176799	-3.72104	0.000198403	0.00508367	Yes	OK	218.383	281.541	155.225	312.443	260.343	271.837	128.433	116.75	220.492
Cadm1	54725	cell adhesion molecule 1	-0.267185	0.0718083	-3.72081	0.000198588	0.00508367	Yes	OK	6365.03	6971.46	5758.61	7263.8	6799.37	6851.2	6027.55	5800.56	5447.72
Fah	14085	fumarylacetoacetate hydrolase	0.460502	0.12385	3.71821	0.000200642	0.00512855	Yes	OK	380.365	313.837	446.893	324.233	292.886	324.392	451.161	484.167	405.35
Slitrk2	245450	SLIT and NTRK-like family, member 2	0.670568	0.180421	3.71669	0.000201853	0.00515178	Yes	OK	101.794	71.0345	132.554	57.9689	80.8324	74.3021	140.507	120.183	136.973
Esrrg	26381	estrogen-related receptor gamma	0.560707	0.150923	3.71518	0.000203059	0.00517481	Yes	OK	299.513	231.292	367.735	197.487	217.303	279.086	379.809	312.477	410.918
Phgdh	236539	3-phosphoglycerate dehydrogenase	0.416755	0.112259	3.71245	0.000205265	0.00522324	Yes	OK	1667.17	1408.43	1925.91	1393.22	1400.4	1431.68	1765.13	2344.43	1668.17
Cdkn1a	12575	cyclin-dependent kinase inhibitor 1A (P21)	0.417226	0.112412	3.71158	0.000205971	0.00523337	Yes	OK	2161.32	1824.83	2497.81	1915.92	1690.13	1868.43	1997.84	2836.33	2659.27
Usp54	78787	ubiquitin specific peptidase 54	-0.368439	0.0994025	-3.70654	0.00021011	0.00532268	Yes	OK	1649.54	1871.71	1427.38	1884.48	1894.84	1835.81	1600.47	1217.29	1464.38
Bag3	29810	BCL2-associated athanogene 3	0.460024	0.124182	3.70443	0.000211869	0.00535927	Yes	OK	788.102	650.238	925.966	720.19	622.515	608.009	746.446	995.805	1035.65
Adgrg6	215798	adhesion G protein-coupled receptor G6	-0.530179	0.143171	-3.70313	0.000212956	0.00537879	Yes	OK	659.222	797.088	521.356	903.922	718.044	769.299	482.994	412.916	668.159
Cenpe	229841	centromere protein E	-0.5237	0.142262	-3.68123	0.000232107	0.00585384	Yes	OK	1480.51	1786.37	1174.66	1641.8	2095.34	1621.96	1316.16	825.831	1381.98
Mmd	67468	monocyte to macrophage differentiation-associated	0.374265	0.101729	3.67905	0.000234104	0.00589548	Yes	OK	874.434	754.546	994.321	784.054	747.437	732.148	964.891	1108.26	909.81
Gfer	11692	growth factor, erv1 (S. cerevisiae)-like (augmenter of liver regeneration)	0.391668	0.106729	3.66974	0.000242795	0.00610532	Yes	OK	1038.14	888.258	1188.02	888.201	951.093	825.479	1121.86	1359.79	1082.42
Pax9	18511	paired box 9	0.693519	0.189073	3.66799	0.000244466	0.00613828	Yes	OK	14.4281	3.82518	25.031	5.89514	1.04977	4.53062	16.4657	16.3106	42.3167
Lig1	16881	ligase I, DNA, ATP-dependent	-0.419513	0.11443	-3.66612	0.000246258	0.0061742	Yes	OK	2748.95	3181.61	2316.29	2978.03	3768.68	2798.11	1969.3	2470.63	2508.94
Trim25	217069	tripartite motif-containing 25	0.345645	0.0944397	3.65995	0.000252266	0.00631553	Yes	OK	1364.91	1192.85	1536.98	1250.75	1059.22	1268.57	1515.94	1625.05	1469.95
Rims4	241770	regulating synaptic membrane exocytosis 4	-0.721053	0.197042	-3.65938	0.000252826	0.00632028	Yes	OK	69.7328	94.9126	44.553	85.4796	98.6785	100.58	55.9835	30.9043	46.7711
Gdpd5	233552	glycerophosphodiester phosphodiesterase domain containing 5	0.37308	0.102007	3.65741	0.000254776	0.00635969	Yes	OK	4867.2	4198.88	5535.51	4005.75	3813.82	4777.08	5502.84	6197.17	4906.51
Nkx2-6	18092	NK2 homeobox 6	-0.623854	0.170637	-3.65604	0.000256145	0.00638453	Yes	OK	12.8026	24.0894	1.5158	46.1786	5.24886	20.8408	0	3.43381	1.1136
St8sia5	225742	ST8 alpha-N-acetyl-neuraminide alpha-2,8-sialyltransferase 5	0.758653	0.207632	3.65384	0.000258346	0.00643	Yes	OK	38.9227	19.6302	58.2151	30.4582	15.7466	12.6857	79.0355	45.498	50.1119
Hus1	15574	HUS1 checkpoint clamp component	-0.361518	0.0989568	-3.65329	0.000258902	0.00643444	Yes	OK	1197.52	1355.6	1039.44	1400.1	1357.35	1309.35	1140.53	906.526	1071.28
Fanca	14087	Fanconi anemia, complementation group A	-0.484056	0.132522	-3.65263	0.000259568	0.0064416	Yes	OK	761.513	903.599	619.428	786.019	1007.78	916.997	697.049	484.167	677.068
Pkia	18767	protein kinase inhibitor, alpha	-0.412002	0.11287	-3.65022	0.000262012	0.0064928	Yes	OK	886.913	1023.05	750.779	919.642	1093.86	1055.63	723.394	667.018	861.925
Fhod3	225288	formin homology 2 domain containing 3	-0.445643	0.122106	-3.64964	0.000262612	0.00649823	Yes	OK	384.394	449.371	319.418	476.524	423.058	448.531	293.09	321.061	344.102
Trim56	384309	tripartite motif-containing 56	-0.461516	0.126528	-3.64753	0.000264777	0.00654229	Yes	OK	1362.15	1601.99	1122.31	1302.83	1669.14	1833.99	1249.2	922.837	1194.89
Ccng2	12452	cyclin G2	-0.290409	0.0796812	-3.64463	0.000267772	0.00660502	Yes	OK	2691.41	2972.36	2410.46	2930.87	2916.27	3069.95	2514.86	2512.69	2203.81
Marveld3	73608	MARVEL (membrane-associating) domain containing 3	0.367799	0.100924	3.64433	0.00026809	0.00660502	Yes	OK	790.185	683.624	896.746	676.959	677.103	696.809	926.471	959.75	804.018
Nedd9	18003	neural precursor cell expressed, developmentally down-regulated gene 9	0.324555	0.0890835	3.64326	0.000269202	0.00662285	Yes	OK	1275.88	1125.47	1426.28	1080.78	1142.15	1153.5	1358.97	1367.51	1552.36
Mis18bp1	217653	MIS18 binding protein 1	-0.5081	0.139746	-3.63588	0.000277034	0.00679591	Yes	OK	644.974	773.218	516.73	714.295	858.713	746.646	597.157	382.87	570.162
Fscn1	14086	fascin actin-bundling protein 1	0.449092	0.123682	3.63104	0.000282284	0.0069062	Yes	OK	5251.64	4353.97	6149.31	4087.3	5022.11	3952.51	5119.74	5666.65	7661.56
Lrrc1	214345	leucine rich repeat containing 1	0.284892	0.0784613	3.63099	0.000282341	0.0069062	Yes	OK	1835.59	1648.13	2023.06	1610.36	1598.8	1735.23	1976.98	2106.64	1985.55
Cnksr3	215748	Cnksr family member 3	0.352885	0.0973657	3.62433	0.000289712	0.00706876	Yes	OK	865.082	753.659	976.504	691.697	813.573	755.707	945.132	1015.55	968.83
Colgalt2	269132	collagen beta(1-O)galactosyltransferase 2	0.389175	0.107381	3.62424	0.000289815	0.00706876	Yes	OK	2196.54	1879.75	2513.33	2145.83	1611.4	1882.02	2452.29	2803.71	2283.99
Polq	77782	polymerase (DNA directed), theta	-0.497898	0.13747	-3.62187	0.00029248	0.00711477	Yes	OK	401.033	478.688	323.378	473.576	511.239	451.25	374.321	258.394	337.42
Tppp	72948	tubulin polymerization promoting protein	0.636984	0.175874	3.62182	0.000292536	0.00711477	Yes	OK	201.417	144.693	258.14	156.221	110.226	167.633	329.314	244.659	200.448
Arid5b	71371	AT rich interactive domain 5B (MRF1-like)	-0.443639	0.122563	-3.61968	0.000294967	0.00716367	Yes	OK	1888.93	2206.38	1571.49	2087.86	2249.66	2281.62	1760.73	1178.66	1775.08
Prom1	19126	prominin 1	-0.303034	0.0838117	-3.61566	0.000299589	0.00726556	Yes	OK	2745.57	3045.88	2445.26	2919.08	3376.07	2842.51	2488.52	2447.45	2399.8
Myrfl	237558	myelin regulatory factor-like	0.74399	0.205878	3.61374	0.000301807	0.0073039	Yes	OK	42.1033	23.9907	60.216	32.4233	24.1447	15.4041	57.0812	60.0917	63.4751
Ticrr	77011	TOPBP1-interacting checkpoint and replication regulator	-0.529541	0.146543	-3.61356	0.000302026	0.0073039	Yes	OK	601.213	728.092	474.334	647.483	880.758	656.034	464.333	375.144	583.525
Csmd1	94109	CUB and Sushi multiple domains 1	0.722115	0.199971	3.61109	0.000304911	0.00736321	Yes	OK	26.9241	10.083	43.7652	6.87767	5.24886	18.1225	46.104	20.6029	64.5887
Tmie	20776	transmembrane inner ear	-0.514257	0.142426	-3.6107	0.000305367	0.00736378	Yes	OK	245.762	295.855	195.67	289.844	282.389	315.331	169.048	208.604	209.356
Atp2b4	381290	ATPase, Ca++ transporting, plasma membrane 4	0.501027	0.138815	3.60932	0.000307004	0.0073928	Yes	OK	1492.63	1198.63	1786.64	1131.87	1187.29	1276.73	1716.83	1313.43	2329.65
Prokr2	246313	prokineticin receptor 2	0.613095	0.169946	3.60758	0.000309065	0.00743195	Yes	OK	371.624	273.46	469.787	172.924	275.04	372.417	495.069	453.263	461.03
Plaur	18793	plasminogen activator, urokinase receptor	0.728374	0.202061	3.60472	0.000312491	0.00750374	Yes	OK	16.414	6.50944	26.3185	8.84271	5.24886	5.43674	28.5406	21.4613	28.9536
Atoh8	71093	atonal bHLH transcription factor 8	0.458835	0.127575	3.59658	0.000322431	0.00773155	Yes	OK	394.298	325.098	463.498	287.879	348.524	338.89	413.838	494.469	482.188
Cndp2	66054	CNDP dipeptidase 2 (metallopeptidase M20 family)	0.394749	0.110166	3.58323	0.000339377	0.00812646	Yes	OK	8308.97	7088.11	9529.82	7265.76	6773.13	7225.43	8779.52	11670.7	8139.29
Proser2	227545	proline and serine rich 2	0.485376	0.13569	3.57709	0.00034744	0.00830787	Yes	OK	516.822	418.911	614.734	355.674	419.909	481.152	518.121	618.944	707.135
Grin2b	14812	glutamate receptor, ionotropic, NMDA2B (epsilon 2)	-0.705078	0.19722	-3.57509	0.000350106	0.00834819	Yes	OK	121.905	165.142	78.6681	127.728	177.411	190.286	113.065	47.2149	75.7247
Phlda3	27280	pleckstrin homology like domain, family A, member 3	0.443664	0.124287	3.56967	0.000357433	0.008511	Yes	OK	497.648	413.772	581.523	427.398	398.913	415.005	488.483	655.858	600.229
Cacna2d3	12294	calcium channel, voltage-dependent, alpha2/delta subunit 3	-0.539946	0.151318	-3.56829	0.000359319	0.00854398	Yes	OK	249.068	303.74	194.395	337.006	296.036	278.18	155.875	214.613	212.697
Arhgap24	231532	Rho GTPase activating protein 24	0.514066	0.14411	3.56719	0.000360834	0.00856804	Yes	OK	288.289	229.09	347.489	208.295	202.606	276.368	341.389	331.363	369.715
Samd5	320825	sterile alpha motif domain containing 5	0.507922	0.142546	3.56321	0.000366346	0.00868222	Yes	OK	447.519	357.157	537.88	314.408	387.366	369.698	586.18	417.208	610.252
Plekhg3	263406	pleckstrin homology domain containing, family G (with RhoGef domain) member 3	0.336708	0.0945018	3.56299	0.000366661	0.00868222	Yes	OK	4269.94	3745.46	4794.41	3578.35	3664.75	3993.29	5311.84	4934.39	4137.02
Cap1	12331	CAP, adenylate cyclase-associated protein 1 (yeast)	0.245947	0.0692461	3.55178	0.000382632	0.00904784	Yes	OK	5016.86	4578.42	5455.31	4636.53	4617.95	4480.78	5298.67	5746.48	5320.77
Sgcg	24053	sarcoglycan, gamma (dystrophin-associated glycoprotein)	-0.63718	0.179449	-3.55075	0.000384129	0.00907066	Yes	OK	13.0865	23.4585	2.71445	26.5281	35.6922	8.15511	0	2.57536	5.56799
Adamts9	101401	a disintegrin-like and metallopeptidase (reprolysin type) with thrombospondin type 1 motif, 9	-0.383333	0.107995	-3.54953	0.000385917	0.00910027	Yes	OK	7661.69	8751.33	6572.04	8753.3	9057.43	8443.26	6799.25	5282.06	7634.83
Tmem108	81907	transmembrane protein 108	0.414951	0.116929	3.54875	0.000387062	0.00911466	Yes	OK	497.973	419.935	576.012	403.817	408.361	447.625	532.392	551.985	643.66
Nrcam	319504	neuronal cell adhesion molecule	-0.297384	0.0838517	-3.54655	0.000390317	0.00917864	Yes	OK	1728.79	1913.73	1543.85	2001.4	1776.21	1963.57	1627.91	1490.27	1513.38
Mob4	19070	MOB family member 4, phocein	0.304756	0.085964	3.54516	0.00039237	0.00921421	Yes	OK	1343.54	1195.81	1491.27	1252.72	1129.55	1205.14	1472.04	1575.26	1426.52
Zfp804b	207618	zinc finger protein 804B	-0.701146	0.198023	-3.54073	0.000399017	0.00935741	Yes	OK	17.2077	28.0471	6.3682	29.4757	22.0452	32.6205	12.0749	2.57536	4.45439
Dapk2	13143	death-associated protein kinase 2	-0.558689	0.157852	-3.53931	0.000401178	0.00939517	Yes	OK	206.075	253.645	158.505	249.561	234.099	277.274	125.139	169.974	180.403
Cep120	225523	centrosomal protein 120	-0.324098	0.0916046	-3.53801	0.000403162	0.00941641	Yes	OK	1720.67	1922.7	1518.65	1827.49	1952.58	1988.04	1519.24	1364.08	1672.62
Vasn	246154	vasorin	0.401246	0.113411	3.53799	0.00040319	0.00941641	Yes	OK	2644.91	2247.27	3042.55	2308.93	2219.22	2213.66	2634.52	2724.73	3768.42
Rnase4	58809	ribonuclease, RNase A family 4	0.508765	0.143856	3.53664	0.000405253	0.00945166	Yes	OK	444.89	355.183	534.596	405.782	371.619	288.147	440.184	551.127	612.479
Knstrn	51944	kinetochore-localized astrin/SPAG5 binding	-0.457285	0.129495	-3.5313	0.000413526	0.00963142	Yes	OK	890.505	1047.44	733.568	977.611	1271.27	893.438	641.065	721.1	838.539
Prkca	18750	protein kinase C, alpha	-0.441845	0.125139	-3.53082	0.000414268	0.00963555	Yes	OK	775.975	906.16	645.79	887.219	926.948	904.311	727.785	501.336	708.248
Zfp651	270210	zinc finger protein 651	0.24091	0.0682679	3.5289	0.000417299	0.00969281	Yes	OK	2638.62	2412.31	2864.92	2417.01	2392.43	2427.51	2878.21	2812.29	2904.26
Znrf3	407821	zinc and ring finger 3	-0.370167	0.104994	-3.52559	0.000422534	0.00980106	Yes	OK	1818.44	2066.6	1570.27	1902.17	2078.55	2219.1	1807.94	1357.21	1545.67
Zcwpw1	381678	zinc finger, CW type with PWWP domain 1	-0.501644	0.142423	-3.5222	0.000427977	0.00991383	Yes	OK	267.299	320.438	214.161	313.425	364.271	283.617	200.882	207.746	233.856
Lpin1	14245	lipin 1	0.388796	0.110406	3.52149	0.000429124	0.00992122	Yes	OK	883.79	755.086	1012.49	722.155	734.84	808.262	1103.2	861.886	1072.4
Prss35	244954	protease, serine 35	-0.662383	0.188108	-3.52129	0.00042946	0.00992122	Yes	OK	597.457	1017.4	177.519	1170.19	1013.03	868.973	75.7423	111.599	345.215
1700025G04Rik	69399	RIKEN cDNA 1700025G04 gene	0.373353	0.106073	3.51979	0.000431894	0.00996394	Yes	OK	2448.14	2109.04	2787.24	1921.82	2229.71	2175.6	2828.81	2343.58	3189.35
Tnfrsf12a	27279	tumor necrosis factor receptor superfamily, member 12a	0.492141	0.139918	3.51737	0.00043585	0.0100416	Yes	OK	580.473	468.159	692.788	456.874	415.71	531.895	537.88	815.53	724.952
Slc12a8	171286	solute carrier family 12 (potassium/chloride transporters), member 8	0.718246	0.204237	3.51673	0.000436897	0.0100522	Yes	OK	43.6336	26.1122	61.155	21.6155	30.4434	26.2776	51.5926	58.3748	73.4975
Hunk	26559	hormonally upregulated Neu-associated kinase	-0.28991	0.0825249	-3.513	0.000443072	0.0101805	Yes	OK	3989.81	4405.62	3574.01	4187.52	4561.26	4468.1	3626.85	3243.23	3851.94
Aldh1a7	26358	aldehyde dehydrogenase family 1, subfamily A7	0.424711	0.120973	3.51078	0.000446792	0.0102391	Yes	OK	983.231	825.515	1140.95	761.456	846.116	868.973	1029.66	1389.83	1003.35
Hs3st3b1	54710	heparan sulfate (glucosamine) 3-O-sulfotransferase 3B1	0.405864	0.115606	3.51076	0.000446821	0.0102391	Yes	OK	518.606	439.279	597.933	485.367	402.063	430.409	642.163	561.428	590.207
Cdc25c	12532	cell division cycle 25C	-0.500306	0.142531	-3.51015	0.00044786	0.010246	Yes	OK	369.871	443.019	296.723	389.079	512.289	427.69	266.745	270.413	353.011
Bmp2	12156	bone morphogenetic protein 2	0.722778	0.205939	3.50967	0.000448655	0.010246	Yes	OK	301.422	142.248	460.597	166.047	123.873	136.825	296.383	315.911	769.496
Gabre	14404	gamma-aminobutyric acid (GABA) A receptor, subunit epsilon	-0.377778	0.107644	-3.50951	0.000448927	0.010246	Yes	OK	1194.44	1362.39	1026.49	1470.84	1240.83	1375.5	1056	1142.6	880.856
B3gnt5	108105	UDP-GlcNAc:betaGal beta-1,3-N-acetylglucosaminyltransferase 5	0.472479	0.134718	3.50716	0.000452913	0.0103232	Yes	OK	893.339	728.959	1057.72	652.396	844.016	690.466	924.276	923.695	1325.18
Coro2a	107684	coronin, actin binding protein 2A	-0.603755	0.172189	-3.50636	0.000454289	0.0103407	Yes	OK	180.969	228.179	133.758	232.858	175.312	276.368	121.846	120.183	159.245
Plekha7	233765	pleckstrin homology domain containing, family A member 7	-0.340789	0.0972564	-3.50403	0.00045827	0.0104174	Yes	OK	1946.31	2188.65	1703.97	2245.07	1996.67	2324.21	1926.49	1613.03	1572.4
Agr3	403205	anterior gradient 3	0.52217	0.149046	3.50341	0.000459341	0.0104278	Yes	OK	619.755	489.455	750.054	416.59	441.954	609.821	576.3	857.594	816.267
Kazald1	107250	Kazal-type serine peptidase inhibitor domain 1	0.625403	0.178578	3.50214	0.00046154	0.0104638	Yes	OK	437.816	315.3	560.332	300.652	331.728	313.519	356.757	479.017	845.221
Bnipl	171388	BCL2/adenovirus E1B 19kD interacting protein like	-0.500069	0.142894	-3.49958	0.00046599	0.0105507	Yes	OK	448.582	537.682	359.482	484.384	546.931	581.731	420.425	386.304	271.718
Myo5c	208943	myosin VC	-0.33557	0.0959992	-3.49555	0.000473084	0.0106971	Yes	OK	2244.63	2519.4	1969.86	2505.44	2332.59	2720.18	2229.46	1848.25	1831.87
Pbk	52033	PDZ binding kinase	-0.431675	0.123537	-3.49429	0.000475324	0.0107335	Yes	OK	538.931	627.573	450.29	619.972	679.202	583.544	386.396	445.537	518.937
Fmnl1	57778	formin-like 1	0.473375	0.135524	3.49293	0.000477746	0.0107739	Yes	OK	249.615	203.474	295.755	199.452	208.905	202.066	315.044	281.572	290.649
Hspa2	15512	heat shock protein 2	0.495869	0.142037	3.49112	0.000481001	0.010833	Yes	OK	723.431	581.543	865.319	695.627	428.307	620.695	822.188	989.796	783.973
Kctd6	71393	potassium channel tetramerisation domain containing 6	0.374944	0.10745	3.48946	0.000483996	0.010872	Yes	OK	851.068	732.694	969.443	837.11	648.759	712.213	969.282	1006.96	932.082
Grasp	56149	GRP1 (general receptor for phosphoinositides 1)-associated scaffold protein	-0.590844	0.169323	-3.48945	0.000484008	0.010872	Yes	OK	380.771	477.599	283.943	526.633	510.189	395.976	181.123	309.901	360.806
Pde4a	18577	phosphodiesterase 4A, cAMP specific	-0.332263	0.0952791	-3.48726	0.000487988	0.010947	Yes	OK	692.107	775.933	608.28	781.106	761.084	785.609	603.743	597.483	623.615
Dlgap5	218977	discs, large (Drosophila) homolog-associated protein 5	-0.455136	0.130692	-3.4825	0.000496753	0.011129	Yes	OK	877.703	1031.63	723.781	962.873	1197.79	934.214	660.824	624.095	886.424
Axin2	12006	axin 2	-0.388172	0.1115	-3.48137	0.000498855	0.011156	Yes	OK	1755.84	2009.97	1501.7	2137.97	2173.03	1718.92	1456.67	1324.59	1723.85
Atp2b1	67972	ATPase, Ca++ transporting, plasma membrane 1	-0.378611	0.10876	-3.48115	0.000499267	0.011156	Yes	OK	11109.6	12672.7	9546.5	12694.2	12493.3	12830.7	11478.8	7867.72	9292.98
Bcar1	12927	breast cancer anti-estrogen resistance 1	0.257745	0.074081	3.47923	0.000502862	0.0112216	Yes	OK	2214.06	2009.78	2418.34	1943.43	2014.51	2071.4	2390.82	2353.02	2511.16
Card11	108723	caspase recruitment domain family, member 11	-0.645467	0.185721	-3.47547	0.000509954	0.0113503	Yes	OK	10.4094	18.0405	2.77832	25.5456	16.7963	11.7796	4.39086	1.71691	2.2272
Akr1cl	70861	aldo-keto reductase family 1, member C-like	0.721651	0.207644	3.47542	0.000510045	0.0113503	Yes	OK	27.957	14.7517	41.1623	12.7728	11.5475	19.9347	43.9086	39.4888	40.0895
Olfml1	244198	olfactomedin-like 1	-0.710006	0.20452	-3.47157	0.000517422	0.0114864	Yes	OK	158.694	221.805	95.5843	239.736	243.547	182.131	48.2994	66.9593	171.494
Tbx1	21380	T-box 1	0.330652	0.0953073	3.46932	0.000521779	0.011568	Yes	OK	4437.99	3902.05	4973.94	3565.58	3813.82	4326.74	4393.05	5291.5	5237.25
Thbs4	21828	thrombospondin 4	-0.683788	0.197167	-3.46807	0.000524218	0.011607	Yes	OK	100.922	135.862	65.9827	117.903	190.009	99.6736	73.5469	49.7903	74.6111
Lcp1	18826	lymphocyte cytosolic protein 1	-0.705922	0.203774	-3.46423	0.00053175	0.0117382	Yes	OK	137.251	190.822	83.6794	231.876	230.95	109.641	53.788	66.9593	130.291
Sar1b	66397	secretion associated Ras related GTPase 1B	0.367311	0.106035	3.46405	0.000532098	0.0117382	Yes	OK	847.663	732.969	962.358	716.26	763.184	719.462	894.638	1097.1	895.333
Agpat3	28169	1-acylglycerol-3-phosphate O-acyltransferase 3	-0.242055	0.0698774	-3.464	0.000532209	0.0117382	Yes	OK	3732.28	4053.6	3410.95	4059.79	4067.86	4033.16	3593.92	3287.01	3351.93
Stoml3	229277	stomatin (Epb7.2)-like 3	-0.542899	0.156808	-3.46218	0.000535812	0.0118024	Yes	OK	238.033	290.819	185.248	269.211	269.791	333.454	219.543	150.229	185.971
Cenpu	71876	centromere protein U	-0.620318	0.179303	-3.45961	0.000540955	0.0119003	Yes	OK	139.035	177.728	100.342	183.732	216.253	133.2	100.99	87.5622	112.473
Cyp4f13	170716	cytochrome P450, family 4, subfamily f, polypeptide 13	0.548777	0.158853	3.45461	0.000551086	0.0121076	Yes	OK	249.998	193.21	306.787	172.924	171.113	235.592	295.285	362.267	262.809
Grik1	14805	glutamate receptor, ionotropic, kainate 1	-0.605395	0.175287	-3.45374	0.000552866	0.0121266	Yes	OK	139.268	176.309	102.228	212.225	149.068	167.633	90.0126	95.2882	121.382
Lpar6	67168	lysophosphatidic acid receptor 6	0.507159	0.146854	3.45349	0.000553377	0.0121266	Yes	OK	342.267	272.814	411.721	338.971	239.348	240.123	364.441	427.509	443.212
Pttg1	30939	pituitary tumor-transforming gene 1	-0.384342	0.111307	-3.45299	0.000554404	0.0121336	Yes	OK	594.404	680.241	508.567	670.081	712.795	657.846	457.747	565.72	502.233
Meg3	17263	maternally expressed 3	0.406419	0.117752	3.45149	0.000557507	0.0121648	Yes	OK	10048	8507.28	11588.7	8801.45	7374.65	9345.76	11144	9638.71	13983.5
Tyro3	22174	TYRO3 protein tyrosine kinase 3	-0.308516	0.0893884	-3.45141	0.000557667	0.0121648	Yes	OK	1401.76	1558.6	1244.93	1459.05	1569.41	1647.33	1154.8	1255.92	1324.07
Slc9a4	110895	solute carrier family 9 (sodium/hydrogen exchanger), member 4	-0.504264	0.14611	-3.45126	0.000557975	0.0121648	Yes	OK	223.741	268.845	178.637	264.299	247.746	294.49	192.1	184.567	159.245
Lrrn1	16979	leucine rich repeat protein 1, neuronal	0.44391	0.128661	3.45024	0.000560087	0.0121953	Yes	OK	885.541	733.746	1037.34	672.046	672.904	856.287	1009.9	870.471	1231.64
Msl3l2	73390	male-specific lethal 3-like 2 (Drosophila)	0.646682	0.187533	3.44837	0.000563991	0.0122646	Yes	OK	162.093	112.972	211.214	119.868	97.6288	121.421	137.214	289.299	207.129
Cdk14	18647	cyclin-dependent kinase 14	-0.416163	0.120704	-3.4478	0.000565172	0.0122747	Yes	OK	1563.24	1809.24	1317.25	1825.53	1949.43	1652.77	1260.18	1079.07	1612.49
Mab21l1	17116	mab-21-like 1 (C. elegans)	-0.670569	0.194538	-3.44698	0.00056688	0.0122961	Yes	OK	15.3847	25.3288	5.44059	29.4757	22.0452	24.4653	8.78172	0.858453	6.68159
Slitrk1	76965	SLIT and NTRK-like family, member 1	-0.703419	0.204103	-3.44639	0.000568137	0.0123077	Yes	OK	44.3222	61.6421	27.0023	56.9864	60.8868	67.0532	23.052	22.3198	35.6351
Emid1	140703	EMI domain containing 1	0.364279	0.105726	3.4455	0.000570002	0.0123324	Yes	OK	2217.15	1918.34	2515.97	1729.24	1826.6	2199.16	2391.92	2847.49	2308.49
Pard3	93742	par-3 family cell polarity regulator	-0.277266	0.0806044	-3.43984	0.000582065	0.0125622	Yes	OK	4869.97	5354.96	4384.97	5065.89	5612.08	5386.91	4242.67	4136.02	4776.22
Brca1	12189	breast cancer 1, early onset	-0.433078	0.125901	-3.43982	0.000582095	0.0125622	Yes	OK	1030.19	1200.26	860.109	1161.34	1332.16	1107.28	955.012	668.735	956.581
Slc17a6	140919	solute carrier family 17 (sodium-dependent inorganic phosphate cotransporter), member 6	0.692101	0.201322	3.43777	0.000586523	0.0126418	Yes	OK	85.8891	54.0422	117.736	37.3359	57.7374	67.0532	105.381	84.1284	163.699
Lrp2	14725	low density lipoprotein receptor-related protein 2	-0.399104	0.116107	-3.43739	0.000587357	0.0126438	Yes	OK	12275.2	14116.9	10433.6	14676	12343.2	15331.6	12389.9	8558.77	10352
Crym	12971	crystallin, mu	-0.395286	0.115222	-3.43064	0.00060216	0.0129461	Yes	OK	4849.15	5569.91	4128.39	5430.41	6660.8	4618.51	3749.79	4655.39	3980
Fgf18	14172	fibroblast growth factor 18	0.640383	0.186843	3.42738	0.000609434	0.0130673	Yes	OK	112.481	78.534	146.429	80.5669	73.484	81.5511	133.921	111.599	193.766
Plekha6	240753	pleckstrin homology domain containing, family A member 6	0.466481	0.136111	3.42721	0.000609815	0.0130673	Yes	OK	431.478	352.437	510.519	307.53	327.529	422.254	557.639	454.98	518.937
Ncam1	17967	neural cell adhesion molecule 1	0.411392	0.120041	3.42709	0.000610097	0.0130673	Yes	OK	1132.55	955.802	1309.29	871.499	1050.82	945.087	1250.3	1107.4	1570.17
Sept6	56526	septin 6	-0.271433	0.0792454	-3.42522	0.000614301	0.0131408	Yes	OK	2603.84	2858.19	2349.49	2957.4	2907.87	2709.31	2187.75	2462.04	2398.69
Hid1	217310	HID1 domain containing	0.345767	0.100963	3.42471	0.000615467	0.0131492	Yes	OK	1571.23	1371.72	1770.74	1261.56	1345.81	1507.79	1674.01	1996.76	1641.44
Cds1	74596	CDP-diacylglycerol synthase 1	-0.371385	0.108526	-3.4221	0.000621402	0.0132594	Yes	OK	569.745	648.536	490.953	617.025	637.211	691.372	508.242	512.496	452.121
Dclk2	70762	doublecortin-like kinase 2	-0.310149	0.0906591	-3.42104	0.000623812	0.0132942	Yes	OK	4829.46	5372.97	4285.94	5477.57	5077.75	5563.6	4874.95	3917.12	4065.75
Sepp1	20363	selenoprotein P, plasma, 1	-0.463835	0.135725	-3.41746	0.000632081	0.0134536	Yes	OK	785.762	927.954	643.57	1025.75	1021.43	736.679	563.128	599.2	768.383
Stat5b	20851	signal transducer and activator of transcription 5B	-0.282322	0.0826503	-3.41586	0.000635798	0.0135159	Yes	OK	1312.18	1445.57	1178.78	1448.24	1388.85	1499.63	1130.65	1194.11	1211.59
Foxn1	15218	forkhead box N1	0.65527	0.191912	3.41442	0.000639169	0.0135706	Yes	OK	136.174	92.6026	179.745	110.043	67.1854	100.58	225.032	119.325	194.88
Uts2b	224065	urotensin 2B	-0.661491	0.193839	-3.41257	0.000643528	0.0136462	Yes	OK	17.6526	29.2303	6.0749	38.3184	23.095	26.2776	8.78172	9.44298	0
Fry	320365	FRY microtubule binding protein	0.554193	0.162507	3.41026	0.000649	0.0137318	Yes	OK	546.246	418.886	673.606	457.856	401.013	397.788	626.795	465.281	928.741
Dmrt3	240590	doublesex and mab-3 related transcription factor 3	-0.626591	0.183741	-3.41019	0.000649177	0.0137318	Yes	OK	11.9995	20.8929	3.10607	9.82524	22.0452	30.8082	2.19543	6.00917	1.1136
Add3	27360	adducin 3 (gamma)	-0.386449	0.113453	-3.40625	0.000658612	0.0139042	Yes	OK	2201.58	2519.81	1883.35	2775.63	2658.02	2125.77	1981.38	1590.71	2077.97
E330013P04Rik	107376	RIKEN cDNA E330013P04 gene	0.431166	0.126586	3.40611	0.00065896	0.0139042	Yes	OK	2570.62	2145.88	2995.37	2242.12	1868.59	2326.93	3623.56	3062.96	2299.58
Sec61a1	53421	Sec61 alpha 1 subunit (S. cerevisiae)	0.221705	0.0651156	3.4048	0.000662129	0.0139538	Yes	OK	8249.71	7600.58	8898.85	7525.15	7683.28	7593.32	8723.54	8739.05	9233.96
Samd12	320679	sterile alpha motif domain containing 12	-0.447613	0.131644	-3.40018	0.000673413	0.0141741	Yes	OK	407.144	477.069	337.22	481.437	451.402	498.368	366.637	276.422	368.601
Cited1	12705	Cbp/p300-interacting transactivator with Glu/Asp-rich carboxy-terminal domain 1	0.685651	0.201784	3.39794	0.000678954	0.0142731	Yes	OK	101.693	64.118	139.269	89.4097	50.389	52.5552	124.042	94.4298	199.334
Rhpn2	52428	rhophilin, Rho GTPase binding protein 2	-0.336454	0.0990508	-3.39679	0.000681824	0.0143158	Yes	OK	2231.43	2507.96	1954.9	2503.47	2553.04	2467.37	1900.14	2266.31	1698.24
Arl4c	320982	ADP-ribosylation factor-like 4C	0.333471	0.0982204	3.39513	0.000685971	0.0143851	Yes	OK	8328.58	7310	9347.15	6322.54	7061.81	8545.65	9228.49	9521.1	9291.86
Srebf2	20788	sterol regulatory element binding factor 2	-0.294656	0.0868424	-3.39299	0.000691334	0.0144465	Yes	OK	5816.59	6436.13	5197.05	6369.7	6603.06	6335.62	4959.48	4754.11	5877.57
Calml4	75600	calmodulin-like 4	0.3841	0.113205	3.39295	0.000691439	0.0144465	Yes	OK	3069.91	2629.05	3510.77	2623.34	2517.35	2746.46	3113.12	4341.19	3077.99
Pdzd4	245469	PDZ domain containing 4	0.297508	0.0877089	3.39199	0.000693876	0.0144797	Yes	OK	1441.82	1287.1	1596.54	1234.05	1360.5	1266.76	1549.97	1722.91	1516.72
Noct	12457	nocturnin	0.394324	0.116315	3.39013	0.000698584	0.0145601	Yes	OK	459.309	391.365	527.252	416.59	410.461	347.045	521.415	531.382	528.959
Kcnc4	99738	potassium voltage gated channel, Shaw-related subfamily, member 4	0.510025	0.150594	3.38675	0.000707264	0.0147217	Yes	OK	210.324	167.047	253.601	171.942	154.316	174.882	252.474	286.723	221.606
Ddx58	230073	DEAD (Asp-Glu-Ala-Asp) box polypeptide 58	-0.426889	0.126058	-3.38644	0.000708065	0.0147217	Yes	OK	434.512	504.969	364.055	533.51	463.999	517.397	390.786	311.618	389.759
Irx1	16371	Iroquois related homeobox 1 (Drosophila)	0.346274	0.102326	3.38403	0.000714297	0.0148332	Yes	OK	3336.87	2911.38	3762.36	2883.71	2725.21	3125.22	3231.67	4354.93	3700.49
Slc4a4	54403	solute carrier family 4 (anion exchanger), member 4	0.489719	0.144801	3.38202	0.000719556	0.0149242	Yes	OK	349.928	281.154	418.702	256.439	257.194	329.829	427.011	350.249	478.847
Mroh2a	100040766	maestro heat-like repeat family member 2A	-0.397666	0.117636	-3.38046	0.000723642	0.0149907	Yes	OK	410.133	471.343	348.924	487.332	468.198	458.499	367.734	319.344	359.692
Lama1	16772	laminin, alpha 1	0.369397	0.109327	3.37881	0.000728	0.0150627	Yes	OK	558.724	481.734	635.714	442.136	496.542	506.523	678.388	612.935	615.82
Pdcd4	18569	programmed cell death 4	0.236996	0.0702102	3.37552	0.00073676	0.0152255	Yes	OK	3679.55	3368.5	3990.61	3249.21	3381.31	3474.98	4139.48	3869.05	3963.3
Ddit4l	73284	DNA-damage-inducible transcript 4-like	0.659432	0.195379	3.37514	0.00073777	0.0152279	Yes	OK	77.2746	51.8916	102.658	69.7592	45.1402	40.7756	98.7943	116.75	92.4287
Lyve1	114332	lymphatic vessel endothelial hyaluronan receptor 1	-0.560826	0.166407	-3.37022	0.000751091	0.0154841	Yes	OK	14.7437	27.3453	2.14215	35.3709	43.0406	3.62449	0	0.858453	5.56799
Slc43a1	72401	solute carrier family 43, member 1	0.329935	0.0979983	3.36674	0.000760611	0.0156614	Yes	OK	790.255	694.629	885.881	632.745	711.745	739.397	878.172	891.932	887.538
Pcdhgb4	93701	protocadherin gamma subfamily B, 4	-0.649109	0.192833	-3.36616	0.000762213	0.0156755	Yes	OK	152.603	201.144	104.062	205.347	280.289	117.796	100.99	98.722	112.473
Jag1	16449	jagged 1	0.336962	0.100121	3.36554	0.000763934	0.0156919	Yes	OK	12143.6	10639.3	13647.9	10218.2	10513.5	11186.1	15948.7	13131.7	11863.2
Zfp41	22701	zinc finger protein 41	-0.37641	0.11189	-3.3641	0.000767938	0.0157552	Yes	OK	1487.57	1696.17	1278.96	1787.21	1763.62	1537.69	1367.75	1048.17	1420.95
Ttk	22137	Ttk protein kinase	-0.478539	0.14229	-3.36313	0.000770653	0.0157919	Yes	OK	560.726	666.912	454.54	629.798	820.921	550.017	444.574	392.313	526.732
Gm30731	105500046	predicted gene, 30731	-0.643355	0.191425	-3.36086	0.000776997	0.0159028	Yes	OK	12.4688	20.8934	4.04427	19.6505	23.095	19.9347	3.29314	7.72607	1.1136
Slc26a7	208890	solute carrier family 26, member 7	0.482476	0.143648	3.35874	0.000782993	0.0160063	Yes	OK	1094.53	884.053	1305	1011.02	623.564	1017.58	1278.84	1130.58	1505.58
Uhrf1	18140	ubiquitin-like, containing PHD and RING finger domains, 1	-0.410632	0.122369	-3.3557	0.000791636	0.0161636	Yes	OK	1817.56	2101.29	1533.84	1984.7	2520.5	1798.66	1405.07	1392.41	1804.03
Sema3e	20349	sema domain, immunoglobulin domain (Ig), short basic domain, secreted, (semaphorin) 3E	0.689418	0.205494	3.35493	0.000793844	0.0161832	Yes	OK	124.529	74.9305	174.128	72.7068	85.0315	67.0532	119.651	98.722	304.012
Heph	15203	hephaestin	-0.251007	0.0748225	-3.35471	0.000794494	0.0161832	Yes	OK	2655.32	2893.83	2416.81	2866.02	2972.95	2842.51	2551.09	2413.11	2286.22
Troap	78733	trophinin associated protein	-0.500279	0.149289	-3.35107	0.000804993	0.0163775	Yes	OK	414.795	498.36	331.231	455.891	621.465	417.723	330.412	282.431	380.851
Atp10d	231287	ATPase, class V, type 10D	0.4259	0.127115	3.35051	0.000806633	0.0163913	Yes	OK	321.777	268.992	374.562	264.299	270.841	271.837	372.125	345.098	406.463
Plekhf2	71801	pleckstrin homology domain containing, family F (with FYVE domain) member 2	0.367263	0.109721	3.34724	0.000816207	0.0165661	Yes	OK	695.681	601.016	790.347	618.99	594.171	589.887	729.98	900.517	740.543
Slc7a5	20539	solute carrier family 7 (cationic amino acid transporter, y+ system), member 5	-0.549769	0.164344	-3.34523	0.000822152	0.0166669	Yes	OK	628.136	773.861	482.412	822.372	877.609	621.601	357.855	411.199	678.181
Jag2	16450	jagged 2	-0.389269	0.116414	-3.34383	0.000826292	0.0167309	Yes	OK	1547.31	1773.58	1321.04	1754.79	1605.1	1960.85	1136.13	1237.89	1589.1
Sstr3	20607	somatostatin receptor 3	0.678061	0.202841	3.34282	0.000829328	0.0167725	Yes	OK	17.6092	7.82968	27.3886	3.93009	10.4977	9.06124	26.3452	25.7536	30.0672
Arhgef25	52666	Rho guanine nucleotide exchange factor (GEF) 25	0.290016	0.0867737	3.34221	0.000831137	0.0167892	Yes	OK	4084.17	3655.96	4512.38	3615.69	3647.96	3704.23	3946.28	4850.26	4740.59
Myo1b	17912	myosin IB	-0.266014	0.0796336	-3.34047	0.000836363	0.0168492	Yes	OK	3360.1	3680.61	3039.59	3715.9	3753.98	3571.94	3283.26	2794.26	3041.24
Ncapd2	68298	non-SMC condensin I complex, subunit D2	-0.362727	0.108586	-3.34045	0.000836433	0.0168492	Yes	OK	3246.46	3684.12	2808.81	3585.23	4183.34	3283.79	2671.84	2489.51	3265.07
Tmem120a	215210	transmembrane protein 120A	0.364998	0.109274	3.34021	0.000837138	0.0168492	Yes	OK	596.865	516.129	677.602	512.877	521.736	513.772	609.232	744.278	679.295
Tspan10	208634	tetraspanin 10	-0.63255	0.189391	-3.33991	0.000838063	0.0168492	Yes	OK	13.906	23.3373	4.47481	25.5456	33.5927	10.8735	2.19543	3.43381	7.79519
Nectin4	71740	nectin cell adhesion molecule 4	0.56615	0.169534	3.33944	0.000839467	0.0168576	Yes	OK	129.742	98.123	161.362	90.3922	93.4297	110.547	143.801	177.7	162.585
C1qtnf4	67445	C1q and tumor necrosis factor related protein 4	0.485285	0.145361	3.33847	0.000842407	0.0168967	Yes	OK	505.77	408.256	603.283	376.307	426.207	422.254	500.558	780.333	528.959
Vat1	26949	vesicle amine transport 1	0.330869	0.0991906	3.33569	0.000850872	0.0170464	Yes	OK	2762.08	2427.28	3096.89	2508.38	2496.36	2277.09	2649.88	3509.35	3131.44
St6gal1	20440	beta galactoside alpha 2,6 sialyltransferase 1	0.296969	0.0890732	3.33399	0.000856093	0.0171309	Yes	OK	2622.74	2340.43	2905.04	2081.97	2443.87	2495.46	2948.46	3048.37	2718.29
Gpr22	73010	G protein-coupled receptor 22	0.670325	0.201095	3.33338	0.000857967	0.0171483	Yes	OK	55.9544	36.0083	75.9005	25.5456	39.8913	42.5878	71.3515	88.4206	67.9295
Smim1	68859	small integral membrane protein 1	-0.351538	0.105524	-3.33136	0.00086424	0.0172534	Yes	OK	598.952	677.24	520.664	687.767	663.456	680.499	476.408	558.853	526.732
Tmem178	68027	transmembrane protein 178	0.644945	0.1938	3.32789	0.000875065	0.0174445	Yes	OK	61.731	42.0216	81.4405	42.2485	43.0406	40.7756	86.7195	72.9685	84.6335
Bves	23828	blood vessel epicardial substance	0.412385	0.123927	3.32764	0.000875856	0.0174445	Yes	OK	996.339	840.003	1152.68	870.516	810.424	839.071	1251.39	1316.87	889.765
Gadd45a	13197	growth arrest and DNA-damage-inducible 45 alpha	0.585973	0.17621	3.32542	0.000882848	0.0175632	Yes	OK	134.697	99.8996	169.494	120.85	101.828	77.0205	152.582	188.86	167.04
Aurka	20878	aurora kinase A	-0.424136	0.12761	-3.32368	0.00088837	0.0176525	Yes	OK	681.54	792.692	570.389	738.858	940.595	698.621	503.851	561.428	645.887
D630023F18Rik	98303	RIKEN cDNA D630023F18 gene	0.68314	0.205909	3.31769	0.000907666	0.0180149	Yes	OK	58.7124	35.1907	82.2341	36.3534	35.6922	33.5266	127.335	59.2332	60.1343
Kcnk2	16526	potassium channel, subfamily K, member 2	0.565049	0.170383	3.31634	0.000912036	0.0180806	Yes	OK	148.354	112.357	184.351	110.043	122.823	104.204	149.289	218.905	184.857
Pcdh10	18526	protocadherin 10	-0.473669	0.142875	-3.31528	0.000915526	0.0181287	Yes	OK	561.148	666.033	456.263	695.627	678.152	624.319	528.001	329.646	511.142
Scel	64929	sciellin	0.686327	0.207119	3.31368	0.000920777	0.0182115	Yes	OK	53.6359	30.8536	76.4183	30.4582	16.7963	45.3062	88.9149	52.3656	87.9743
Acsm4	233801	acyl-CoA synthetase medium-chain family member 4	0.510038	0.153964	3.31272	0.000923947	0.018253	Yes	OK	245.054	194.309	295.799	190.61	198.407	193.91	271.136	365.701	250.56
Jakmip1	76071	janus kinase and microtubule interacting protein 1	0.605975	0.182957	3.31213	0.000925899	0.0182704	Yes	OK	82.4912	59.5757	105.407	56.9864	61.9365	59.8042	107.576	107.307	101.337
Adgrg1	14766	adhesion G protein-coupled receptor G1	-0.35826	0.108255	-3.30939	0.000934983	0.0184283	Yes	OK	707.063	800.706	613.42	764.403	810.424	827.291	602.645	549.41	688.204
Slc7a8	50934	solute carrier family 7 (cationic amino acid transporter, y+ system), member 8	-0.31093	0.0940113	-3.30736	0.00094179	0.0185411	Yes	OK	781.608	870.398	692.818	848.9	919.6	842.695	702.537	691.054	684.863
Ajuba	16475	ajuba LIM protein	0.315106	0.0952884	3.30687	0.000943455	0.0185524	Yes	OK	3501.38	3098.47	3904.28	3297.35	2969.8	3028.27	4274.5	4093.1	3345.25
Dkk3	50781	dickkopf WNT signaling pathway inhibitor 3	-0.655083	0.198294	-3.3036	0.000954529	0.0187486	Yes	OK	1309.04	1750.27	867.802	1939.5	1757.32	1554	619.111	776.041	1208.25
Syt13	80976	synaptotagmin XIII	0.358641	0.108581	3.30297	0.000956674	0.0187691	Yes	OK	798.472	691.867	905.077	710.365	600.469	764.768	892.442	959.75	863.039
Top2a	21973	topoisomerase (DNA) II alpha	-0.42269	0.128031	-3.30146	0.000961826	0.0188485	Yes	OK	7565.24	8793.99	6336.48	8197.2	10461	7723.8	6103.29	5112.09	7794.07
Lamc2	16782	laminin, gamma 2	0.294315	0.0892299	3.29839	0.000972413	0.0190122	Yes	OK	3197.84	2856.1	3539.58	2825.74	2559.34	3183.21	3592.82	3667.31	3358.61
Foxp1	108655	forkhead box P1	0.328779	0.099689	3.29805	0.000973591	0.0190135	Yes	OK	3396.83	2985.64	3808.03	2953.47	2890.02	3113.44	3833.22	3227.78	4363.08
Nuf2	66977	NUF2, NDC80 kinetochore complex component	-0.466647	0.141539	-3.29695	0.000977411	0.0190662	Yes	OK	665.165	787.89	542.44	675.976	983.636	704.058	497.265	484.167	645.887
Cntnap5b	241175	contactin associated protein-like 5B	-0.620634	0.188334	-3.29539	0.000982857	0.0191505	Yes	OK	15.7513	26.3322	5.17032	24.5631	33.5927	20.8408	5.48857	0	10.0224
Arl6ip5	65106	ADP-ribosylation factor-like 6 interacting protein 5	0.304683	0.0925119	3.29345	0.000989648	0.0192608	Yes	OK	1665.19	1480.97	1849.4	1400.1	1563.11	1479.7	1659.74	2016.51	1871.96
Timeless	21853	timeless circadian clock 1	-0.277744	0.0843615	-3.29231	0.000993687	0.0193174	Yes	OK	1508.65	1660.39	1356.91	1658.5	1774.11	1548.57	1324.94	1394.99	1350.79
Rgs9bp	243923	regulator of G-protein signalling 9 binding protein	0.562999	0.171139	3.28971	0.0010029	0.0194743	Yes	OK	167.882	126.908	208.856	163.099	107.077	110.547	183.318	217.189	226.06
Rsad2	58185	radical S-adenosyl methionine domain containing 2	-0.680277	0.207127	-3.28435	0.00102217	0.0198259	Yes	OK	23.7168	34.9845	12.4492	36.3534	37.7918	30.8082	13.1726	8.58453	15.5904
Ccdc88b	78317	coiled-coil domain containing 88B	-0.648248	0.197399	-3.28395	0.00102363	0.0198317	Yes	OK	13.3687	21.4944	5.24292	17.6854	24.1447	22.6531	3.29314	6.86762	5.56799
Nek1	18004	NIMA (never in mitosis gene a)-related expressed kinase 1	-0.286546	0.0873145	-3.28177	0.00103157	0.0199628	Yes	OK	4717.6	5206.72	4228.47	5452.02	5149.13	5019.02	4766.28	3959.18	3959.96
Oc90	18256	otoconin 90	0.461796	0.140744	3.2811	0.00103405	0.019988	Yes	OK	255009	208494	301524	205438	194006	226037	282103	355644	266826
Iglon5	210094	IgLON family member 5	-0.407663	0.124321	-3.27913	0.00104128	0.020105	Yes	OK	528.588	610.738	446.439	625.868	624.614	581.731	383.102	428.368	527.846
A730017C20Rik	225583	RIKEN cDNA A730017C20 gene	0.367789	0.112306	3.27487	0.0010571	0.0203643	Yes	OK	1270.63	1096.23	1445.03	1065.06	1032.98	1190.65	1397.39	1697.16	1240.55
Arhgap8	73167	Rho GTPase activating protein 8	-0.343055	0.104795	-3.27359	0.00106191	0.020434	Yes	OK	569.975	642.386	497.565	614.077	629.863	683.217	487.385	514.213	491.097
Pcdh17	219228	protocadherin 17	-0.678953	0.207487	-3.27226	0.00106691	0.0205037	Yes	OK	1256.82	1793.74	719.905	1710.57	1601.95	2068.68	801.332	382.87	975.512
Ano3	228432	anoctamin 3	-0.659925	0.201689	-3.27199	0.00106794	0.0205037	Yes	OK	108.272	146.384	70.1603	156.221	140.669	142.261	98.7943	32.6212	79.0655
Nfe2	18022	nuclear factor, erythroid derived 2	0.421307	0.128789	3.27129	0.00107059	0.0205314	Yes	OK	442.665	371.056	514.275	323.25	375.818	414.099	489.581	577.739	475.506
Aff3	16764	AF4/FMR2 family, member 3	0.291653	0.0891728	3.27065	0.00107299	0.0205544	Yes	OK	4758.22	4253.91	5262.53	4235.66	4141.35	4384.73	5918.88	4675.99	5192.71
Serpinf1	20317	serine (or cysteine) peptidase inhibitor, clade F, member 1	-0.373974	0.114475	-3.26687	0.00108742	0.0207842	Yes	OK	1566.79	1786.86	1346.71	1848.13	1823.45	1689.01	1080.15	1378.67	1581.31
Rttn	246102	rotatin	-0.31271	0.0958075	-3.26394	0.00109875	0.0209771	Yes	OK	1210.7	1348.62	1072.78	1309.7	1401.45	1334.72	1188.83	964.901	1064.6
Pard3b	72823	par-3 family cell polarity regulator beta	-0.38335	0.117548	-3.26122	0.00110935	0.0211559	Yes	OK	826.113	944.942	707.284	865.603	1001.48	967.74	754.13	583.748	783.973
Pde10a	23984	phosphodiesterase 10A	0.632557	0.194185	3.25749	0.00112401	0.0214114	Yes	OK	93.2371	63.8919	122.582	70.7417	69.2849	51.6491	125.139	86.7037	155.904
Eme1	268465	essential meiotic structure-specific endonuclease 1	-0.499297	0.153463	-3.25354	0.00113976	0.0216873	Yes	OK	343.711	413.995	273.426	374.342	533.284	334.36	254.67	273.846	291.763
Herc1	235439	HECT and RLD domain containing E3 ubiquitin protein ligase family member 1	-0.396732	0.122017	-3.25144	0.0011482	0.0218027	Yes	OK	4442.55	5111.76	3773.33	4648.32	5119.74	5567.22	4436.96	2862.94	4020.09
Sat2	69215	spermidine/spermine N1-acetyl transferase 2	0.55523	0.170767	3.2514	0.00114839	0.0218027	Yes	OK	446.959	339.776	554.141	413.642	287.637	318.049	515.926	762.306	384.191
Ckmt1	12716	creatine kinase, mitochondrial 1, ubiquitous	-0.47047	0.144746	-3.25033	0.00115272	0.0218576	Yes	OK	261.806	311.278	212.335	310.477	330.678	292.678	175.634	238.65	222.72
Tk1	21877	thymidine kinase 1	-0.392866	0.12088	-3.25005	0.00115384	0.0218576	Yes	OK	539.895	619.944	459.847	645.518	629.863	584.45	452.258	398.322	528.959
Sfrp2	20319	secreted frizzled-related protein 2	-0.459705	0.141468	-3.24954	0.00115592	0.0218726	Yes	OK	794.795	939.238	650.353	929.467	1091.76	796.483	549.955	572.588	828.517
Pepd	18624	peptidase D	0.296193	0.0911845	3.24829	0.00116102	0.0219448	Yes	OK	1071.03	956.138	1185.92	950.1	960.541	957.773	1169.07	1285.1	1103.58
Fam49a	76820	family with sequence similarity 49, member A	0.369385	0.113738	3.24768	0.0011635	0.0219674	Yes	OK	1920.07	1653.67	2186.46	1663.41	1624	1673.61	2692.69	1891.17	1975.52
Sh3bp5	24056	SH3-domain binding protein 5 (BTK-associated)	0.332662	0.102501	3.24545	0.00117265	0.0221156	Yes	OK	954.576	837.818	1071.33	803.704	939.546	770.205	997.823	1093.67	1122.51
Fam46a	212943	family with sequence similarity 46, member A	-0.390323	0.120281	-3.24508	0.00117417	0.0221197	Yes	OK	1630.83	1871.82	1389.83	2268.65	1692.23	1654.58	1588.39	1255.92	1325.18
Kntc1	208628	kinetochore associated 1	-0.511668	0.157782	-3.24289	0.00118325	0.0222652	Yes	OK	804.185	974.051	634.32	856.761	1220.88	844.507	630.088	453.263	819.608
Csmd2	329942	CUB and Sushi multiple domains 2	-0.669385	0.206436	-3.24259	0.0011845	0.0222652	Yes	OK	20.4442	30.4548	10.4337	33.4058	26.2443	31.7143	10.9771	10.3014	10.0224
2610028E06Rik	72395	RIKEN cDNA 2610028E06 gene	0.672353	0.207419	3.24153	0.00118891	0.0223235	Yes	OK	43.7524	23.4742	64.0306	23.5806	17.8461	28.996	96.5989	30.9043	64.5887
4930452B06Rik	74430	RIKEN cDNA 4930452B06 gene	-0.35341	0.109064	-3.24039	0.00119367	0.0223883	Yes	OK	581.278	657.729	504.827	610.147	677.103	685.936	466.529	505.629	542.322
Kif18b	70218	kinesin family member 18B	-0.423759	0.130866	-3.23812	0.00120319	0.0225419	Yes	OK	577.395	671.839	482.951	646.501	793.627	575.389	496.167	421.5	531.186
Galntl6	270049	UDP-N-acetyl-alpha-D-galactosamine:polypeptide N-acetylgalactosaminyltransferase-like 6	-0.595275	0.184426	-3.22772	0.0012478	0.023319	Yes	OK	83.7492	106.788	60.7104	108.078	114.425	97.8614	60.3743	54.941	66.8159
Lrrfip1	16978	leucine rich repeat (in FLII) interacting protein 1	-0.281332	0.0871633	-3.22764	0.00124815	0.023319	Yes	OK	1104.99	1217.18	992.796	1272.37	1183.09	1196.08	1031.85	944.298	1002.24
Ttc24	214191	tetratricopeptide repeat domain 24	0.487174	0.150945	3.2275	0.00124877	0.023319	Yes	OK	279.014	223.737	334.292	197.487	197.357	276.368	356.757	347.673	298.444
Fbn2	14119	fibrillin 2	-0.374585	0.116118	-3.22591	0.00125575	0.0234237	Yes	OK	24285.6	27709.5	20861.7	28644.5	29272.9	25211.1	21315.4	16775	24494.7
Snx25	102141	sorting nexin 25	0.504262	0.156423	3.22372	0.00126539	0.0235778	Yes	OK	457.087	361.821	552.353	357.639	378.968	348.858	476.408	430.085	750.565
Gale	74246	galactose-4-epimerase, UDP	0.369759	0.114738	3.22265	0.00127012	0.023621	Yes	OK	741.307	638.241	844.372	638.64	650.858	625.225	734.371	812.096	986.648
Tcaf2	232748	TRPM8 channel-associated factor 2	0.358937	0.111383	3.22257	0.00127048	0.023621	Yes	OK	523.78	453.584	593.976	432.31	434.605	493.837	573.007	630.963	577.957
Cstf2t	83410	cleavage stimulation factor, 3' pre-RNA subunit 2, tau	0.322886	0.100253	3.22071	0.00127871	0.0237418	Yes	OK	1637.92	1443.39	1832.45	1684.05	1339.51	1306.63	1851.84	1803.61	1841.89
Barx2	12023	BarH-like homeobox 2	0.637669	0.198051	3.21973	0.00128313	0.0237631	Yes	OK	64.8836	43.5872	86.18	53.0563	31.4931	46.2123	79.0355	100.439	79.0655
Pvr	52118	poliovirus receptor	0.347195	0.107838	3.2196	0.0012837	0.0237631	Yes	OK	613.04	533.739	692.341	491.262	522.786	587.168	665.215	690.196	721.612
Unc13b	22249	unc-13 homolog B (C. elegans)	-0.278785	0.0866291	-3.21815	0.00129022	0.0238579	Yes	OK	7925.51	8724.58	7126.44	8680.6	8280.6	9212.56	7972.7	6762.89	6643.73
Nat8l	269642	N-acetyltransferase 8-like	0.462615	0.143822	3.21657	0.00129732	0.0239631	Yes	OK	265.228	216.57	313.886	241.701	200.506	207.502	319.435	349.39	272.832
Ppfia3	76787	protein tyrosine phosphatase, receptor type, f polypeptide (PTPRF), interacting protein (liprin), alpha 3	-0.434597	0.135283	-3.2125	0.00131584	0.024268	Yes	OK	279.871	327.455	232.287	344.866	294.986	342.515	231.618	248.093	217.152
Zfp521	225207	zinc finger protein 521	-0.328187	0.102165	-3.21232	0.00131667	0.024268	Yes	OK	3583.7	4016.79	3150.6	3960.55	4330.31	3759.51	3076.89	2717.86	3657.06
Dmd	13405	dystrophin, muscular dystrophy	-0.391568	0.121984	-3.21	0.00132736	0.0244386	Yes	OK	1411.95	1621.59	1202.31	1720.4	1464.43	1679.95	1490.7	1021.56	1094.67
Krt5	110308	keratin 5	0.639741	0.199545	3.206	0.00134596	0.0247536	Yes	OK	31.8522	13.8272	49.8772	0.982524	17.8461	22.6531	50.4949	52.3656	46.7711
Mpv17l	93734	Mpv17 transgene, kidney disease mutant-like	0.485504	0.151466	3.20537	0.00134889	0.0247536	Yes	OK	363.981	292.12	435.841	310.477	235.149	330.735	496.167	466.14	345.215
Fgf11	14166	fibroblast growth factor 11	0.315919	0.0985611	3.20531	0.00134918	0.0247536	Yes	OK	919.466	813.237	1025.69	776.194	813.573	849.944	1009.9	1122.86	944.331
Gdf6	242316	growth differentiation factor 6	0.336473	0.104991	3.20477	0.00135172	0.0247536	Yes	OK	2289.81	2004.87	2574.76	1711.56	2104.79	2198.26	2666.35	2783.96	2273.97
Prkg1	19091	protein kinase, cGMP-dependent, type I	0.528996	0.165066	3.20477	0.00135173	0.0247536	Yes	OK	331.892	257.106	406.679	207.313	287.637	276.368	424.816	291.874	503.346
Tcte2	21646	t-complex-associated testis expressed 2	0.435968	0.13618	3.20141	0.00136755	0.0249323	Yes	OK	288.557	239.4	337.715	229.911	230.95	257.339	358.953	357.975	296.217
2700054A10Rik	72578	RIKEN cDNA 2700054A10 gene	0.435968	0.13618	3.20141	0.00136755	0.0249323	Yes	OK	288.557	239.4	337.715	229.911	230.95	257.339	358.953	357.975	296.217
Shank2	210274	SH3/ankyrin domain gene 2	0.389075	0.121538	3.20125	0.00136831	0.0249323	Yes	OK	1520.19	1294.65	1745.73	1303.81	1102.26	1477.89	1974.79	1432.76	1829.64
Cdkn2b	12579	cyclin-dependent kinase inhibitor 2B (p15, inhibits CDK4)	0.531979	0.166184	3.20115	0.0013688	0.0249323	Yes	OK	177.754	137.703	217.805	131.658	136.47	144.98	176.732	269.554	207.129
Cxxc4	319478	CXXC finger 4	0.439422	0.137327	3.19982	0.00137512	0.0250208	Yes	OK	699.461	578.463	820.459	489.297	577.374	668.719	989.041	673.885	798.45
Sparc	20692	secreted acidic cysteine rich glycoprotein	0.345074	0.10792	3.19751	0.00138618	0.0251866	Yes	OK	59244.7	51645.4	66844	51548.1	49950.2	53437.7	58704.7	77593.8	64233.5
Snx7	76561	sorting nexin 7	-0.427762	0.133788	-3.1973	0.00138719	0.0251866	Yes	OK	416.979	487.003	346.954	514.842	491.293	454.874	305.165	417.208	318.489
Klhl14	225266	kelch-like 14	-0.362264	0.113381	-3.19511	0.00139777	0.0253517	Yes	OK	1738.27	1974.36	1502.18	2046.6	1835	2041.5	1756.34	1537.49	1212.71
Depdc5	277854	DEP domain containing 5	-0.300964	0.0942227	-3.19418	0.0014023	0.0254068	Yes	OK	1810.5	2008.81	1612.19	2085.9	2071.2	1869.33	1698.16	1419.02	1719.4
Sh3kbp1	58194	SH3-domain kinase binding protein 1	-0.311057	0.0974253	-3.19277	0.00140915	0.0255038	Yes	OK	643.184	716.375	569.993	717.242	723.293	708.589	573.007	554.56	582.412
Arap3	106952	ArfGAP with RhoGAP domain, ankyrin repeat and PH domain 3	-0.43562	0.136586	-3.18935	0.00142593	0.0257635	Yes	OK	413.887	484.481	343.293	579.689	458.75	415.005	318.337	337.372	374.169
Psrc1	56742	proline/serine-rich coiled-coil 1	-0.475146	0.148999	-3.18893	0.00142799	0.0257635	Yes	OK	515.607	614.338	416.877	586.567	758.985	497.462	391.884	355.399	503.346
Six3os1	100043902	SIX homeobox 3, opposite strand 1	-0.661048	0.207295	-3.18892	0.00142803	0.0257635	Yes	OK	36.5255	51.6813	21.3697	48.1437	46.19	60.7103	25.2474	26.612	12.2496
Rnf157	217340	ring finger protein 157	0.30648	0.0961813	3.18648	0.00144016	0.0259549	Yes	OK	1019.72	904.858	1134.58	869.533	921.699	923.34	1217.37	1021.56	1164.82
Ank1	11733	ankyrin 1, erythroid	0.65999	0.207154	3.186	0.00144257	0.0259708	Yes	OK	37.6768	22.2544	53.0993	25.5456	23.095	18.1225	49.3972	38.6304	71.2703
Slf1	105377	SMC5-SMC6 complex localization factor 1	-0.313127	0.0982994	-3.18544	0.00144532	0.0259929	Yes	OK	1406.06	1566.95	1245.17	1663.41	1530.57	1506.88	1383.12	1096.24	1256.14
Gdnf	14573	glial cell line derived neurotrophic factor	-0.590122	0.185415	-3.18271	0.00145903	0.0262118	Yes	OK	153.557	195.897	111.217	223.033	201.556	163.102	147.094	114.174	72.3839
Blcap	53619	bladder cancer associated protein	0.276098	0.0867617	3.18226	0.0014613	0.026225	Yes	OK	1838.82	1655.63	2022	1766.58	1628.2	1572.12	1899.05	2184.76	1982.2
Klhl29	208439	kelch-like 29	-0.305337	0.0960569	-3.17871	0.0014793	0.0265201	Yes	OK	1496.93	1664.01	1329.85	1634.92	1515.87	1841.24	1410.56	1352.92	1226.07
Tpx2	72119	TPX2, microtubule-associated	-0.399802	0.125913	-3.17522	0.00149723	0.0267851	Yes	OK	2491.91	2873.31	2110.5	2713.73	3450.6	2455.6	1982.47	1804.47	2544.57
Alad	17025	aminolevulinate, delta-, dehydratase	0.328102	0.103377	3.17385	0.0015043	0.0268669	Yes	OK	2078.43	1827.25	2329.62	1895.29	1761.52	1824.93	2107.61	2756.49	2124.75
Lactb2	212442	lactamase, beta 2	0.420909	0.13263	3.17356	0.00150581	0.0268669	Yes	OK	304.739	254.697	354.78	276.089	228.85	259.151	351.269	332.221	380.851
Cdca8	52276	cell division cycle associated 8	-0.346208	0.109096	-3.17342	0.00150652	0.0268669	Yes	OK	1170.03	1320.79	1019.28	1321.49	1486.48	1154.4	981.357	941.722	1134.76
Cntrl	26920	centriolin	-0.308457	0.0972097	-3.17311	0.00150816	0.0268679	Yes	OK	2588.33	2880.12	2296.54	2924.97	2943.56	2771.83	2596.1	1965	2328.53
Acot7	70025	acyl-CoA thioesterase 7	0.333747	0.10526	3.17068	0.00152082	0.0270652	Yes	OK	1449.48	1270.86	1628.09	1203.59	1319.56	1289.41	1377.63	1847.39	1659.26
Pls3	102866	plastin 3 (T-isoform)	-0.394509	0.124486	-3.1691	0.00152914	0.0271688	Yes	OK	1076.47	1238.99	913.95	1320.51	1388.85	1007.61	782.671	927.987	1031.19
Elmo1	140580	engulfment and cell motility 1	0.406407	0.12826	3.16862	0.00153163	0.0271688	Yes	OK	542.918	457.577	628.259	466.699	443.004	463.029	748.641	523.656	612.479
Tmem28	620592	transmembrane protein 28	0.655181	0.206775	3.16857	0.0015319	0.0271688	Yes	OK	51.5496	31.1307	71.9686	39.3009	17.8461	36.2449	59.2766	98.722	57.9071
Fam111a	107373	family with sequence similarity 111, member A	-0.553698	0.174758	-3.16836	0.00153302	0.0271688	Yes	OK	307.834	382.977	232.692	386.132	495.492	267.306	205.273	196.586	296.217
Hs3st5	319415	heparan sulfate (glucosamine) 3-O-sulfotransferase 5	-0.657549	0.207607	-3.16728	0.00153873	0.0272361	Yes	OK	27.0126	39.0546	14.9705	36.3534	40.9411	39.8694	13.1726	20.6029	11.136
Rgs6	50779	regulator of G-protein signaling 6	0.348146	0.109928	3.16704	0.00154001	0.0272361	Yes	OK	2163.49	1883.01	2443.97	1975.86	1713.23	1959.95	2517.06	2803.71	2011.16
Prpf38b	66921	PRP38 pre-mRNA processing factor 38 (yeast) domain containing B	0.237254	0.0749967	3.16352	0.00155871	0.0275383	Yes	OK	6085.19	5568.91	6601.47	5374.4	5604.73	5727.61	6831.08	6871.91	6101.4
Glt1d1	319804	glycosyltransferase 1 domain containing 1	-0.616074	0.194827	-3.16216	0.00156602	0.0276387	Yes	OK	17.7927	28.5662	7.01916	18.668	46.19	20.8408	2.19543	7.72607	11.136
Reep2	225362	receptor accessory protein 2	0.552647	0.174816	3.1613	0.00157068	0.0276924	Yes	OK	126.019	95.4301	156.608	91.3747	93.4297	101.486	130.628	188.86	150.336
Vsir	74048	V-set immunoregulatory receptor	0.541796	0.171492	3.15931	0.00158146	0.0278536	Yes	OK	167.383	127.94	206.827	138.536	103.927	141.355	227.227	231.782	161.472
Gm29683	624549	predicted gene, 29683	-0.645806	0.204619	-3.15613	0.00159876	0.0281293	Yes	OK	48.503	66.3632	30.6429	71.7242	56.6877	70.6776	39.5177	33.4797	18.9312
Ppp1r14c	76142	protein phosphatase 1, regulatory (inhibitor) subunit 14c	0.642853	0.203776	3.15471	0.00160658	0.0282377	Yes	OK	54.7016	34.9442	74.4591	47.1611	24.1447	33.5266	70.2537	61.8086	91.3151
Fam43a	224093	family with sequence similarity 43, member A	0.605199	0.191863	3.15434	0.00160864	0.0282447	Yes	OK	253.912	178.917	328.907	244.648	167.963	124.139	294.188	221.481	471.052
Oas1b	23961	2'-5' oligoadenylate synthetase 1B	-0.621238	0.196997	-3.15355	0.00161298	0.0282919	Yes	OK	64.4968	85.1515	43.842	85.4796	96.579	73.396	35.1269	54.0825	42.3167
Spire2	234857	spire homolog 2 (Drosophila)	-0.324727	0.103181	-3.14716	0.00164866	0.0288584	Yes	OK	2043.66	2289.68	1797.64	2305.98	2389.28	2173.79	1796.96	2071.45	1524.52
E2f8	108961	E2F transcription factor 8	-0.412382	0.131059	-3.14653	0.00165221	0.0288907	Yes	OK	405.505	469.952	341.058	459.821	499.691	450.343	315.044	303.892	404.236
Dmtn	13829	dematin actin binding protein	-0.298915	0.0950444	-3.14501	0.00166083	0.0290117	Yes	OK	1589.6	1763.74	1415.46	1727.28	1676.49	1887.46	1411.66	1564.1	1270.62
Depdc1b	218581	DEP domain containing 1B	-0.521583	0.165885	-3.14425	0.0016651	0.0290567	Yes	OK	170.289	208.13	132.447	188.645	250.895	184.849	151.485	124.476	121.382
Kif22	110033	kinesin family member 22	-0.317052	0.100982	-3.13967	0.00169137	0.0294547	Yes	OK	1225.57	1368.73	1082.41	1368.66	1530.57	1206.96	1060.39	1038.73	1148.12
Slit2	20563	slit homolog 2 (Drosophila)	-0.466421	0.148637	-3.13797	0.00170119	0.0295956	Yes	OK	1130.31	1342.33	918.284	1394.2	1433.99	1198.8	912.201	634.396	1208.25
Camk2n1	66259	calcium/calmodulin-dependent protein kinase II inhibitor 1	0.38161	0.1217	3.13566	0.00171468	0.0297997	Yes	OK	533.624	455.965	611.282	473.576	390.515	503.805	558.737	618.086	657.023
Mfap3l	71306	microfibrillar-associated protein 3-like	-0.405313	0.12929	-3.13491	0.00171908	0.0298458	Yes	OK	421.757	487.297	356.217	517.79	462.949	481.152	417.132	310.76	340.761
Pthlh	19227	parathyroid hormone-like peptide	0.420213	0.134217	3.13086	0.00174298	0.0302299	Yes	OK	322.229	269.575	374.883	263.316	290.787	254.621	328.217	377.719	418.713
A730008H23Rik	212427	RIKEN cDNA A730008H23 gene	-0.40365	0.129285	-3.12216	0.00179526	0.0311051	Yes	OK	2885.59	3334.02	2437.17	3197.13	3535.63	3269.29	2764.05	1740.08	2807.38
Hjurp	381280	Holliday junction recognition protein	-0.40365	0.129285	-3.12216	0.00179526	0.0311051	Yes	OK	2885.59	3334.02	2437.17	3197.13	3535.63	3269.29	2764.05	1740.08	2807.38
Ebp	13595	phenylalkylamine Ca2+ antagonist (emopamil) binding protein	0.411955	0.131992	3.12105	0.00180208	0.0311915	Yes	OK	354.548	298.168	410.927	288.862	293.936	311.707	410.545	466.998	355.238
Siah3	380918	seven in absentia homolog 3 (Drosophila)	0.589979	0.189076	3.12033	0.00180648	0.0312359	Yes	OK	80.9555	58.1622	103.749	54.0388	52.4886	67.9593	92.208	121.042	97.9966
Gm5607	434280	predicted gene 5607	0.558619	0.17927	3.11608	0.0018327	0.0316572	Yes	OK	16.1831	4.62943	27.7367	1.96505	1.04977	10.8735	23.052	11.1599	48.9983
Shisa7	232813	shisa family member 7	-0.457117	0.146806	-3.11375	0.00184724	0.031876	Yes	OK	198.746	235.191	162.3	224.998	254.045	226.531	159.169	156.238	171.494
Celf2	14007	CUGBP, Elav-like family member 2	-0.281399	0.0904552	-3.11092	0.00186505	0.0321509	Yes	OK	5137.41	5662.11	4612.71	5826.37	5397.93	5762.04	5217.44	4112.85	4507.85
2010111I01Rik	72061	RIKEN cDNA 2010111I01 gene	0.359636	0.115635	3.1101	0.00187025	0.032208	Yes	OK	855.304	740.019	970.59	705.452	771.582	743.021	805.723	1108.26	997.784
Egf	13645	epidermal growth factor	0.375627	0.120846	3.1083	0.00188164	0.0323714	Yes	OK	1643.62	1409.34	1877.9	1585.79	1145.3	1496.92	1912.22	2121.24	1600.24
Pygl	110095	liver glycogen phosphorylase	0.427242	0.137555	3.10598	0.00189652	0.0325946	Yes	OK	376.454	313.169	439.739	350.761	269.791	318.956	382.005	436.094	501.119
Slc22a18	18400	solute carrier family 22 (organic cation transporter), member 18	-0.509769	0.164349	-3.10175	0.00192383	0.0330305	Yes	OK	148.992	181.309	116.675	171.942	169.013	202.972	107.576	132.202	110.246
Hhla1	654498	HERV-H LTR-associating 1	0.639581	0.20622	3.10145	0.00192578	0.0330308	Yes	OK	46.295	28.5809	64.0092	30.4582	19.9457	35.3388	86.7195	54.0825	51.2255
Itih5	209378	inter-alpha (globulin) inhibitor H5	0.258118	0.0832557	3.10031	0.0019332	0.0331247	Yes	OK	16586.7	15042.2	18131.1	15561.2	14790.2	14775.3	20019	17633.5	16740.7
Elf5	13711	E74-like factor 5	-0.618155	0.199678	-3.09576	0.00196311	0.0336034	Yes	OK	97.9436	130.139	65.7482	148.361	133.321	108.735	40.6154	98.722	57.9071
Zzef1	195018	zinc finger, ZZ-type with EF hand domain 1	-0.328026	0.106071	-3.09251	0.0019847	0.033905	Yes	OK	2412.62	2705.12	2120.11	2687.2	2619.18	2808.98	2310.69	1717.76	2331.87
Negr1	320840	neuronal growth regulator 1	0.388981	0.125828	3.09138	0.00199228	0.0340004	Yes	OK	884.345	752.323	1016.37	779.141	675.003	802.826	825.481	1008.68	1214.94
Fam222a	433940	family with sequence similarity 222, member A	-0.280397	0.0907501	-3.08977	0.00200309	0.0341288	Yes	OK	934.063	1029.65	838.476	1004.14	1058.17	1026.64	788.159	876.48	850.789
Cdk2	12566	cyclin-dependent kinase 2	-0.235751	0.0763029	-3.08967	0.00200381	0.0341288	Yes	OK	2191.76	2376.77	2006.74	2286.33	2515.25	2328.74	2038.46	1946.11	2035.66
Mgat2	217664	mannoside acetylglucosaminyltransferase 2	0.319052	0.103307	3.08839	0.00201242	0.0342071	Yes	OK	1102	972.218	1231.79	1024.77	1025.63	866.254	1135.04	1198.4	1361.93
Palld	72333	palladin, cytoskeletal associated protein	0.370657	0.120194	3.08383	0.00204352	0.0346781	Yes	OK	1990.94	1710.61	2271.27	1591.69	1840.25	1699.89	2115.3	1880.01	2818.52
Fam122a	68034	family with sequence similarity 122, member A	0.382531	0.124048	3.08373	0.0020442	0.0346781	Yes	OK	407.475	348.332	466.619	360.586	346.425	337.984	429.206	529.665	440.985
Prr15	78004	proline rich 15	0.353042	0.114521	3.08277	0.00205082	0.0347559	Yes	OK	861.563	747.851	975.274	790.932	715.944	736.679	912.201	1149.47	864.152
Cftr	12638	cystic fibrosis transmembrane conductance regulator	-0.636741	0.206819	-3.07873	0.00207885	0.035161	Yes	OK	30.4734	44.4862	16.4606	63.864	25.1945	44.4001	12.0749	20.6029	16.704
Fmod	14264	fibromodulin	0.638448	0.207423	3.078	0.00208397	0.0352127	Yes	OK	114.018	68.1282	159.907	57.9689	96.579	49.8368	81.2309	116.75	281.74
Ssbp2	66970	single-stranded DNA binding protein 2	-0.287778	0.0935375	-3.07661	0.0020937	0.035342	Yes	OK	1291.45	1427.12	1155.78	1408.94	1483.33	1389.09	1039.54	1157.19	1270.62
BC030867	217216	cDNA sequence BC030867	-0.517405	0.16825	-3.07522	0.00210344	0.0354376	Yes	OK	177.656	217.002	138.31	193.557	257.194	200.253	165.755	113.316	135.859
Cpeb2	231207	cytoplasmic polyadenylation element binding protein 2	0.417472	0.135754	3.07521	0.00210352	0.0354376	Yes	OK	812.601	679.357	945.845	738.858	561.628	737.585	1137.23	764.881	935.423
Fgfr2	14183	fibroblast growth factor receptor 2	0.22025	0.0717032	3.07168	0.00212856	0.0358241	Yes	OK	7631.48	7031.3	8231.67	7040.76	6635.61	7417.53	8010.02	8209.38	8475.6
Zfp217	228913	zinc finger protein 217	0.273191	0.0890163	3.069	0.00214775	0.0361114	Yes	OK	5863.37	5281.49	6445.24	5416.65	5073.55	5354.28	7336.03	5996.29	6003.41
Eif2ak2	19106	eukaryotic translation initiation factor 2-alpha kinase 2	-0.300232	0.0978522	-3.06822	0.00215339	0.036162	Yes	OK	700.83	777.623	624.038	773.246	769.483	790.14	626.795	587.182	658.137
Xbp1	22433	X-box binding protein 1	0.212789	0.0693577	3.068	0.002155	0.036162	Yes	OK	3183.56	2942.33	3424.79	3067.44	2915.22	2844.32	3424.87	3402.91	3446.59
Sypl2	17306	synaptophysin-like 2	-0.606275	0.197744	-3.06597	0.00216968	0.0363725	Yes	OK	73.5764	96.6659	50.4869	85.4796	123.873	80.645	60.3743	53.2241	37.8623
Rab3b	69908	RAB3B, member RAS oncogene family	0.492589	0.160747	3.06438	0.00218125	0.0365244	Yes	OK	355.278	282.009	428.547	256.439	236.199	353.388	324.924	491.893	468.825
Gm5535	433481	predicted gene 5535	0.563601	0.183935	3.06413	0.00218302	0.0365244	Yes	OK	119.747	88.346	151.147	82.532	75.5836	106.923	189.905	139.928	123.609
Dapk1	69635	death associated protein kinase 1	0.286525	0.0937128	3.05748	0.00223205	0.037308	Yes	OK	6062.61	5428.02	6697.2	4839.91	5362.23	6081.9	7235.04	6189.44	6667.11
Cenpn	72155	centromere protein N	-0.387801	0.1269	-3.05597	0.00224336	0.0374604	Yes	OK	423.777	487.185	360.369	500.105	530.135	431.315	318.337	378.578	384.191
Mcm6	17219	minichromosome maintenance complex component 6	-0.304861	0.0998782	-3.05233	0.00227071	0.03788	Yes	OK	2919.09	3246.52	2591.67	3181.41	3645.86	2912.28	2354.6	2527.28	2893.13
Zfp385b	241494	zinc finger protein 385B	0.459009	0.150415	3.05163	0.00227604	0.0379175	Yes	OK	421.936	343.247	500.626	251.526	343.275	434.939	479.701	509.921	512.255
Kdsr	70750	3-ketodihydrosphingosine reductase	-0.305744	0.100196	-3.05145	0.00227741	0.0379175	Yes	OK	1801.65	2004.69	1598.62	2178.26	1994.57	1841.24	1747.56	1658.53	1389.77
Smtnl1	68678	smoothelin-like 1	-0.632777	0.207506	-3.04944	0.00229265	0.0381341	Yes	OK	28.3346	40.734	15.9352	37.3359	44.0904	40.7756	8.78172	22.3198	16.704
2810417H13Rik	68026	RIKEN cDNA 2810417H13 gene	-0.446911	0.14661	-3.04829	0.00230149	0.0382438	Yes	OK	717.709	846.337	589.08	783.071	1071.82	684.123	556.541	501.336	709.362
Mfsd2a	76574	major facilitator superfamily domain containing 2A	0.316007	0.103678	3.04797	0.00230395	0.0382474	Yes	OK	1132.11	999.988	1264.22	897.044	1038.22	1064.7	1360.07	1313.43	1119.17
Atp1b3	11933	ATPase, Na+/K+ transporting, beta 3 polypeptide	0.27941	0.0916999	3.047	0.00231135	0.0383329	Yes	OK	1831.95	1645.36	2018.54	1545.51	1740.52	1650.05	1895.75	1912.63	2247.24
Efcab11	78767	EF-hand calcium binding domain 11	-0.592424	0.194505	-3.0458	0.00232065	0.0384497	Yes	OK	72.6655	94.3091	51.0218	83.5145	119.674	79.7389	50.4949	55.7994	46.7711
Scn5a	20271	sodium channel, voltage-gated, type V, alpha	-0.393976	0.129385	-3.04497	0.002327	0.0385175	Yes	OK	422.366	486.206	358.526	428.38	476.596	553.642	390.786	326.212	358.579
Slc41a2	338365	solute carrier family 41, member 2	0.626522	0.206003	3.04133	0.00235537	0.0389492	Yes	OK	45.3693	24.1507	66.588	27.5107	30.4434	14.498	36.2246	45.498	118.041
Mamld1	333639	mastermind-like domain containing 1	-0.327605	0.107749	-3.04044	0.00236232	0.0390263	Yes	OK	1202.76	1348.46	1057.05	1402.06	1266.02	1377.31	1194.31	891.074	1085.76
Nrbp1	192292	nuclear receptor binding protein 1	0.246302	0.0811002	3.037	0.00238943	0.0394361	Yes	OK	3032.86	2764.36	3301.35	3015.37	2665.37	2612.35	3276.68	3445.83	3181.55
Gjb6	14623	gap junction protein, beta 6	-0.404545	0.133268	-3.03558	0.00240076	0.0395847	Yes	OK	296.38	343.356	249.403	336.023	350.624	343.421	221.738	278.139	248.332
Haus6	230376	HAUS augmin-like complex, subunit 6	-0.306636	0.101107	-3.0328	0.00242299	0.0398961	Yes	OK	997.978	1110.06	885.895	1090.6	1083.36	1156.21	990.139	788.918	878.629
Myb	17863	myeloblastosis oncogene	-0.534983	0.176409	-3.03263	0.00242433	0.0398961	Yes	OK	125.778	155.605	95.9505	163.099	127.022	176.694	111.967	90.1375	85.7471
Adgrl1	330814	adhesion G protein-coupled receptor L1	0.210745	0.0695303	3.03097	0.00243766	0.0400422	Yes	OK	10375.6	9596.13	11155	9569.78	9414.35	9804.26	11756.5	10678.3	11030.2
Ptp4a1	19243	protein tyrosine phosphatase 4a1	0.356457	0.117606	3.03094	0.0024379	0.0400422	Yes	OK	539.588	467.109	612.067	513.86	419.909	467.56	615.818	663.584	556.799
Arhgef39	230098	Rho guanine nucleotide exchange factor (GEF) 39	-0.425004	0.140312	-3.029	0.00245364	0.0402232	Yes	OK	263.354	307.482	219.227	317.355	329.628	275.462	215.152	200.878	241.651
Psat1	107272	phosphoserine aminotransferase 1	0.241298	0.0796905	3.02794	0.00246225	0.0403256	Yes	OK	6631.5	6056.8	7206.21	5974.73	6172.66	6023	6483.1	7648.81	7486.72
Ndst3	83398	N-deacetylase/N-sulfotransferase (heparan glucosaminyl) 3	-0.355326	0.117421	-3.02609	0.00247738	0.0404956	Yes	OK	924.215	1048.12	800.306	1169.2	886.007	1089.16	883.66	811.238	706.021
Agpat2	67512	1-acylglycerol-3-phosphate O-acyltransferase 2 (lysophosphatidic acid acyltransferase, beta)	0.363372	0.120206	3.02291	0.00250357	0.0408845	Yes	OK	501.971	433.143	570.799	449.013	427.257	423.16	496.167	643.839	572.389
Mtr	238505	5-methyltetrahydrofolate-homocysteine methyltransferase	-0.273642	0.0906137	-3.01987	0.00252881	0.0412571	Yes	OK	1816.9	1996.92	1636.88	2041.68	1994.57	1954.51	1757.44	1440.48	1712.71
Egflam	268780	EGF-like, fibronectin type III and laminin G domains	-0.379932	0.125936	-3.01686	0.00255409	0.041598	Yes	OK	1280.23	1466.8	1093.66	1393.22	1713.23	1293.94	910.006	1063.62	1307.36
Actn4	60595	actinin alpha 4	-0.239227	0.0792982	-3.0168	0.00255458	0.041598	Yes	OK	14409.9	15648.1	13171.7	15602.5	15858.9	15482.9	12633.6	12408.1	14473.4
Ddx11	320209	DEAD/H (Asp-Glu-Ala-Asp/His) box helicase 11	-0.293003	0.0971825	-3.01498	0.00256999	0.041809	Yes	OK	854.05	945.591	762.508	920.625	1010.93	905.218	809.016	716.808	761.701
Scnn1g	20278	sodium channel, nonvoltage-gated 1 gamma	0.516694	0.171435	3.01393	0.00257888	0.0418687	Yes	OK	160.058	124.244	195.873	117.903	120.724	134.106	180.025	247.234	160.358
Clspn	269582	claspin	-0.409245	0.135796	-3.01368	0.00258103	0.0418687	Yes	OK	730.683	847.362	614.004	814.512	1003.58	723.993	622.404	501.336	718.271
Pawr	114774	PRKC, apoptosis, WT1, regulator	0.324151	0.107622	3.01193	0.00259594	0.0420705	Yes	OK	852.853	750.535	955.172	682.854	803.075	765.675	957.207	1054.18	854.13
Pcdhgb5	93702	protocadherin gamma subfamily B, 5	-0.451357	0.150121	-3.00662	0.00264169	0.0427393	Yes	OK	309.478	365.544	253.411	348.796	346.425	401.413	272.233	194.01	293.99
Col4a2	12827	collagen, type IV, alpha 2	0.291205	0.0968618	3.0064	0.0026436	0.0427393	Yes	OK	12051	10765.1	13337	10632.9	11539.1	10123.2	12152.8	12463.9	15394.4
Hmbox1	219150	homeobox containing 1	-0.249976	0.0831515	-3.00627	0.00264473	0.0427393	Yes	OK	3104.56	3383.79	2825.32	3323.88	3462.15	3365.34	3081.29	2553.9	2840.79
2010107G23Rik	69894	RIKEN cDNA 2010107G23 gene	0.407569	0.135671	3.00411	0.00266362	0.0430038	Yes	OK	467.745	393.586	541.904	418.555	365.321	396.882	498.362	661.867	465.484
Car10	72605	carbonic anhydrase 10	-0.60721	0.202388	-3.00023	0.00269775	0.0435136	Yes	OK	63.816	85.0394	42.5927	102.182	71.3845	81.5511	26.3452	44.6395	56.7935
Hrk	12123	harakiri, BCL2 interacting protein (contains only BH3 domain)	0.585455	0.195183	2.99952	0.00270406	0.0435742	Yes	OK	95.0678	66.8633	123.272	62.8815	46.19	91.5185	115.26	106.448	148.109
Ruvbl1	56505	RuvB-like protein 1	0.360239	0.120111	2.9992	0.00270687	0.0435779	Yes	OK	833.874	720.545	947.204	644.536	803.075	714.025	871.586	1112.55	857.471
Cybrd1	73649	cytochrome b reductase 1	-0.279837	0.0933126	-2.99892	0.0027094	0.0435779	Yes	OK	1623.72	1788.87	1458.58	1910.03	1739.47	1717.1	1591.69	1307.42	1476.63
Sh3glb2	227700	SH3-domain GRB2-like endophilin B2	0.295422	0.0985199	2.9986	0.00271223	0.0435822	Yes	OK	3477.78	3101.24	3854.33	3096.91	3117.82	3088.98	3903.47	4405.58	3253.93
Paqr4	76498	progestin and adipoQ receptor family member IV	0.271155	0.0904638	2.99739	0.00272303	0.0437146	Yes	OK	1755.29	1582.88	1927.69	1574	1566.26	1608.37	1841.97	2161.58	1779.53
Dock1	330662	dedicator of cytokinesis 1	-0.304668	0.101739	-2.99459	0.00274816	0.0440646	Yes	OK	3650.71	4060.2	3241.21	3901.6	4401.69	3877.3	3259.12	2757.35	3707.17
Wls	68151	wntless homolog (Drosophila)	0.210639	0.0703447	2.99438	0.00275	0.0440646	Yes	OK	8219.68	7602.97	8836.4	7316.85	7754.66	7737.39	8889.29	9218.92	8400.98
Aurkb	20877	aurora kinase B	-0.41332	0.138071	-2.99353	0.00275766	0.0441459	Yes	OK	764.718	888.716	640.72	815.495	1068.67	781.985	627.893	523.656	770.61
Zranb3	226409	zinc finger, RAN-binding domain containing 3	-0.297089	0.0993076	-2.9916	0.00277516	0.0443843	Yes	OK	697.647	773.925	621.369	736.893	828.27	756.613	639.968	617.227	606.911
Slc7a11	26570	solute carrier family 7 (cationic amino acid transporter, y+ system), member 11	-0.561704	0.187831	-2.99047	0.00278549	0.0445078	Yes	OK	81.0725	102.553	59.5923	106.113	95.5292	106.016	54.8857	51.5072	72.3839
Ect2	13605	ect2 oncogene	-0.395022	0.132279	-2.98627	0.00282399	0.0450807	Yes	OK	1015.89	1171.17	860.609	1104.36	1322.71	1086.44	891.344	659.292	1031.19
Cdk19	78334	cyclin-dependent kinase 19	-0.212976	0.0714056	-2.98263	0.00285783	0.0455357	Yes	OK	3482.01	3746.1	3217.93	3834.79	3758.18	3645.34	3287.66	3050.94	3315.18
Rad54l	19366	RAD54 like (S. cerevisiae)	-0.361175	0.121251	-2.97874	0.00289438	0.046075	Yes	OK	584.14	663.955	504.325	615.06	737.989	638.817	530.196	432.66	550.118
Smtn	29856	smoothelin	0.257285	0.0864603	2.97575	0.00292269	0.0464662	Yes	OK	1190.42	1079.14	1301.71	1052.28	1095.96	1089.16	1316.16	1218.14	1370.84
Rab4b	19342	RAB4B, member RAS oncogene family	-0.548246	0.184249	-2.97557	0.00292441	0.0464662	Yes	OK	105.956	132.696	79.2151	145.414	104.977	147.698	91.1103	65.2424	81.2927
Slc24a5	317750	solute carrier family 24, member 5	-0.582801	0.19595	-2.97424	0.00293713	0.0466249	Yes	OK	70.6954	91.6252	49.7657	113.973	76.6333	84.2695	55.9835	53.2241	40.0895
Lgr4	107515	leucine-rich repeat-containing G protein-coupled receptor 4	-0.294373	0.0990263	-2.97267	0.00295218	0.0468202	Yes	OK	2091.16	2316.68	1865.63	2251.94	2257.01	2441.1	2162.5	1667.11	1767.28
Cenpl	70454	centromere protein L	-0.428584	0.144214	-2.97185	0.00296007	0.0469017	Yes	OK	280.225	328.422	232.029	293.775	391.565	299.927	219.543	243.801	232.742
Nt5dc3	103466	5'-nucleotidase domain containing 3	-0.258066	0.0868493	-2.97142	0.00296421	0.0469237	Yes	OK	1149.75	1256.78	1042.72	1239.94	1195.69	1334.72	1063.69	1012.12	1052.35
Prex2	109294	phosphatidylinositol-3,4,5-trisphosphate-dependent Rac exchange factor 2	-0.514472	0.173183	-2.97068	0.00297141	0.0469941	Yes	OK	320.199	392.091	248.308	417.573	412.56	346.139	259.061	156.238	329.625
Adgre1	13733	adhesion G protein-coupled receptor E1	-0.524699	0.176652	-2.97024	0.00297569	0.0470182	Yes	OK	17.2077	29.2727	5.14275	32.4233	47.2397	8.15511	0	4.29226	11.136
Sdpr	20324	serum deprivation response	-0.603688	0.203268	-2.96991	0.00297888	0.047025	Yes	OK	132.808	177.464	88.1532	205.347	224.651	102.392	48.2994	97.0051	119.155
Fam107b	66540	family with sequence similarity 107, member B	-0.236326	0.0795817	-2.9696	0.00298189	0.0470289	Yes	OK	1647.77	1788.12	1507.41	1767.56	1876.99	1719.82	1448.98	1540.92	1532.31
Aqp5	11830	aquaporin 5	0.354294	0.119335	2.96889	0.00298879	0.0470798	Yes	OK	1121.03	970.329	1271.72	840.058	883.908	1187.02	1310.67	1326.31	1178.19
Peg13	353342	paternally expressed 13	-0.244135	0.0822364	-2.9687	0.00299064	0.0470798	Yes	OK	1360.43	1479.95	1240.92	1515.05	1508.52	1416.27	1237.12	1194.97	1290.66
Rnf113a2	66381	ring finger protein 113A2	0.412403	0.138952	2.96795	0.00299795	0.0471513	Yes	OK	328.489	275.511	381.468	267.246	292.886	266.4	329.314	449.829	365.26
Wwc1	211652	WW, C2 and coiled-coil domain containing 1	0.23001	0.0775194	2.96713	0.00300592	0.0472331	Yes	OK	8392.44	7699.92	9084.96	7488.8	7444.98	8165.99	9489.74	9348.55	8416.58
Dach2	93837	dachshund 2 (Drosophila)	0.4206	0.141858	2.96495	0.00302733	0.0475258	Yes	OK	467.517	388.96	546.074	370.411	324.379	472.09	535.685	475.583	626.956
Adgrl2	99633	adhesion G protein-coupled receptor L2	-0.278103	0.0939425	-2.96035	0.00307286	0.0481679	Yes	OK	11421.9	12580.9	10263	12142	12580.5	13020.1	11586.4	8877.26	10325.3
Spire1	68166	spire homolog 1 (Drosophila)	-0.367909	0.124288	-2.96013	0.00307514	0.0481679	Yes	OK	1231.63	1404.03	1059.23	1367.67	1364.7	1479.7	1074.66	822.398	1280.64
Rnf19b	75234	ring finger protein 19B	0.270941	0.0915853	2.95835	0.00309292	0.0483664	Yes	OK	1039.11	936.742	1141.48	937.328	933.247	939.65	1041.73	1177.8	1204.91
Map3k13	71751	mitogen-activated protein kinase kinase kinase 13	-0.465608	0.157399	-2.95814	0.00309506	0.0483664	Yes	OK	349.27	416.079	282.462	367.464	384.216	496.556	319.435	209.462	318.489
Gsg2	14841	germ cell associated 2, haspin	-0.539134	0.182403	-2.95573	0.00311933	0.0486564	Yes	OK	140.311	174.938	105.683	189.627	204.705	130.482	117.455	81.553	118.041
Cd81	12520	CD81 antigen	0.24916	0.0843611	2.9535	0.00314192	0.0489403	Yes	OK	5732.58	5217.32	6247.84	5411.74	5079.84	5160.37	5657.62	6916.55	6169.33
Kif4	16571	kinesin family member 4	-0.370507	0.125526	-2.95162	0.00316107	0.049083	Yes	OK	828.326	945.66	710.992	911.782	1077.07	848.132	665.215	618.086	849.675
Gpx4	625249	glutathione peroxidase 4	0.357841	0.121281	2.9505	0.00317257	0.0492166	Yes	OK	711.245	614.971	807.518	644.536	614.116	586.262	668.508	940.006	814.04
Chchd10	103172	coiled-coil-helix-coiled-coil-helix domain containing 10	0.403576	0.136938	2.94714	0.0032073	0.049665	Yes	OK	339.624	286.117	393.132	285.914	269.791	302.645	375.418	460.989	342.988
Kcnab1	16497	potassium voltage-gated channel, shaker-related subfamily, beta member 1	0.602434	0.204581	2.94473	0.00323239	0.0499889	Yes	OK	59.3328	39.1015	79.5641	39.3009	53.5384	24.4653	87.8172	91.8544	59.0207
Fam129a	63913	family with sequence similarity 129, member A	0.589302	0.200132	2.94457	0.00323407	0.0499889	Yes	OK	79.1045	54.3024	103.907	75.6543	48.2895	38.9633	100.99	81.553	129.177
Kif24	109242	kinesin family member 24	-0.526284	0.178771	-2.9439	0.00324102	0.050036	No	OK	360.298	445.275	275.321	406.765	432.506	496.556	377.614	158.814	289.536
Baz2b	407823	bromodomain adjacent to zinc finger domain, 2B	-0.317171	0.107945	-2.93825	0.00330065	0.0508796	No	OK	4511.22	5042.83	3979.6	5274.19	4915.03	4939.28	4768.47	3305.04	3865.3
Anapc10	68999	anaphase promoting complex subunit 10	0.375067	0.127702	2.93704	0.0033136	0.051033	No	OK	361.345	309.022	413.667	270.194	310.732	346.139	419.327	405.19	416.486
Zscan20	269585	zinc finger and SCAN domains 20	-0.305298	0.103991	-2.93582	0.00332664	0.0511876	No	OK	609.201	677.812	540.589	662.221	716.994	654.221	558.737	507.345	555.686
Fam102b	329739	family with sequence similarity 102, member B	-0.30273	0.103163	-2.93449	0.00334094	0.0513614	No	OK	2881.06	3202.48	2559.64	3470.27	3012.84	3124.31	2816.74	2134.97	2727.2
Zfp646	233905	zinc finger protein 646	-0.220748	0.0752469	-2.93366	0.00334996	0.0514536	No	OK	3936.81	4247.36	3626.26	4290.68	4324.01	4127.39	3839.81	3368.57	3670.42
Shisa9	72555	shisa family member 9	-0.597133	0.20363	-2.93244	0.00336307	0.0516	No	OK	60.5742	89.6668	31.4816	121.833	75.5836	71.5838	27.4429	6.86762	60.1343
Col6a6	245026	collagen, type VI, alpha 6	-0.606884	0.206991	-2.93194	0.0033685	0.0516	No	OK	621.993	890.528	353.458	1089.62	985.736	596.229	345.78	203.453	511.142
Inpp5b	16330	inositol polyphosphate-5-phosphatase B	-0.321408	0.109623	-2.93193	0.00336857	0.0516	No	OK	706.092	790.496	621.689	775.211	818.822	777.454	568.616	583.748	712.703
Rgmb	68799	repulsive guidance molecule family member B	0.239984	0.081873	2.93117	0.0033769	0.0516812	No	OK	2322.66	2121.56	2523.77	2155.66	1947.33	2261.68	2600.49	2548.75	2422.08
Fanci	208836	Fanconi anemia, complementation group I	-0.493473	0.168415	-2.9301	0.00338855	0.0518129	No	OK	256.918	311.415	202.42	274.124	407.311	252.809	225.032	163.964	218.265
Grin3a	242443	glutamate receptor ionotropic, NMDA3A	-0.552445	0.188678	-2.92798	0.00341175	0.0521073	No	OK	129.995	164.107	95.8825	151.309	128.072	212.939	77.9377	84.9868	124.723
Hdac3	15183	histone deacetylase 3	0.24908	0.0850745	2.92778	0.00341391	0.0521073	No	OK	5097.57	4639.39	5555.74	4674.85	4628.44	4614.89	5374.41	6231.51	5061.3
Rufy3	52822	RUN and FYVE domain containing 3	0.310523	0.106109	2.92645	0.00342852	0.0522834	No	OK	717.125	634.359	799.892	662.221	592.071	648.785	878.172	793.21	728.293
1810022K09Rik	69126	RIKEN cDNA 1810022K09 gene	0.408165	0.139557	2.92472	0.00344761	0.0525275	No	OK	631.626	530.158	733.093	549.231	457.7	583.544	679.485	915.11	604.684
Crlf1	12931	cytokine receptor-like factor 1	0.374599	0.128138	2.92341	0.0034622	0.0526303	No	OK	496.143	424.308	567.979	456.874	374.768	441.282	498.362	548.551	657.023
Oca2	18431	oculocutaneous albinism II	-0.56785	0.194247	-2.92335	0.00346289	0.0526303	No	OK	16.6622	26.1351	7.18926	30.4582	32.5429	15.4041	2.19543	6.00917	13.3632
S1pr1	13609	sphingosine-1-phosphate receptor 1	-0.495145	0.16938	-2.92328	0.00346362	0.0526303	No	OK	273.465	332.047	214.883	430.345	333.827	231.968	198.686	204.312	241.651
Cadm2	239857	cell adhesion molecule 2	0.576644	0.197432	2.92073	0.00349213	0.0530088	No	OK	181.521	127.511	235.532	131.658	124.923	125.951	161.364	158.814	386.419
Parpbp	75317	PARP1 binding protein	-0.421091	0.144185	-2.9205	0.00349475	0.0530088	No	OK	260.175	303.769	216.58	315.39	302.334	293.584	189.905	202.595	257.241
Elovl7	74559	ELOVL family member 7, elongation of long chain fatty acids (yeast)	0.360232	0.123383	2.91962	0.0035046	0.0531111	No	OK	326.282	281.344	371.22	283.949	265.592	294.49	371.028	375.144	367.487
Dnaaf3	436022	dynein, axonemal assembly factor 3	-0.378714	0.129876	-2.91597	0.00354583	0.0536881	No	OK	426.125	488.728	363.522	477.507	437.755	550.923	355.66	408.623	326.284
Mpped2	77015	metallophosphoesterase domain containing 2	0.364502	0.125033	2.91525	0.00355405	0.0537649	No	OK	651.869	560.714	743.024	496.174	601.519	584.45	654.238	696.205	878.629
Mxi1	17859	MAX interactor 1, dimerization protein	0.243817	0.0836681	2.91409	0.00356722	0.0539162	No	OK	2785.68	2541.09	3030.26	2436.66	2542.55	2644.07	2927.61	3329.08	2834.11
Shcbp1	20419	Shc SH2-domain binding protein 1	-0.379157	0.130126	-2.91378	0.00357085	0.0539234	No	OK	416.233	477.375	355.091	411.677	537.483	482.964	320.533	360.55	384.191
Alox12	11684	arachidonate 12-lipoxygenase	-0.597591	0.205227	-2.91185	0.00359292	0.0542086	No	OK	19.4969	28.5708	10.4231	27.5107	34.6425	23.5592	13.1726	10.3014	7.79519
Micu3	78506	mitochondrial calcium uptake family, member 3	0.319521	0.109829	2.90926	0.00362288	0.0546122	No	OK	716.855	631.483	802.226	636.675	570.026	687.748	796.941	874.763	734.975
Lrrc75b	192734	leucine rich repeat containing 75B	0.271971	0.093611	2.90533	0.00366864	0.0552532	No	OK	1167.22	1050.93	1283.51	1131.87	1015.13	1005.8	1326.04	1180.37	1344.11
Sel1l3	231238	sel-1 suppressor of lin-12-like 3 (C. elegans)	0.244888	0.0843339	2.9038	0.00368669	0.055476	No	OK	2477.51	2258.6	2696.42	2177.27	2178.28	2420.26	2694.89	2892.13	2502.26
Trpc1	22063	transient receptor potential cation channel, subfamily C, member 1	-0.405226	0.13957	-2.90339	0.00369141	0.0554981	No	OK	439.608	509.34	369.876	467.681	491.293	569.046	383.102	294.449	432.076
Foxq1	15220	forkhead box Q1	-0.355938	0.122631	-2.90252	0.00370178	0.055605	No	OK	495.043	562.703	427.383	565.934	631.963	490.213	413.838	461.847	406.463
Knl1	76464	kinetochore scaffold 1	-0.471465	0.162521	-2.90094	0.00372041	0.0558357	No	OK	663.862	795.232	532.492	754.578	868.161	762.956	577.398	329.646	690.431
Mycn	18109	v-myc avian myelocytomatosis viral related oncogene, neuroblastoma derived	0.351639	0.121292	2.8991	0.00374231	0.0561149	No	OK	1606.36	1391.82	1820.9	1720.4	1260.78	1194.27	1888.07	1952.12	1622.51
Arxes2	76976	adipocyte-related X-chromosome expressed sequence 2	0.380303	0.131359	2.89514	0.00378994	0.0567293	No	OK	377.107	321.648	432.566	362.551	283.438	318.956	424.816	476.441	396.441
Card10	105844	caspase recruitment domain family, member 10	0.405042	0.140022	2.89269	0.00381952	0.057122	No	OK	252.803	212.516	293.09	215.173	219.402	202.972	256.865	315.052	307.353
Rin3	217835	Ras and Rab interactor 3	0.412688	0.142697	2.89206	0.00382724	0.0571873	No	OK	515.648	430.759	600.537	393.992	492.343	405.943	565.323	490.176	746.111
Gm44502	100134861	predicted readthrough transcript (NMD candidate), 44502	0.452864	0.156649	2.89096	0.00384068	0.0573378	No	OK	177.757	144.517	210.997	142.466	140.669	150.417	231.618	223.198	178.176
Chkb	12651	choline kinase beta	0.452864	0.156649	2.89096	0.00384068	0.0573378	No	OK	177.757	144.517	210.997	142.466	140.669	150.417	231.618	223.198	178.176
Nrip3	78593	nuclear receptor interacting protein 3	0.540591	0.187035	2.89031	0.00384859	0.0574056	No	OK	98.3972	73.0219	123.773	74.6718	61.9365	82.4573	152.582	99.5805	119.155
Tspyl3	241732	TSPY-like 3	0.402071	0.13915	2.88949	0.0038587	0.0575061	No	OK	253.071	213.043	293.1	236.788	212.054	190.286	282.113	298.742	298.444
Topbp1	235559	topoisomerase (DNA) II binding protein 1	-0.276557	0.0957627	-2.88794	0.00387768	0.0577385	No	OK	3650.41	4019.52	3281.31	4003.78	4418.49	3636.27	3551.11	2904.15	3388.68
Uqcrq	22272	ubiquinol-cytochrome c reductase, complex III subunit VII	0.348236	0.120643	2.88651	0.0038954	0.0579517	No	OK	1631.03	1415.96	1846.1	1479.68	1377.3	1390.9	1547.78	2310.1	1680.42
Incenp	16319	inner centromere protein	-0.294071	0.101902	-2.88581	0.00390403	0.0580295	No	OK	1876.96	2080.5	1673.43	2138.95	2248.61	1853.93	1546.68	1572.69	1900.91
Iqgap3	404710	IQ motif containing GTPase activating protein 3	-0.381457	0.13226	-2.88415	0.00392475	0.0582615	No	OK	945.611	1085.28	805.941	1012.98	1239.78	1003.08	796.941	638.689	982.194
Ggta1	14594	glycoprotein galactosyltransferase alpha 1, 3	-0.56834	0.197066	-2.88401	0.00392648	0.0582615	No	OK	149.72	193.123	106.317	202.4	212.054	164.915	79.0355	69.5347	170.381
Fam159b	77803	family with sequence similarity 159, member B	0.597703	0.207271	2.88368	0.0039306	0.0582719	No	OK	34.226	21.4781	46.9738	22.598	20.9954	20.8408	38.42	63.5255	38.9759
Kif20b	240641	kinesin family member 20B	-0.350819	0.121687	-2.88297	0.00393947	0.0583528	No	OK	908.198	1028.85	787.542	944.205	1121.16	1021.2	886.954	632.68	842.994
Nsg1	18196	neuron specific gene family member 1	0.406159	0.140899	2.88262	0.00394383	0.0583666	No	OK	920.588	772.779	1068.4	704.469	980.487	633.38	888.051	1079.93	1237.21
Slc29a4	243328	solute carrier family 29 (nucleoside transporters), member 4	0.333806	0.115812	2.88231	0.00394776	0.0583741	No	OK	724.515	633.813	815.217	597.374	623.564	680.499	760.716	947.732	737.202
Dleu2	668253	deleted in lymphocytic leukemia, 2	-0.463417	0.160848	-2.88109	0.00396304	0.0585251	No	OK	318.137	379.634	256.641	462.769	299.185	376.947	316.142	215.472	238.31
1700017B05Rik	74211	RIKEN cDNA 1700017B05 gene	0.336596	0.116835	2.88095	0.00396484	0.0585251	No	OK	433.418	378.466	488.369	370.411	398.913	366.074	448.965	492.752	523.391
Sept11	52398	septin 11	-0.326752	0.113522	-2.87831	0.00399815	0.0589658	No	OK	8059.89	9047.9	7071.89	9397.84	9888.85	7857	7258.09	5797.13	8160.45
Pask	269224	PAS domain containing serine/threonine kinase	-0.379463	0.13185	-2.878	0.00400207	0.0589726	No	OK	804.767	922.766	686.769	917.677	1008.83	841.789	713.515	530.524	816.267
Pmepa1	65112	prostate transmembrane protein, androgen induced 1	0.414263	0.144056	2.87571	0.00403123	0.0593263	No	OK	640.718	534.445	746.991	504.035	577.374	521.927	658.629	603.492	978.853
Tmtc2	278279	transmembrane and tetratricopeptide repeat containing 2	-0.412435	0.143428	-2.87557	0.00403303	0.0593263	No	OK	1095.56	1275.26	915.863	1229.14	1461.28	1135.37	827.677	711.657	1208.25
Ska1	66468	spindle and kinetochore associated complex subunit 1	-0.436328	0.151891	-2.87264	0.00407052	0.0598261	No	OK	185.093	218.049	152.137	213.208	242.497	198.441	151.485	146.795	158.131
Eef2k	13631	eukaryotic elongation factor-2 kinase	-0.315602	0.109882	-2.87219	0.0040764	0.059861	No	OK	1040.22	1162.47	917.963	1170.19	1273.37	1043.85	888.051	822.398	1043.44
Tob1	22057	transducer of ErbB-2.1	0.436142	0.151923	2.87081	0.00409421	0.0599704	No	OK	622.359	511.375	733.343	667.134	389.465	477.527	693.756	642.123	864.152
Ube2ql1	76980	ubiquitin-conjugating enzyme E2Q family-like 1	0.51807	0.180464	2.87076	0.00409482	0.0599704	No	OK	89.6468	68.5554	110.738	69.7592	66.1356	69.7715	105.381	121.042	105.792
Ttc21b	73668	tetratricopeptide repeat domain 21B	-0.267202	0.0931339	-2.86901	0.00411754	0.0602058	No	OK	1003.3	1100.82	905.779	1188.85	1063.42	1050.2	927.569	861.028	928.741
Twf1	19230	twinfilin actin binding protein 1	-0.229355	0.0799666	-2.86813	0.00412903	0.060322	No	OK	2592.34	2806.3	2378.38	3022.24	2653.82	2742.84	2449	2419.98	2266.17
Bbs9	319845	Bardet-Biedl syndrome 9 (human)	-0.301906	0.105314	-2.86671	0.00414761	0.0605416	No	OK	827.182	920.084	734.28	895.079	936.396	928.777	633.381	785.484	783.973
Dnajb9	27362	DnaJ heat shock protein family (Hsp40) member B9	0.390114	0.136142	2.86549	0.00416365	0.0607237	No	OK	407.202	344.787	469.616	410.695	286.588	337.078	442.379	457.555	508.914
Whsc1	107823	Wolf-Hirschhorn syndrome candidate 1 (human)	-0.272439	0.0951153	-2.86431	0.00417922	0.0608467	No	OK	6594.73	7251.04	5938.42	6947.43	7705.32	7100.39	6407.36	5053.71	6354.19
Gmppb	331026	GDP-mannose pyrophosphorylase B	0.366262	0.127939	2.86279	0.00419926	0.0610863	No	OK	432.201	371.211	493.192	355.674	367.42	390.539	416.034	505.629	557.913
Ckap2	80986	cytoskeleton associated protein 2	-0.366334	0.128027	-2.86139	0.00421791	0.0613054	No	OK	604.344	689.321	519.366	700.539	762.134	605.291	509.34	442.962	605.797
Pgm2l1	70974	phosphoglucomutase 2-like 1	-0.269901	0.0943517	-2.86059	0.00422857	0.0614079	No	OK	2721.58	2989.39	2453.78	2982.94	3054.84	2930.4	2820.03	2180.47	2360.83
Glmp	56700	glycosylated lysosomal membrane protein	0.320027	0.111937	2.85899	0.0042499	0.0616652	No	OK	4260.12	3750.43	4769.81	3663.83	3778.13	3809.34	4317.31	5901.86	4090.25
Ogdhl	239017	oxoglutarate dehydrogenase-like	0.278001	0.0972642	2.85821	0.00426045	0.0617404	No	OK	1872.66	1682.07	2063.25	1582.85	1610.35	1853.02	1968.2	2308.38	1913.16
Myh14	71960	myosin, heavy polypeptide 14	-0.25605	0.0895971	-2.85779	0.00426606	0.061742	No	OK	8108.34	8863.63	7353.05	9147.3	8779.24	8664.35	7317.37	8261.75	6480.03
Chpf	74241	chondroitin polymerizing factor	0.367772	0.128762	2.85621	0.00428732	0.061997	No	OK	1831.63	1571.62	2091.63	1633.94	1556.81	1524.1	1608.15	2001.91	2664.84
Slc22a23	73102	solute carrier family 22, member 23	-0.259515	0.0908728	-2.85581	0.00429272	0.0620225	No	OK	2727.66	2984.52	2470.8	3065.47	2934.11	2953.96	2786	2197.64	2428.76
Vps4b	20479	vacuolar protein sorting 4B	-0.230861	0.080869	-2.85475	0.00430708	0.0621417	No	OK	2661.5	2882.61	2440.4	3059.58	2749.35	2838.89	2604.88	2423.41	2292.9
Armcx6	278097	armadillo repeat containing, X-linked 6	0.34891	0.122225	2.85466	0.00430826	0.0621417	No	OK	457.721	397.332	518.109	393.992	428.307	369.698	464.333	577.739	512.255
Ninj1	18081	ninjurin 1	0.341534	0.119669	2.85398	0.00431755	0.0622201	No	OK	926.169	806.564	1045.77	816.477	862.912	740.303	844.143	1130.58	1162.6
Vstm4	320736	V-set and transmembrane domain containing 4	0.49352	0.172939	2.85373	0.00432099	0.0622201	No	OK	119.606	93.7742	145.438	109.06	93.4297	78.8328	143.801	151.088	141.427
Angptl2	26360	angiopoietin-like 2	0.341568	0.119748	2.85239	0.00433916	0.0624127	No	OK	1703.49	1482.42	1924.56	1475.75	1545.26	1426.24	1695.97	1664.54	2413.17
Gas2l3	237436	growth arrest-specific 2 like 3	-0.401266	0.140743	-2.85105	0.00435747	0.0625867	No	OK	415.493	481.341	349.645	460.804	570.026	413.192	386.396	296.166	366.374
Blnk	17060	B cell linker	-0.48121	0.168823	-2.85039	0.00436661	0.0626653	No	OK	130.047	156.873	103.221	162.116	155.366	153.135	102.087	88.4206	119.155
Wwc2	52357	WW, C2 and coiled-coil domain containing 2	0.26507	0.0930086	2.84995	0.00437257	0.062698	No	OK	3837.57	3465.53	4209.61	3373.99	3292.08	3730.51	4446.84	3663.02	4518.98
Cdh2	12558	cadherin 2	-0.307244	0.107838	-2.84914	0.00438378	0.0628059	No	OK	4052.21	4514.6	3589.83	4674.85	4521.37	4347.58	3883.71	2861.22	4024.54
Akap12	83397	A kinase (PRKA) anchor protein (gravin) 12	0.380088	0.133448	2.84822	0.00439648	0.0629349	No	OK	2628.02	2238.34	3017.7	2351.18	2178.28	2185.57	2742.09	2322.11	3988.91
Kif20a	19348	kinesin family member 20A	-0.39312	0.138077	-2.84711	0.00441174	0.0631005	No	OK	909.34	1049.83	768.853	935.363	1268.12	945.993	692.658	658.433	955.467
BC006965	217294	cDNA sequence BC006965	0.379084	0.133206	2.84584	0.00442938	0.063284	No	OK	21364.6	18210.9	24518.2	19828.3	15225.9	19578.6	28858.9	26394.8	18300.9
Lins1	72635	lines homolog 1	-0.233553	0.0820737	-2.84566	0.00443199	0.063284	No	OK	1113.66	1207.38	1019.94	1207.52	1210.39	1204.24	1039.54	1014.69	1005.58
Acvr2a	11480	activin receptor IIA	-0.269926	0.0949127	-2.84394	0.00445591	0.0635722	No	OK	2749.82	3020.99	2478.65	2775.63	3090.53	3196.8	2802.47	2387.36	2246.13
Fgfr1	14182	fibroblast growth factor receptor 1	-0.238765	0.0840334	-2.84131	0.00449284	0.0640222	No	OK	8519.6	9253.41	7785.78	9132.56	9261.09	9366.6	7696.08	7015.27	8645.98
Med31	67279	mediator complex subunit 31	0.38825	0.136652	2.84116	0.00449496	0.0640222	No	OK	278.719	236.491	320.948	227.945	247.746	233.78	282.113	351.107	329.625
Rbm47	245945	RNA binding motif protein 47	-0.293736	0.103411	-2.84047	0.00450471	0.0640839	No	OK	1699.18	1883.81	1514.56	1719.42	1737.37	2194.63	1470.94	1625.05	1447.68
Susd3	66329	sushi domain containing 3	0.589514	0.207552	2.84032	0.00450681	0.0640839	No	OK	28.5868	17.1339	40.0397	15.7204	15.7466	19.9347	36.2246	54.941	28.9536
Nck2	17974	non-catalytic region of tyrosine kinase adaptor protein 2	-0.226006	0.0796006	-2.83925	0.00452204	0.064229	No	OK	2536.1	2742.77	2329.42	2770.72	2642.28	2815.33	2225.07	2520.42	2242.79
Il1rl2	107527	interleukin 1 receptor-like 2	-0.506968	0.178645	-2.83786	0.00454174	0.0644118	No	OK	24.7851	41.0972	8.47295	53.0563	62.9863	7.24899	2.19543	4.29226	18.9312
Pon2	330260	paraoxonase 2	0.388802	0.137037	2.83721	0.00455091	0.0644118	No	OK	413.807	350.852	476.761	402.835	318.081	331.641	399.568	537.391	493.324
Ak1	11636	adenylate kinase 1	0.566895	0.199818	2.83706	0.0045531	0.0644118	No	OK	62.0417	43.4733	80.6101	29.4757	55.6379	45.3062	71.3515	85.8453	84.6335
Lrig3	320398	leucine-rich repeats and immunoglobulin-like domains 3	-0.271772	0.0958011	-2.83683	0.00455632	0.0644118	No	OK	1882.99	2069.59	1696.4	1987.65	2095.34	2125.77	1657.55	1504.01	1927.64
Slc9a9	331004	solute carrier family 9 (sodium/hydrogen exchanger), member 9	-0.423189	0.149229	-2.83584	0.00457051	0.0645242	No	OK	271.278	317.57	224.987	331.11	258.244	363.356	249.181	219.764	206.016
Kcnc2	268345	potassium voltage gated channel, Shaw-related subfamily, member 2	0.586089	0.206679	2.83575	0.00457184	0.0645242	No	OK	40.6199	25.9669	55.2728	26.5281	17.8461	33.5266	66.9606	42.0642	56.7935
Itm2c	64294	integral membrane protein 2C	0.281003	0.0991174	2.83505	0.0045818	0.0646096	No	OK	5946.61	5332.87	6560.36	5239.8	5406.32	5352.47	5447.96	7387.84	6845.29
Gls	14660	glutaminase	-0.260384	0.0918749	-2.83412	0.00459525	0.064694	No	OK	3133.05	3429.38	2836.72	3207.94	3348.77	3731.42	3076.89	2529	2904.26
Enah	13800	enabled homolog (Drosophila)	0.274103	0.0967985	2.83169	0.00463034	0.0650923	No	OK	14219.3	12789.9	15648.8	12273.7	12148	13948	17427.3	13650.3	15868.8
Slc6a9	14664	solute carrier family 6 (neurotransmitter transporter, glycine), member 9	-0.315705	0.111493	-2.83163	0.00463118	0.0650923	No	OK	496.622	554.939	438.306	530.563	567.926	566.327	461.04	401.756	452.121
Pole	18973	polymerase (DNA directed), epsilon	-0.313427	0.110748	-2.83011	0.00465326	0.0653138	No	OK	1649.83	1842.7	1456.96	1785.25	2090.1	1652.77	1514.85	1241.32	1614.72
Rassf4	213391	Ras association (RalGDS/AF-6) domain family member 4	0.250611	0.0885546	2.83001	0.0046546	0.0653138	No	OK	5604.2	5093.79	6114.61	4624.74	4924.48	5732.14	6322.84	5785.97	6235.04
Nepro	212547	nucleolus and neural progenitor protein	-0.293275	0.103774	-2.82608	0.00471214	0.0660126	No	OK	593.004	657.04	528.968	688.749	637.211	645.16	545.564	497.903	543.436
Sp4	20688	trans-acting transcription factor 4	-0.311887	0.110383	-2.82551	0.00472053	0.0660284	No	OK	1103.45	1231.26	975.637	1165.27	1274.42	1254.08	1058.2	805.229	1063.49
Dirc2	224132	disrupted in renal carcinoma 2 (human)	0.279104	0.0987811	2.82548	0.00472101	0.0660284	No	OK	1374.32	1233.48	1515.16	1135.8	1180.99	1383.65	1438.01	1643.08	1464.38
Rps6ka1	20111	ribosomal protein S6 kinase polypeptide 1	0.252289	0.089313	2.82477	0.00473139	0.0660479	No	OK	3725.57	3384.87	4066.27	3286.54	3381.31	3486.76	3872.74	4613.32	3712.74
Hpgds	54486	hematopoietic prostaglandin D synthase	-0.547118	0.193687	-2.82476	0.00473162	0.0660479	No	OK	22.0455	34.2235	9.86741	31.4408	50.389	20.8408	3.29314	5.15072	21.1584
Npdc1	18146	neural proliferation, differentiation and control 1	0.27464	0.0972316	2.8246	0.00473403	0.0660479	No	OK	1680.8	1512.02	1849.58	1424.66	1514.82	1596.59	1656.45	2086.04	1806.26
Fgd3	30938	FYVE, RhoGEF and PH domain containing 3	-0.407684	0.144415	-2.823	0.0047576	0.0663224	No	OK	260.419	303.211	217.628	300.652	291.837	317.143	187.709	255.819	209.356
Celsr1	12614	cadherin, EGF LAG seven-pass G-type receptor 1	-0.280432	0.0993536	-2.82256	0.00476421	0.0663603	No	OK	13990.5	15432.5	12548.5	15952.3	15097.8	15247.3	14379	10618.2	12648.2
Ablim1	226251	actin-binding LIM protein 1	0.312348	0.110722	2.82102	0.00478709	0.0665191	No	OK	1165.83	1029.92	1301.73	1213.42	958.441	917.903	1361.17	1346.91	1197.12
Eml6	237711	echinoderm microtubule associated protein like 6	-0.51448	0.182374	-2.82102	0.00478713	0.0665191	No	OK	133.637	164.992	102.281	179.802	151.167	164.008	135.019	73.8269	97.9966
Rgag1	209540	retrotransposon gag domain containing 1	0.477863	0.169394	2.82101	0.00478732	0.0665191	No	OK	10.5081	2.88749	18.1287	0.982524	3.14931	4.53062	7.684	7.72607	38.9759
Slc16a14	71781	solute carrier family 16 (monocarboxylic acid transporters), member 14	0.501209	0.177785	2.81919	0.00481457	0.0668433	No	OK	11.0561	3.73098	18.3812	0.982524	8.39817	1.81225	9.87943	16.3106	28.9536
Itga2b	16399	integrin alpha 2b	0.486279	0.172593	2.8175	0.00483996	0.0671411	No	OK	154.423	121.585	187.26	106.113	115.475	143.168	156.973	226.631	178.176
Atad2	70472	ATPase family, AAA domain containing 2	-0.38955	0.138365	-2.81537	0.00487207	0.0674825	No	OK	1542.82	1778.98	1306.67	1749.87	1997.72	1589.34	1378.73	936.572	1604.7
Sgol1	72415	shugoshin-like 1 (S. pombe)	-0.400089	0.14211	-2.81535	0.00487248	0.0674825	No	OK	398.338	461.588	335.089	422.485	562.678	399.601	343.585	295.308	366.374
Poc1b	382406	POC1 centriolar protein B	-0.248728	0.0883824	-2.81423	0.00488948	0.0676629	No	OK	1037	1130.61	943.395	1096.5	1166.3	1129.03	895.735	940.006	994.443
Bag2	213539	BCL2-associated athanogene 2	0.303802	0.108003	2.8129	0.00490963	0.0678867	No	OK	590.205	523.841	656.569	513.86	571.076	486.588	663.02	684.187	622.501
Dhrs2	71412	dehydrogenase/reductase member 2	-0.527955	0.187883	-2.81002	0.00495386	0.0683367	No	OK	13.4403	21.4195	5.461	21.6155	13.647	28.996	10.9771	4.29226	1.1136
Dlgap4	228836	discs, large homolog-associated protein 4 (Drosophila)	0.243316	0.0865893	2.81	0.0049542	0.0683367	No	OK	6600.94	6019.66	7182.22	5902.02	5704.46	6452.51	7002.32	7940.69	6603.64
Cmas	12764	cytidine monophospho-N-acetylneuraminic acid synthetase	0.274903	0.097887	2.80837	0.00497926	0.0686269	No	OK	2581.11	2321.44	2840.78	2215.59	2381.93	2366.8	2568.65	3303.33	2650.36
Rgag4	331474	retrotransposon gag domain containing 4	-0.223113	0.079478	-2.80723	0.00499688	0.0688141	No	OK	2007.01	2167.66	1846.36	2273.56	2010.31	2219.1	1829.89	1821.64	1887.55
Spcs3	76687	signal peptidase complex subunit 3 homolog (S. cerevisiae)	0.203057	0.0723486	2.80664	0.00500604	0.068865	No	OK	2333.34	2163.83	2502.85	2213.63	2079.6	2198.26	2468.76	2474.06	2565.73
Gli3	14634	GLI-Kruppel family member GLI3	-0.338291	0.120539	-2.80648	0.00500866	0.068865	No	OK	3404.78	3841.49	2968.06	3598	3871.56	4054.9	3479.76	2244	3180.44
Smad6	17130	SMAD family member 6	0.285788	0.10189	2.80486	0.00503391	0.0691564	No	OK	2207.78	1975.53	2440.03	1815.7	2091.15	2019.75	2508.28	2731.6	2080.2
Ndufa5	68202	NADH dehydrogenase (ubiquinone) 1 alpha subcomplex, 5	0.368508	0.131481	2.80274	0.00506702	0.0695068	No	OK	724.868	621.797	827.938	688.749	639.311	537.331	687.169	991.513	805.132
Aqp2	11827	aquaporin 2	-0.581965	0.207644	-2.80271	0.00506757	0.0695068	No	OK	32.7677	45.587	19.9484	54.0388	48.2895	34.4327	12.0749	26.612	21.1584
Lpcat3	14792	lysophosphatidylcholine acyltransferase 3	0.258388	0.0922329	2.80147	0.00508697	0.069622	No	OK	1251.02	1133.22	1368.81	1135.8	1128.5	1135.37	1229.44	1388.12	1488.88
Fam102a	98952	family with sequence similarity 102, member A	0.295911	0.10563	2.8014	0.00508822	0.069622	No	OK	1941.09	1727.28	2154.9	1764.61	1577.81	1839.43	2496.2	1867.13	2101.36
Rnf166	68718	ring finger protein 166	0.251017	0.0897219	2.79773	0.00514639	0.0703615	No	OK	1013.25	921.186	1105.3	950.1	902.804	910.654	1059.29	1178.66	1077.96
Gprc5c	70355	G protein-coupled receptor, family C, group 5, member C	0.224307	0.0801891	2.79723	0.00515429	0.070413	No	OK	2336.47	2147.65	2525.3	1975.86	2164.63	2302.46	2530.23	2495.52	2550.14
Slc44a5	242259	solute carrier family 44, member 5	0.54634	0.195348	2.79675	0.00516199	0.0704617	No	OK	76.5445	55.312	97.777	40.2835	64.0361	61.6164	98.7943	79.8361	114.701
Eri2	71151	exoribonuclease 2	-0.319037	0.114141	-2.79512	0.00518805	0.070633	No	OK	587.203	657.087	517.318	657.308	656.107	657.846	579.593	448.971	523.391
Ppfibp2	19024	PTPRF interacting protein, binding protein 2 (liprin beta 2)	0.377619	0.135104	2.79502	0.0051897	0.070633	No	OK	257.982	219.908	296.057	205.347	221.502	232.874	279.917	306.468	301.785
Pi15	94227	peptidase inhibitor 15	0.499886	0.178874	2.79464	0.00519582	0.070633	No	OK	119.791	92.6378	146.945	114.955	85.0315	77.9266	153.68	127.909	159.245
Slc16a11	216867	solute carrier family 16 (monocarboxylic acid transporters), member 11	0.501322	0.1794	2.79444	0.00519897	0.070633	No	OK	111.431	86.2905	136.571	71.7242	102.878	84.2695	124.042	155.38	130.291
Ptx3	19288	pentraxin related gene	0.572995	0.205052	2.79439	0.00519974	0.070633	No	OK	350.158	194.204	506.112	197.487	212.054	173.07	301.872	354.541	861.925
Abr	109934	active BCR-related gene	0.222537	0.0796449	2.79411	0.00520424	0.070633	No	OK	8707.63	8010.51	9404.76	7443.6	8002.41	8585.52	10002.4	9212.91	8998.99
Cdk12	69131	cyclin-dependent kinase 12	-0.312943	0.112008	-2.79394	0.005207	0.070633	No	OK	4184.76	4674.29	3695.22	4386.97	4616.9	5019.02	4121.92	2913.59	4050.16
Fan1	330554	FANCD2/FANCI-associated nuclease 1	-0.337832	0.120918	-2.7939	0.00520768	0.070633	No	OK	525.425	592.337	458.512	552.178	594.171	630.662	485.19	391.454	498.892
Arhgap42	71544	Rho GTPase activating protein 42	0.319505	0.114422	2.79235	0.00523265	0.0709153	No	OK	2427.16	2135.2	2719.11	2140.92	1890.64	2374.04	3231.67	2618.28	2307.38
Gpbp1	73274	GC-rich promoter binding protein 1	0.234991	0.0841846	2.79138	0.0052484	0.0710159	No	OK	2565.69	2348.15	2783.23	2186.12	2388.23	2470.09	2559.87	2936.77	2853.04
Egln3	112407	egl-9 family hypoxia-inducible factor 3	0.522572	0.187228	2.7911	0.00525298	0.0710215	No	OK	227.632	171.456	283.809	125.763	211.004	177.6	175.634	363.984	311.808
Calm2	12314	calmodulin 2	0.263192	0.0943264	2.79022	0.00526717	0.0711569	No	OK	4077.48	3685.92	4469.03	3617.65	3946.09	3494.01	3849.69	4839.1	4718.32
Cxcr4	12767	chemokine (C-X-C motif) receptor 4	-0.379476	0.136054	-2.78916	0.00528454	0.0712786	No	OK	650.926	748.211	553.641	853.813	721.193	669.625	594.961	636.113	429.849
Snx1	56440	sorting nexin 1	-0.206705	0.0741197	-2.7888	0.00529036	0.0713007	No	OK	4065.84	4367.24	3764.44	4225.83	4459.43	4416.45	3652.1	4028.72	3612.51
Mcm10	70024	minichromosome maintenance 10 replication initiation factor	-0.369787	0.132771	-2.78515	0.00535023	0.0720505	No	OK	485.389	554.928	415.85	587.549	601.519	475.715	455.552	347.673	444.326
Bend4	666938	BEN domain containing 4	0.314004	0.112777	2.78429	0.00536443	0.0721849	No	OK	1532.44	1351.63	1713.25	1433.5	1251.33	1370.06	2062.61	1572.69	1504.47
Gm2694	100040294	predicted gene 2694	0.563868	0.202737	2.78127	0.00541466	0.0728033	No	OK	72.3179	49.8986	94.7373	36.3534	53.5384	59.8042	91.1103	129.626	63.4751
Cdc25b	12531	cell division cycle 25B	-0.341912	0.122949	-2.78093	0.00542033	0.0728221	No	OK	1171.12	1323.73	1018.5	1215.38	1399.35	1356.47	837.556	964.042	1253.91
Ccnb2	12442	cyclin B2	-0.388548	0.13982	-2.77892	0.00545393	0.0731582	No	OK	786.39	907.466	665.315	901.957	1112.76	707.683	565.323	675.602	755.02
Pxn	19303	paxillin	0.19224	0.0691875	2.77853	0.00546046	0.07317	No	OK	4576.85	4263.14	4890.57	4158.04	4202.24	4429.13	4746.52	4849.4	5075.78
Itga4	16401	integrin alpha 4	-0.245143	0.088233	-2.77836	0.0054634	0.07317	No	OK	1615.51	1758.44	1472.57	1690.92	1773.06	1811.34	1535.7	1326.31	1555.7
Tmem132a	98170	transmembrane protein 132A	-0.21899	0.0788874	-2.77598	0.00550353	0.0736497	No	OK	3433.2	3703.21	3163.18	3736.54	3833.77	3539.32	3000.05	3062.96	3426.54
Ndrg2	29811	N-myc downstream regulated gene 2	0.22815	0.0822147	2.77505	0.00551935	0.0738034	No	OK	7321.63	6719.95	7923.3	6571.12	6552.67	7036.05	7338.22	8735.61	7696.08
Arhgef26	622434	Rho guanine nucleotide exchange factor (GEF) 26	0.316812	0.114262	2.77269	0.00555944	0.0742813	No	OK	1043.8	918.949	1168.66	795.844	881.808	1079.19	1163.58	1077.36	1265.05
C2cd5	74741	C2 calcium-dependent domain containing 5	-0.246778	0.0890977	-2.76974	0.00561011	0.0748996	No	OK	2063.93	2248.47	1879.39	2179.24	2332.59	2233.59	2101.03	1729.78	1807.37
Ttr	22139	transthyretin	0.428809	0.154851	2.76918	0.00561979	0.07497	No	OK	645.172	531.446	758.899	555.126	403.112	636.099	654.238	974.344	648.114
Ankrd22	52024	ankyrin repeat domain 22	-0.562838	0.203291	-2.76863	0.00562931	0.0749798	No	OK	50.8956	67.0035	34.7877	73.6893	62.9863	64.3348	21.9543	41.2057	41.2031
Fzd5	14367	frizzled class receptor 5	0.48764	0.176215	2.7673	0.00565232	0.0752275	No	OK	120.381	94.115	146.648	103.165	97.6288	81.5511	138.312	127.909	173.721
Rbfox1	268859	RNA binding protein, fox-1 homolog (C. elegans) 1	0.565954	0.204614	2.76596	0.00567554	0.0754298	No	OK	19.8219	10.9326	28.7113	10.8078	8.39817	13.5919	26.3452	38.6304	21.1584
Gm4841	225594	predicted gene 4841	-0.5732	0.207237	-2.76591	0.00567637	0.0754298	No	OK	33.3633	46.8762	19.8504	54.0388	56.6877	29.9021	30.736	15.4521	13.3632
Ints2	70422	integrator complex subunit 2	-0.273539	0.0990059	-2.76286	0.00572978	0.0760803	No	OK	1942.77	2137.32	1748.23	2142.88	2081.7	2187.38	1994.55	1504.01	1746.12
Emx2	13797	empty spiracles homeobox 2	0.30152	0.109159	2.76221	0.00574112	0.0761122	No	OK	3391.56	3010.6	3772.51	2829.67	2984.5	3217.65	3973.73	4302.56	3041.24
Car14	23831	carbonic anhydrase 14	0.406797	0.147365	2.76047	0.00577185	0.0764009	No	OK	275.461	230.535	320.388	215.173	263.493	212.939	266.745	342.523	351.897
Zwilch	68014	zwilch kinetochore protein	-0.28589	0.103641	-2.75848	0.00580714	0.0767323	No	OK	630.801	697.579	564.023	691.697	749.537	651.503	555.444	551.985	584.639
Tnfrsf25	85030	tumor necrosis factor receptor superfamily, member 25	0.468241	0.169755	2.75834	0.00580965	0.0767323	No	OK	195.261	155.699	234.824	147.379	171.113	148.604	290.894	242.084	171.494
Tst	22117	thiosulfate sulfurtransferase, mitochondrial	0.395346	0.14333	2.75829	0.00581039	0.0767323	No	OK	465.426	392.436	538.417	375.324	377.918	424.066	501.656	678.178	435.417
Rhbdl3	246104	rhomboid, veinlet-like 3 (Drosophila)	-0.42906	0.155614	-2.75721	0.00582969	0.0769275	No	OK	193.291	227.631	158.951	264.299	198.407	220.188	151.485	171.691	153.677
Lingo2	242384	leucine rich repeat and Ig domain containing 2	0.484278	0.17575	2.75549	0.00586036	0.0772128	No	OK	251.961	197.186	306.735	201.417	142.769	247.372	356.757	224.915	338.534
Peli1	67245	pellino 1	-0.205339	0.0745558	-2.75417	0.00588411	0.0774658	No	OK	1923.98	2064.96	1783	2024	2085.9	2084.99	1829.89	1711.75	1807.37
Gab2	14389	growth factor receptor bound protein 2-associated protein 2	-0.235258	0.085537	-2.75036	0.00595297	0.0783118	No	OK	1095.56	1188.6	1002.52	1131.87	1212.49	1221.45	1003.31	978.636	1025.62
Slitrk3	386750	SLIT and NTRK-like family, member 3	-0.304368	0.110685	-2.74984	0.0059624	0.0783754	No	OK	1428.1	1590.38	1265.82	1698.78	1421.39	1650.96	1472.04	1231.88	1093.55
1810058I24Rik	67705	RIKEN cDNA 1810058I24 gene	0.287648	0.104632	2.74914	0.00597518	0.0784829	No	OK	1921.84	1717.65	2126.03	1757.73	1787.76	1607.46	1773.91	2384.78	2219.4
Meox1	17285	mesenchyme homeobox 1	0.567142	0.206344	2.74852	0.00598651	0.0785108	No	OK	49.2163	32.4041	66.0286	19.6505	30.4434	47.1184	62.5697	79.8361	55.6799
Srrm4os	76798	serine/arginine repetitive matrix 4, opposite strand	0.534479	0.194562	2.74709	0.00601268	0.0787933	No	OK	13.1455	6.0546	20.2364	2.94757	5.24886	9.96736	16.4657	19.7444	24.4992
Naip1	17940	NLR family, apoptosis inhibitory protein 1	0.558337	0.203405	2.74495	0.00605196	0.0792466	No	OK	54.0404	36.9607	71.1202	30.4582	31.4931	48.9307	74.6446	54.0825	84.6335
Alyref2	56009	Aly/REF export factor 2	0.524328	0.191136	2.74322	0.00608396	0.0795441	No	OK	68.1346	50.7828	85.4863	47.1611	53.5384	51.6491	80.1332	96.1467	80.1791
Ctsc	13032	cathepsin C	-0.516687	0.1885	-2.74104	0.00612456	0.0800136	No	OK	147.708	184.197	111.22	171.942	225.701	154.947	79.0355	98.722	155.904
Nxnl2	75124	nucleoredoxin-like 2	0.487956	0.178134	2.73927	0.00615761	0.0803601	No	OK	120.047	93.8017	146.292	92.3572	90.2804	98.7675	148.191	175.983	114.701
Pafah2	100163	platelet-activating factor acetylhydrolase 2	-0.273982	0.100028	-2.73905	0.00616178	0.0803601	No	OK	767.709	845.67	689.748	820.407	910.152	806.45	670.704	734.835	663.705
Zdhhc1	70796	zinc finger, DHHC domain containing 1	-0.215388	0.0786415	-2.73886	0.00616523	0.0803601	No	OK	1952.65	2104.2	1801.1	2222.47	2078.55	2011.59	1783.79	1872.29	1747.24
Basp1	70350	brain abundant, membrane attached signal protein 1	-0.351038	0.128226	-2.73765	0.00618804	0.0805958	No	OK	2974.14	3376.78	2571.49	3374.97	4074.16	2681.22	2252.51	2406.24	3055.71
Smim3	106878	small integral membrane protein 3	0.28147	0.102896	2.73547	0.00622916	0.0810075	No	OK	856.162	767.241	945.083	723.137	735.89	842.695	930.862	1022.42	881.97
Ndc80	67052	NDC80 kinetochore complex component	-0.349545	0.127852	-2.73397	0.00625753	0.0813145	No	OK	422.951	480.051	365.852	450.978	560.578	428.597	356.757	358.833	381.964
Gfra1	14585	glial cell line derived neurotrophic factor family receptor alpha 1	0.311897	0.114097	2.73361	0.00626446	0.0813425	No	OK	1847.59	1630.44	2064.75	1626.08	1460.23	1805	1821.11	1903.19	2469.96
Efemp2	58859	epidermal growth factor-containing fibulin-like extracellular matrix protein 2	0.291384	0.106623	2.73285	0.00627883	0.0814331	No	OK	2801.1	2498.4	3103.8	2388.52	2633.88	2472.81	2526.94	3520.51	3263.96
Tfpi	21788	tissue factor pathway inhibitor	0.438377	0.160417	2.73274	0.00628099	0.0814331	No	OK	295.207	241.118	349.297	270.194	265.592	187.568	277.722	353.682	416.486
Prr5	109270	proline rich 5 (renal)	0.401358	0.147033	2.72972	0.00633889	0.0821213	No	OK	382.335	320.791	443.879	279.037	391.565	291.772	368.832	466.14	496.665
Dennd4c	329877	DENN/MADD domain containing 4C	-0.369169	0.135282	-2.72888	0.00635501	0.0822676	No	OK	1582.61	1810.42	1354.8	1762.65	1759.42	1909.2	1601.57	949.449	1513.38
Zfp958	233987	zinc finger protein 958	0.361458	0.132477	2.72845	0.0063632	0.0823112	No	OK	305.279	262.442	348.116	279.037	264.542	243.747	379.809	349.39	315.148
Pkp4	227937	plakophilin 4	-0.242368	0.0888636	-2.72741	0.00638329	0.0825085	No	OK	17384.5	18915.1	15853.8	19558.1	18129.6	19057.6	16483.3	17141.6	13936.7
Atp6v1g1	66290	ATPase, H+ transporting, lysosomal V1 subunit G1	0.316413	0.116055	2.72642	0.00640262	0.0826945	No	OK	1214.54	1070.26	1358.83	977.611	1115.91	1117.25	1204.19	1636.21	1236.09
Itga11	319480	integrin alpha 11	0.400181	0.146842	2.72525	0.00642529	0.0828629	No	OK	527.352	442.091	612.613	377.289	498.642	450.343	588.375	483.309	766.156
Apobec2	11811	apolipoprotein B mRNA editing enzyme, catalytic polypeptide 2	0.544377	0.19979	2.72475	0.00643507	0.0829264	No	OK	51.3436	36.6098	66.0773	33.4058	41.9909	34.4327	63.6675	75.5438	59.0207
Col5a3	53867	collagen, type V, alpha 3	0.564896	0.207378	2.72399	0.00644985	0.083054	No	OK	50.6191	32.3643	68.8738	40.2835	17.8461	38.9633	45.0063	66.9593	94.6558
Usp13	72607	ubiquitin specific peptidase 13 (isopeptidase T-3)	-0.389591	0.143199	-2.72063	0.0065157	0.0838387	No	OK	280.25	323.736	236.765	307.53	373.719	289.96	228.325	218.047	263.923
Slc15a2	57738	solute carrier family 15 (H+/peptide transporter), member 2	-0.345271	0.126924	-2.72029	0.00652246	0.0838623	No	OK	2092.58	2370.25	1814.9	2127.16	2548.85	2434.75	2316.18	1639.64	1488.88
Eid1	58521	EP300 interacting inhibitor of differentiation 1	0.26512	0.0975681	2.71728	0.00658204	0.0845646	No	OK	7257.75	6552.34	7963.16	6508.24	6621.96	6526.81	6792.66	9199.18	7897.64
Armcx1	78248	armadillo repeat containing, X-linked 1	0.216021	0.0795402	2.71587	0.00661025	0.0848631	No	OK	1396.27	1287.85	1504.69	1231.1	1312.21	1320.22	1488.5	1517.74	1507.81
Kank1	107351	KN motif and ankyrin repeat domains 1	0.285549	0.105173	2.71504	0.0066268	0.0849476	No	OK	4499.88	4022.63	4977.13	3702.15	3942.94	4422.79	4865.07	4273.38	5792.94
Pik3cg	30955	phosphoinositide-3-kinase, catalytic, gamma polypeptide	-0.530123	0.195303	-2.71436	0.00664034	0.0850572	No	OK	19.3949	29.5911	9.19871	27.5107	50.389	10.8735	12.0749	7.72607	7.79519
Mlana	77836	melan-A	-0.48563	0.179124	-2.71114	0.00670524	0.0858241	No	OK	11.3023	18.4903	4.1142	12.7728	27.2941	15.4041	0	3.43381	8.90879
Wnt7a	22421	wingless-type MMTV integration site family, member 7A	-0.307555	0.11346	-2.71069	0.00671438	0.0858766	No	OK	1578.98	1762.17	1395.79	1670.29	1800.36	1815.87	1362.26	1671.41	1153.69
Tpd52l1	21987	tumor protein D52-like 1	0.405373	0.149685	2.70817	0.00676549	0.0864653	No	OK	349.215	292.161	406.27	242.683	327.529	306.27	350.171	494.469	374.169
Zc3h12b	547176	zinc finger CCCH-type containing 12B	-0.496658	0.183468	-2.70706	0.00678816	0.0866253	No	OK	214.204	263.128	165.28	254.474	280.289	254.621	195.393	94.4298	206.016
Dusp8	18218	dual specificity phosphatase 8	-0.556837	0.205724	-2.70672	0.00679523	0.0866506	No	OK	151.688	201.394	101.982	140.501	229.9	233.78	49.3972	77.2607	179.289
Impdh1	23917	inosine 5'-phosphate dehydrogenase 1	0.282193	0.1043	2.7056	0.00681814	0.0868778	No	OK	831.853	744.467	919.239	811.565	669.754	752.083	918.787	856.736	982.194
Sec62	69276	SEC62 homolog (S. cerevisiae)	0.193067	0.0713756	2.70495	0.00683146	0.0869825	No	OK	2843.77	2647.77	3039.77	2648.88	2608.68	2685.75	2900.16	3062.1	3157.05
Slc52a3	69698	solute carrier protein family 52, member 3	-0.550378	0.203533	-2.70412	0.00684863	0.087136	No	OK	146.522	191.605	101.44	181.767	137.52	255.527	55.9835	82.4114	165.926
Fyn	14360	Fyn proto-oncogene	0.222177	0.082291	2.69989	0.00693614	0.0881836	No	OK	1812.02	1667.28	1956.75	1715.49	1740.52	1545.85	1868.31	2001.91	2000.02
Gm38402	171588	zinc finger protein pseudogene	0.521353	0.193373	2.6961	0.00701576	0.0891294	No	OK	119.573	88.6542	150.492	109.06	87.131	69.7715	197.589	153.663	100.224
Zfp133-ps	668917	zinc finger protein 133, pseudogene	0.521353	0.193373	2.6961	0.00701576	0.0891294	No	OK	119.573	88.6542	150.492	109.06	87.131	69.7715	197.589	153.663	100.224
Gen1	209334	GEN1, Holliday junction 5' flap endonuclease	-0.357975	0.13282	-2.6952	0.00703474	0.0892271	No	OK	342.173	389.576	294.769	356.656	425.157	386.915	320.533	257.536	306.24
Rps6ka3	110651	ribosomal protein S6 kinase polypeptide 3	0.254722	0.0945171	2.69499	0.00703915	0.0892271	No	OK	3834.22	3476.5	4191.93	3448.66	3602.82	3378.03	4643.33	3577.17	4355.28
Ing2	69260	inhibitor of growth family, member 2	0.331503	0.123054	2.69396	0.00706076	0.0893224	No	OK	746.457	652.643	840.271	664.186	673.953	619.789	745.348	1021.56	753.906
Slfn9	237886	schlafen 9	-0.391085	0.145189	-2.69363	0.00706796	0.0893224	No	OK	516.359	597.022	435.697	541.371	709.646	540.05	414.936	355.399	536.754
Stmn1	16765	stathmin 1	-0.387107	0.143725	-2.69339	0.00707287	0.0893224	No	OK	362.432	418.53	306.333	429.363	495.492	330.735	307.36	287.582	324.057
Wnk2	75607	WNK lysine deficient protein kinase 2	0.246843	0.091674	2.69262	0.00708927	0.0893972	No	OK	5527.12	5029.21	6025.03	4997.12	4568.61	5521.92	6619.22	5529.29	5926.57
Pnrc1	108767	proline-rich nuclear receptor coactivator 1	-0.235072	0.0873327	-2.69169	0.00710915	0.0894705	No	OK	1504.04	1632.32	1375.77	1794.09	1571.51	1531.35	1373.24	1382.11	1371.95
Heyl	56198	hairy/enhancer-of-split related with YRPW motif-like	0.383463	0.142466	2.69161	0.00711083	0.0894705	No	OK	535.876	453.558	618.194	398.905	419.909	541.862	590.571	516.788	747.224
Gucy2d	14918	guanylate cyclase 2d	-0.495713	0.184277	-2.69005	0.00714414	0.0897411	No	OK	10.5058	16.759	4.25253	24.5631	15.7466	9.96736	6.58629	1.71691	4.45439
Ier5	15939	immediate early response 5	0.286608	0.106551	2.68986	0.00714813	0.0897411	No	OK	1962.77	1754.56	2170.98	1799.98	1758.37	1705.32	1940.76	2601.11	1971.07
Pcp4l1	66425	Purkinje cell protein 4-like 1	-0.531834	0.198071	-2.68507	0.00725154	0.0908481	No	OK	86.3794	110.226	62.5332	116.92	98.6785	115.078	38.42	60.0917	89.0879
Armcx3	71703	armadillo repeat containing, X-linked 3	0.402384	0.149862	2.68503	0.00725229	0.0908481	No	OK	217.493	181.921	253.066	170.959	176.362	198.441	217.348	260.111	281.74
Dap	223453	death-associated protein	0.248276	0.0924807	2.68463	0.00726103	0.0908908	No	OK	1988.58	1808.61	2168.56	1672.26	1790.91	1962.66	1952.83	2287.78	2265.06
Far1	67420	fatty acyl CoA reductase 1	-0.247323	0.092152	-2.68386	0.00727776	0.0910334	No	OK	4395.63	4791.28	3999.97	4948.97	4776.46	4648.41	4558.81	3536.82	3904.28
Tecpr2	104859	tectonin beta-propeller repeat containing 2	-0.268688	0.100143	-2.68306	0.00729525	0.0910793	No	OK	1344.1	1476.35	1211.84	1406.97	1524.27	1497.82	1323.84	1042.16	1269.5
Nectin2	19294	nectin cell adhesion molecule 2	0.27385	0.102069	2.68299	0.0072967	0.0910793	No	OK	5995.54	5390.13	6600.96	5199.52	5466.16	5504.7	6210.87	7851.41	5740.6
Popdc2	64082	popeye domain containing 2	-0.527952	0.19678	-2.68296	0.00729746	0.0910793	No	OK	21.1112	31.7985	10.4238	47.1611	34.6425	13.5919	6.58629	6.86762	17.8176
Hmx2	15372	H6 homeobox 2	0.460324	0.171667	2.6815	0.00732935	0.0913115	No	OK	264.644	211.433	317.855	204.365	175.312	254.621	226.129	400.039	327.398
Sdc2	15529	syndecan 2	0.203272	0.075809	2.68138	0.007332	0.0913115	No	OK	4712.23	4369.6	5054.86	4362.41	4294.62	4451.79	4973.75	5458.04	4732.79
Gstm5	14866	glutathione S-transferase, mu 5	0.303737	0.113277	2.68135	0.00733254	0.0913115	No	OK	1670.19	1480.5	1859.89	1371.6	1621.9	1447.99	1593.88	2217.38	1768.39
Ppm1h	319468	protein phosphatase 1H (PP2C domain containing)	0.24597	0.0917413	2.68113	0.00733748	0.0913115	No	OK	1165.05	1060.17	1269.94	990.384	1072.87	1117.25	1268.96	1188.96	1351.91
Rexo1	66932	REX1, RNA exonuclease 1	-0.204691	0.0763597	-2.68062	0.00734854	0.0913578	No	OK	3508.29	3764.95	3251.62	3623.55	3774.98	3896.33	3376.57	3017.46	3360.84
Ccna2	12428	cyclin A2	-0.348552	0.130034	-2.68047	0.00735192	0.0913578	No	OK	1917.26	2175.59	1658.92	2122.25	2535.2	1869.33	1556.56	1358.93	2061.27
Brd8	78656	bromodomain containing 8	-0.218573	0.081559	-2.67994	0.00736352	0.0914353	No	OK	5322.83	5741.41	4904.25	5735.97	5810.49	5677.77	5418.32	4483.7	4810.74
Spry2	24064	sprouty homolog 2 (Drosophila)	0.358898	0.133978	2.67878	0.00738916	0.0916869	No	OK	1542.15	1325.95	1758.35	1729.24	1003.58	1245.01	1790.37	1745.23	1739.44
Plekha8	231999	pleckstrin homology domain containing, family A (phosphoinositide binding specific) member 8	-0.24295	0.0907327	-2.67765	0.00741414	0.0919299	No	OK	1995.16	2170.8	1819.51	2226.4	2165.68	2120.33	1975.89	1598.44	1884.21
Slc40a1	53945	solute carrier family 40 (iron-regulated transporter), member 1	-0.552461	0.206403	-2.67662	0.00743692	0.0921454	No	OK	55.4257	73.9673	36.8841	101.2	80.8324	39.8694	36.2246	34.3381	40.0895
Gm12657	667250	predicted gene 12657	0.296124	0.110648	2.67627	0.00744477	0.0921757	No	OK	20017.7	17801.8	22233.6	18408.6	16975.9	18021	17986.1	25989.7	22725.2
H3f3b	15081	H3 histone, family 3B	0.296124	0.110648	2.67627	0.00744477	0.0921757	No	OK	20017.7	17801.8	22233.6	18408.6	16975.9	18021	17986.1	25989.7	22725.2
Mmd2	75104	monocyte to macrophage differentiation-associated 2	-0.519454	0.194192	-2.67496	0.00747389	0.092469	No	OK	12.1695	18.5707	5.76833	14.7379	14.6968	26.2776	6.58629	5.15072	5.56799
Fancd2	211651	Fanconi anemia, complementation group D2	-0.372326	0.139239	-2.674	0.00749524	0.092609	No	OK	294.179	337.089	251.269	329.145	349.574	332.547	251.377	212.896	289.536
Ppid	67738	peptidylprolyl isomerase D (cyclophilin D)	0.219381	0.0820432	2.67396	0.00749607	0.092609	No	OK	2120.54	1952.95	2288.12	2032.84	1863.34	1962.66	2398.51	2355.59	2110.27
Gyg	27357	glycogenin	0.25123	0.0939905	2.67293	0.00751929	0.0928287	No	OK	1061.75	964.71	1158.78	958.943	944.794	990.393	1073.57	1271.37	1131.42
Shc4	271849	SHC (Src homology 2 domain containing) family, member 4	-0.276579	0.103515	-2.67188	0.00754275	0.0930509	No	OK	2092.19	2306.27	1878.11	2323.67	2146.78	2448.35	2133.96	1913.49	1586.88
Fbln1	14114	fibulin 1	-0.267613	0.100204	-2.67068	0.00756983	0.0933175	No	OK	1960.92	2154.51	1767.33	2044.63	2361.99	2056.9	1531.31	1820.78	1949.91
2210408I21Rik	72371	RIKEN cDNA 2210408I21 gene	-0.293171	0.109812	-2.66976	0.00759064	0.0933692	No	OK	563.734	625.762	501.706	627.833	615.166	634.287	520.317	538.25	446.553
Pcnt	18541	pericentrin (kendrin)	-0.251728	0.0942897	-2.66973	0.00759117	0.0933692	No	OK	2009.52	2193.74	1825.3	2212.64	2279.05	2089.52	1981.38	1584.7	1909.82
Lpin3	64899	lipin 3	0.326532	0.122318	2.66952	0.00759594	0.0933692	No	OK	470.866	412.003	529.729	419.538	357.972	458.499	564.225	530.524	494.438
Rbl1	19650	retinoblastoma-like 1 (p107)	-0.30293	0.113575	-2.66722	0.00764819	0.0938761	No	OK	1250.35	1391.83	1108.87	1342.13	1429.79	1403.59	1200.9	888.498	1237.21
Susd1	634731	sushi domain containing 1	-0.260686	0.0977489	-2.6669	0.00765555	0.0938898	No	OK	742.445	813.822	671.068	847.918	798.876	794.67	679.485	705.648	628.069
Slc16a9	66859	solute carrier family 16 (monocarboxylic acid transporters), member 9	0.553119	0.207418	2.66669	0.00766031	0.0938898	No	OK	40.071	24.606	55.536	20.633	17.8461	35.3388	28.5406	71.2516	66.8159
Tmprss5	80893	transmembrane protease, serine 5 (spinesin)	0.374933	0.140627	2.66615	0.00767251	0.0939717	No	OK	416.707	355.156	478.258	374.342	335.927	355.2	474.213	578.597	381.964
Ube2c	68612	ubiquitin-conjugating enzyme E2C	-0.368961	0.13846	-2.66474	0.00770483	0.0942998	No	OK	1571.21	1799.66	1342.76	1671.27	2184.57	1543.13	1150.41	1164.06	1713.83
Gm19705	100503460	predicted gene, 19705	0.553116	0.207626	2.664	0.00772182	0.0944399	No	OK	28.5589	18.1898	38.928	19.6505	16.7963	18.1225	40.6154	47.2149	28.9536
Fignl2	668225	fidgetin-like 2	0.462566	0.173876	2.66032	0.00780656	0.0954079	No	OK	107.798	85.722	129.874	75.6543	88.1808	93.3307	135.019	128.768	125.837
Mms22l	212377	MMS22-like, DNA repair protein	-0.280933	0.105643	-2.65927	0.00783101	0.0956382	No	OK	816.233	900.797	731.67	841.04	921.699	939.65	723.394	657.575	814.04
Skida1	72668	SKI/DACH domain containing 1	0.270945	0.102026	2.65565	0.00791568	0.0964649	No	OK	1039.3	934.815	1143.79	984.489	837.718	982.238	1255.79	1065.34	1110.26
Ube2i	22196	ubiquitin-conjugating enzyme E2I	-0.243133	0.0915793	-2.6549	0.0079333	0.0966106	No	OK	3270.07	3558.94	2981.2	3485.99	3356.12	3834.72	3333.76	2706.7	2903.15
Cacng4	54377	calcium channel, voltage-dependent, gamma subunit 4	0.260675	0.0982114	2.65422	0.00794915	0.0967345	No	OK	861.884	779.336	944.432	716.26	826.17	795.577	1004.41	927.987	900.901
Tbc1d14	100855	TBC1 domain family, member 14	-0.178273	0.0671884	-2.65333	0.00797016	0.096921	No	OK	2912.32	3097.1	2727.53	3105.76	3068.48	3117.07	2685.01	2765.93	2731.66
Cep85	70012	centrosomal protein 85	0.231392	0.0872248	2.65283	0.00798206	0.0969965	No	OK	1027.36	940.817	1113.91	921.607	932.197	968.646	1159.19	1064.48	1118.05
Pgap1	241062	post-GPI attachment to proteins 1	-0.339902	0.128196	-2.65143	0.00801509	0.097227	No	OK	778.068	879.353	676.784	839.075	856.614	942.369	800.234	529.665	700.453
Sepsecs	211006	Sep (O-phosphoserine) tRNA:Sec (selenocysteine) tRNA synthase	-0.266536	0.100527	-2.65137	0.00801656	0.097227	No	OK	698.881	767.019	630.743	770.299	750.587	780.173	661.922	577.739	652.569
Hspb8	80888	heat shock protein 8	0.43686	0.164772	2.65131	0.00801813	0.097227	No	OK	194.101	158.099	230.102	161.134	136.47	176.694	232.716	273.846	183.744
Otog	18419	otogelin	0.295524	0.111675	2.64627	0.00813839	0.098544	No	OK	42873.6	38127.3	47619.9	38299.8	34086.1	41996.1	53625.6	40707	48527.3
Itgb4	192897	integrin beta 4	-0.255961	0.0967269	-2.64622	0.00813958	0.098544	No	OK	1436.2	1570.52	1301.88	1657.52	1360.5	1693.55	1311.77	1265.36	1328.52
2610318N02Rik	70458	RIKEN cDNA 2610318N02 gene	-0.387335	0.146383	-2.64604	0.00814409	0.098544	No	OK	408.977	473.187	344.767	478.489	507.04	434.033	372.125	406.048	256.128
Rgma	244058	repulsive guidance molecule family member A	-0.18428	0.069708	-2.6436	0.00820286	0.0991848	No	OK	8520.56	9080.32	7960.8	9054.94	8993.39	9192.62	8326.17	8061.73	7494.52
Fzd6	14368	frizzled class receptor 6	0.25044	0.0947625	2.64281	0.00822204	0.0993462	No	OK	2015.75	1830.9	2200.59	1838.3	1635.54	2018.84	2321.67	2261.16	2018.95
Zfp943	74670	zinc finger prtoein 943	0.285517	0.108079	2.64174	0.00824812	0.0995191	No	OK	570.608	510.027	631.189	518.773	483.945	527.364	653.14	663.584	576.844
1700012D01Rik	72243	RIKEN cDNA 1700012D01 gene	-0.397831	0.150605	-2.64155	0.00825271	0.0995191	No	OK	400.189	464.564	335.813	445.083	509.139	439.47	318.337	259.253	429.849
Nemp1	210035	nuclear envelope integral membrane protein 1	-0.397831	0.150605	-2.64155	0.00825271	0.0995191	No	OK	400.189	464.564	335.813	445.083	509.139	439.47	318.337	259.253	429.849
Slc9a2	226999	solute carrier family 9 (sodium/hydrogen exchanger), member 2	-0.444748	0.168369	-2.64151	0.00825386	0.0995191	No	OK	180.822	215.895	145.749	186.68	223.601	237.404	119.651	182.85	134.745
Yipf5	67180	Yip1 domain family, member 5	0.256155	0.097014	2.6404	0.0082809	0.0997746	No	OK	965.864	875.21	1056.52	902.939	881.808	840.883	957.207	1065.34	1147.01
Adamts16	271127	a disintegrin-like and metallopeptidase (reprolysin type) with thrombospondin type 1 motif, 16	-0.280751	0.106345	-2.63999	0.00829088	0.0997769	No	OK	2057.12	2270.84	1843.4	2086.88	2100.59	2625.04	1916.61	1622.48	1991.11
Ncapg2	76044	non-SMC condensin II complex, subunit G2	-0.383203	0.145158	-2.63991	0.00829289	0.0997769	No	OK	561.84	647.844	475.836	580.672	788.378	574.482	513.73	372.568	541.209
4930503L19Rik	269033	RIKEN cDNA 4930503L19 gene	-0.398537	0.15098	-2.63967	0.00829865	0.0997769	No	OK	347.511	403.599	291.423	435.258	423.058	352.482	276.624	233.499	364.147
Lrrc3	237387	leucine rich repeat containing 3	0.317717	0.120379	2.63931	0.0083074	0.0998117	No	OK	408.303	359.206	457.4	370.411	347.474	359.731	411.643	496.186	464.37
Pqbp1	54633	polyglutamine binding protein 1	0.267511	0.101393	2.63835	0.00833097	0.100024	No	OK	1458.05	1314.82	1601.28	1310.69	1335.31	1298.48	1387.51	1832.8	1583.54
Slc50a1	19729	solute carrier family 50 (sugar transporter), member 1	0.314241	0.119154	2.63726	0.0083579	0.100277	No	OK	844.243	744.088	944.397	719.207	733.79	779.266	784.866	1115.13	933.195
Slc4a8	59033	solute carrier family 4 (anion exchanger), member 8	-0.311228	0.118041	-2.6366	0.00837405	0.100391	No	OK	1913.54	2138.07	1689.01	2055.44	2061.75	2297.02	1983.57	1322.88	1760.6
Brinp1	56710	bone morphogenic protein/retinoic acid inducible neural specific 1	-0.34928	0.132564	-2.6348	0.0084186	0.100793	No	OK	295.633	335.564	255.701	339.953	303.384	363.356	254.67	242.942	269.491
Ska3	219114	spindle and kinetochore associated complex subunit 3	-0.365359	0.1387	-2.63416	0.00843456	0.100913	No	OK	271.451	310.767	232.135	318.338	334.877	279.086	208.566	239.508	248.332
Card19	68480	caspase recruitment domain family, member 19	0.339611	0.128965	2.63335	0.00845467	0.101082	No	OK	853.718	741.939	965.498	712.33	650.858	862.63	862.804	1160.63	873.061
Golm1	105348	golgi membrane protein 1	0.271159	0.103014	2.63224	0.00848234	0.101342	No	OK	1778.13	1599.54	1956.71	1522.91	1775.16	1500.54	1969.3	1712.61	2188.22
Ctsf	56464	cathepsin F	0.304162	0.115589	2.63141	0.00850307	0.101519	No	OK	566.64	501.643	631.637	499.122	450.352	555.454	579.593	673.885	641.433
Vimp	109815	VCP-interacting membrane protein	0.237689	0.0904278	2.62849	0.00857639	0.102322	No	OK	1078.41	985.614	1171.2	1013.96	967.889	974.989	1126.26	1267.08	1120.28
6530402F18Rik	76220	RIKEN cDNA 6530402F18 gene	0.257278	0.097889	2.62826	0.00858232	0.102322	No	OK	1499.78	1357.45	1642.11	1298.9	1230.33	1543.13	1721.22	1558.09	1647.01
Mchr1	207911	melanin-concentrating hormone receptor 1	0.526294	0.200274	2.62787	0.00859224	0.102368	No	OK	53.7525	38.7363	68.7687	41.266	37.7918	37.1511	63.6675	85.8453	56.7935
Hip1	215114	huntingtin interacting protein 1	0.26699	0.101653	2.62647	0.00862745	0.102716	No	OK	9477.45	8542.62	10412.3	8186.39	8220.76	9220.71	11337.2	8660.07	11239.5
2610528J11Rik	66451	RIKEN cDNA 2610528J11 gene	0.42804	0.163018	2.62573	0.0086464	0.10287	No	OK	168.185	137.886	198.484	147.379	124.923	141.355	175.634	236.074	183.744
Dok1	13448	docking protein 1	0.405809	0.15465	2.62404	0.00868927	0.103217	No	OK	353.928	295.213	412.643	302.617	353.773	229.249	340.292	475.583	422.054
Rrm1	20133	ribonucleotide reductase M1	-0.306663	0.116874	-2.62387	0.00869376	0.103217	No	OK	3743.27	4176.62	3309.93	3946.8	4888.79	3694.27	3183.37	2835.47	3910.96
Snap47	67826	synaptosomal-associated protein, 47	0.240599	0.0917222	2.62313	0.00871254	0.103368	No	OK	2249.27	2052.76	2445.77	2197.91	1997.72	1962.66	2271.17	2737.61	2328.53
Slc44a4	70129	solute carrier family 44, member 4	-0.407657	0.155427	-2.62283	0.00872033	0.103389	No	OK	293.205	342.457	243.954	291.81	309.683	425.878	275.526	248.093	208.243
Ptp4a3	19245	protein tyrosine phosphatase 4a3	0.28551	0.108917	2.62135	0.00875834	0.103767	No	OK	690.733	617.743	763.723	617.025	630.913	605.291	703.635	867.037	720.498
E2f7	52679	E2F transcription factor 7	-0.463167	0.176734	-2.6207	0.0087749	0.103844	No	OK	445.511	537.587	353.435	505.017	665.555	442.188	387.493	212.896	459.916
Prop1	19127	paired like homeodomain factor 1	0.465214	0.177521	2.62062	0.00877701	0.103844	No	OK	15.5633	5.78972	25.3368	1.96505	0	15.4041	25.2474	24.0367	26.7264
Srsf4	57317	serine/arginine-rich splicing factor 4	-0.22767	0.0869309	-2.61897	0.00881956	0.104126	No	OK	1325.22	1434.38	1216.06	1389.29	1494.87	1418.99	1311.77	1164.92	1171.51
B4galnt3	330406	beta-1,4-N-acetyl-galactosaminyl transferase 3	-0.253352	0.0967432	-2.61881	0.00882368	0.104126	No	OK	7546.46	8246.7	6846.23	8465.42	7772.51	8502.16	7888.18	5972.25	6678.25
Rnf11	29864	ring finger protein 11	0.20151	0.0769645	2.61822	0.00883906	0.104217	No	OK	2110.35	1957.61	2263.08	1949.33	1913.73	2009.78	2142.74	2261.16	2385.33
Arrb2	216869	arrestin, beta 2	0.30193	0.115352	2.61747	0.00885834	0.104372	No	OK	1354.83	1201.37	1508.28	1270.4	1162.1	1171.62	1416.05	1825.93	1282.87
Ints6l	236790	integrator complex subunit 6 like	-0.215045	0.0821718	-2.61702	0.00887019	0.104439	No	OK	2320.26	2499.43	2141.1	2589.93	2316.85	2591.51	2193.23	2006.2	2223.86
Hnrnpul1	232989	heterogeneous nuclear ribonucleoprotein U-like 1	-0.212081	0.0810601	-2.61634	0.00888771	0.104573	No	OK	8826.21	9499.82	8152.61	9843.9	9656.85	8998.71	8255.91	7436.77	8765.13
Leng1	69757	leukocyte receptor cluster (LRC) member 1	0.28014	0.107084	2.61608	0.00889452	0.104581	No	OK	749.439	671.855	827.022	653.378	690.75	671.438	825.481	922.837	732.748
Gpr143	18241	G protein-coupled receptor 143	-0.442962	0.169402	-2.61485	0.00892673	0.104887	No	OK	13.3412	22.3343	4.34817	40.2835	23.095	3.62449	4.39086	0.858453	7.79519
Tspan13	66109	tetraspanin 13	0.239797	0.0917152	2.61458	0.00893364	0.104887	No	OK	4249.81	3879	4620.62	3888.83	3667.9	4080.28	4269.01	5263.17	4329.67
Mtch2	56428	mitochondrial carrier 2	0.21475	0.082144	2.61431	0.00894071	0.104887	No	OK	2728.8	2517.85	2939.74	2526.07	2406.08	2621.42	2951.75	3162.54	2704.93
Kcnk5	16529	potassium channel, subfamily K, member 5	0.371991	0.142299	2.61414	0.00894515	0.104887	No	OK	334.692	285.196	384.188	262.334	315.981	277.274	318.337	385.445	448.78
Ppp1r3c	53412	protein phosphatase 1, regulatory (inhibitor) subunit 3C	0.493459	0.188792	2.61377	0.00895497	0.10493	No	OK	224.482	101.833	347.131	146.396	96.579	62.5225	149.289	291.874	600.229
Adar	56417	adenosine deaminase, RNA-specific	-0.252907	0.0967954	-2.6128	0.0089804	0.105141	No	OK	1938.6	2117.72	1759.48	2256.86	2083.8	2012.5	1950.64	1534.91	1792.89
Tenm4	23966	teneurin transmembrane protein 4	0.332284	0.127185	2.61261	0.00898526	0.105141	No	OK	10498.9	9154.87	11842.9	9043.15	8389.77	10031.7	12703.9	8732.18	14092.6
Ahctf1	226747	AT hook containing transcription factor 1	-0.253447	0.0970355	-2.6119	0.00900407	0.105288	No	OK	3310.8	3617.71	3003.89	3576.39	3659.5	3617.25	3351.32	2525.57	3134.78
Lama3	16774	laminin, alpha 3	0.504301	0.193233	2.60981	0.00905929	0.105832	No	OK	74.2051	55.4107	92.9994	54.0388	45.1402	67.0532	106.478	78.9776	93.5423
Nsl1	381318	NSL1, MIS12 kinetochore complex component	-0.375963	0.144083	-2.60934	0.00907157	0.105832	No	OK	360.946	415.148	306.745	387.114	504.94	353.388	326.021	271.271	322.943
Tmem50b	77975	transmembrane protein 50B	0.21754	0.0833759	2.60915	0.00907676	0.105832	No	OK	1610.9	1484.63	1737.17	1520.95	1402.49	1530.44	1679.5	1848.25	1683.76
Ppp1r1a	58200	protein phosphatase 1, regulatory (inhibitor) subunit 1A	-0.338708	0.129816	-2.60914	0.0090769	0.105832	No	OK	407.426	461.329	353.522	482.419	476.596	424.972	302.969	403.473	354.124
Kcng3	225030	potassium voltage-gated channel, subfamily G, member 3	-0.519587	0.199154	-2.60897	0.0090816	0.105832	No	OK	16.874	24.8887	8.85928	23.5806	15.7466	35.3388	5.48857	7.72607	13.3632
Sfrp1	20377	secreted frizzled-related protein 1	-0.205738	0.0788837	-2.60812	0.00910422	0.105894	No	OK	41948.2	45049.9	38846.6	42321.2	45920.2	46908.2	38984.2	38232	39323.4
Adamts6	108154	a disintegrin-like and metallopeptidase (reprolysin type) with thrombospondin type 1 motif, 6	-0.266836	0.102315	-2.60799	0.00910763	0.105894	No	OK	4030.61	4427.53	3633.68	4206.18	4269.42	4806.99	4264.62	3430.38	3206.05
4933402D24Rik	74426	RIKEN cDNA 4933402D24 gene	-0.504127	0.19331	-2.60787	0.00911089	0.105894	No	OK	12.3377	18.7475	5.92784	14.7379	25.1945	16.3102	8.78172	3.43381	5.56799
Cntrob	216846	centrobin, centrosomal BRCA2 interacting protein	-0.206497	0.0791834	-2.60783	0.00911179	0.105894	No	OK	1654.22	1776.97	1531.47	1738.08	1715.33	1877.49	1546.68	1555.52	1492.22
Dkc1	245474	dyskeratosis congenita 1, dyskerin	-0.239438	0.0918499	-2.60684	0.00913814	0.106104	No	OK	1683.26	1830.08	1536.44	1968.98	1861.25	1660.02	1470.94	1479.11	1659.26
Dapp1	26377	dual adaptor for phosphotyrosine and 3-phosphoinositides 1	-0.461901	0.17721	-2.60653	0.00914657	0.106104	No	OK	129.057	156.11	102.003	162.116	158.516	147.698	75.7423	124.476	105.792
Ankfn1	382543	ankyrin-repeat and fibronectin type III domain containing 1	0.540064	0.207357	2.60452	0.0092004	0.106633	No	OK	54.3143	35.4627	73.1659	38.3184	27.2941	40.7756	80.1332	36.9135	102.451
Terf2ip	57321	telomeric repeat binding factor 2, interacting protein	0.240125	0.092206	2.60422	0.0092083	0.106652	No	OK	1388.86	1267.83	1509.89	1266.47	1243.98	1293.04	1417.15	1686	1426.52
Cdkn2d	12581	cyclin-dependent kinase inhibitor 2D (p19, inhibits CDK4)	0.348685	0.134114	2.59992	0.00932454	0.107925	No	OK	444.336	383.777	504.895	372.376	388.415	390.539	410.545	503.912	600.229
Plekhh1	211945	pleckstrin homology domain containing, family H (with MyTH4 domain) member 1	-0.285289	0.109755	-2.59934	0.00934045	0.108036	No	OK	1488.69	1646.5	1330.88	1678.15	1584.11	1677.23	1551.07	1099.68	1341.89
Rnf135	71956	ring finger protein 135	0.351846	0.135476	2.59711	0.00940119	0.108665	No	OK	260.634	224.818	296.45	237.771	224.651	212.033	310.653	304.751	273.945
Hey2	15214	hairy/enhancer-of-split related with YRPW motif 2	0.31133	0.119896	2.59666	0.00941343	0.108733	No	OK	1602.32	1413	1791.65	1450.2	1348.96	1439.83	2095.54	1896.32	1383.09
Cdc25a	12530	cell division cycle 25A	-0.222284	0.0856507	-2.59524	0.00945254	0.109111	No	OK	2218.63	2397.04	2040.21	2257.84	2638.08	2295.21	2119.69	1945.25	2055.7
Lrfn2	70530	leucine rich repeat and fibronectin type III domain containing 2	0.523278	0.201673	2.59468	0.00946789	0.109214	No	OK	17.9277	9.78147	26.0739	16.7029	6.29863	6.34287	26.3452	24.0367	27.84
Pyroxd2	74580	pyridine nucleotide-disulphide oxidoreductase domain 2	0.450383	0.173672	2.59329	0.00950617	0.109515	No	OK	120.312	96.4762	144.148	113.973	90.2804	85.1756	133.921	157.097	141.427
Adora1	11539	adenosine A1 receptor	0.516366	0.199135	2.59305	0.00951286	0.109515	No	OK	70.4019	51.0727	89.7312	39.3009	57.7374	56.1797	100.99	63.5255	104.678
Slc25a4	11739	solute carrier family 25 (mitochondrial carrier, adenine nucleotide translocator), member 4	0.262502	0.101243	2.59279	0.00952011	0.109515	No	OK	7866	7105.21	8626.8	6808.89	7632.89	6873.85	7576.43	10124.6	8179.38
Zdhhc12	66220	zinc finger, DHHC domain containing 12	0.312771	0.120641	2.59257	0.00952629	0.109515	No	OK	516.389	455.04	577.738	454.908	407.311	502.899	577.398	633.538	522.278
Lgr6	329252	leucine-rich repeat-containing G protein-coupled receptor 6	-0.413526	0.159518	-2.59234	0.00953257	0.109515	No	OK	189.257	221.69	156.824	195.522	233.049	236.498	165.755	128.768	175.949
Morc4	75746	microrchidia 4	0.316781	0.122239	2.59149	0.00955626	0.109714	No	OK	625.169	549.457	700.88	532.528	565.827	550.017	607.036	659.292	836.312
Srl	106393	sarcalumenin	-0.345776	0.133472	-2.59062	0.00958024	0.109871	No	OK	602.655	683.431	521.878	644.536	744.288	661.47	616.916	408.623	540.095
Rgs5	19737	regulator of G-protein signaling 5	-0.307174	0.118576	-2.59053	0.00958287	0.109871	No	OK	947.262	1058.39	836.131	1054.25	1097.01	1023.92	768.4	1017.27	722.725
Melk	17279	maternal embryonic leucine zipper kinase	-0.382102	0.147539	-2.58984	0.00960207	0.109932	No	OK	538.514	621.316	455.712	557.091	763.184	543.674	446.77	369.135	551.231
Ret	19713	ret proto-oncogene	-0.504092	0.194657	-2.58964	0.00960752	0.109932	No	OK	108.473	135.665	81.282	146.396	116.525	144.074	92.208	48.0733	103.565
Msc	17681	musculin	-0.351627	0.135799	-2.58931	0.00961678	0.109964	No	OK	135.113	257.351	12.8752	314.408	271.891	185.755	6.58629	0.858453	31.1808
Eefsec	65967	eukaryotic elongation factor, selenocysteine-tRNA-specific	0.283605	0.1096	2.58763	0.00966382	0.110428	No	OK	1340.1	1198.86	1481.35	1216.36	1164.2	1216.02	1339.21	1771.85	1332.98
Ryr3	20192	ryanodine receptor 3	-0.534781	0.206729	-2.58687	0.00968519	0.110598	No	OK	24.2828	33.8644	14.7013	37.3359	32.5429	31.7143	20.8566	15.4521	7.79519
Fmn2	54418	formin 2	-0.372519	0.14403	-2.5864	0.0096983	0.110674	No	OK	339.899	390.205	289.593	416.59	411.51	342.515	295.285	236.074	337.42
Tmbim4	68212	transmembrane BAX inhibitor motif containing 4	0.28152	0.10893	2.58442	0.00975423	0.111182	No	OK	659.76	590.958	728.563	591.479	607.818	573.576	649.847	808.662	727.18
Fam20a	208659	family with sequence similarity 20, member A	-0.272482	0.10544	-2.58425	0.00975915	0.111182	No	OK	4053.79	4464.25	3643.34	4611.97	3916.7	4864.07	3406.21	4236.46	3287.34
Grid2	14804	glutamate receptor, ionotropic, delta 2	0.274634	0.106296	2.58367	0.00977548	0.111182	No	OK	780.082	700.074	860.09	664.186	647.709	788.328	829.872	836.133	914.264
Tmem234	76799	transmembrane protein 234	0.233912	0.0905551	2.58309	0.00979195	0.111295	No	OK	2946.7	2696.59	3196.81	2658.71	2680.07	2750.99	2922.12	3641.56	3026.76
Tfg	21787	Trk-fused gene	0.19929	0.0771636	2.58269	0.00980326	0.11135	No	OK	2359.03	2190.31	2527.75	2311.88	2068.05	2191.01	2429.24	2569.35	2584.66
Eed	13626	embryonic ectoderm development	-0.20259	0.0784796	-2.58144	0.00983892	0.11168	No	OK	1416.54	1519.54	1313.55	1479.68	1515.87	1563.06	1339.21	1307.42	1294
Dpf3	70127	D4, zinc and double PHD fingers, family 3	0.292103	0.113179	2.5809	0.00985432	0.111751	No	OK	629.962	560.321	699.603	574.776	521.736	584.45	770.596	615.511	712.703
A930004D18Rik	77940	RIKEN cDNA A930004D18 gene	0.298129	0.11552	2.58076	0.00985823	0.111751	No	OK	447.806	397.432	498.181	394.975	396.814	400.507	545.564	490.176	458.802
Foxj1	15223	forkhead box J1	0.51318	0.198998	2.57882	0.00991379	0.112252	No	OK	168.464	122.714	214.214	78.6019	102.878	186.661	162.462	182.85	297.331
Ugcg	22234	UDP-glucose ceramide glucosyltransferase	0.248895	0.0965173	2.57876	0.00991566	0.112252	No	OK	1443.67	1311.93	1575.4	1488.52	1250.28	1196.99	1531.31	1551.22	1643.67
Ppp3r1	19058	protein phosphatase 3, regulatory subunit B, alpha isoform (calcineurin B, type I)	0.230072	0.0892433	2.57803	0.00993641	0.112413	No	OK	1435.04	1314.9	1555.18	1236.01	1313.26	1395.43	1445.69	1557.23	1662.6
Prmt3	71974	protein arginine N-methyltransferase 3	-0.235004	0.0911683	-2.5777	0.00994617	0.112417	No	OK	1071.38	1163.31	979.447	1147.59	1178.89	1163.46	891.344	1014.69	1032.31
Nt5c	50773	5',3'-nucleotidase, cytosolic	0.313515	0.121632	2.57756	0.00995	0.112417	No	OK	679.876	599.195	760.557	600.322	584.723	612.54	698.147	914.252	669.273
Plppr5	75769	phospholipid phosphatase related 5	0.477335	0.185211	2.57725	0.00995898	0.112444	No	OK	115.868	89.8099	141.926	89.4097	64.0361	115.984	132.823	157.097	135.859
Mrps6	121022	mitochondrial ribosomal protein S6	0.323152	0.1254	2.57696	0.00996722	0.112463	No	OK	835.747	732.812	938.682	711.347	775.781	711.307	857.315	1158.05	800.677
Arhgef6	73341	Rac/Cdc42 guanine nucleotide exchange factor (GEF) 6	-0.475248	0.184457	-2.57647	0.00998138	0.112548	No	OK	150.685	183.922	117.447	200.435	163.764	187.568	90.0126	95.2882	167.04
Fat1	14107	FAT atypical cadherin 1	-0.348693	0.135382	-2.57562	0.0100061	0.112752	No	OK	17073.9	19405.5	14742.4	19046.2	18841.3	20328.9	16703.9	10166.7	17356.5
Lag3	16768	lymphocyte-activation gene 3	0.433696	0.168574	2.57274	0.0100898	0.113546	No	OK	155.578	126.589	184.567	112.008	129.122	138.637	170.146	223.198	160.358
Cdon	57810	cell adhesion molecule-related/down-regulated by oncogenes	0.252125	0.0980834	2.57051	0.0101548	0.114201	No	OK	8148.13	7392.53	8903.72	6950.37	7037.67	8189.55	9755.39	7702.9	9252.89
Tmbim1	69660	transmembrane BAX inhibitor motif containing 1	0.286575	0.111498	2.57022	0.0101635	0.114223	No	OK	1610.43	1437.18	1783.67	1369.64	1329.01	1612.9	1545.58	1726.35	2079.09
Zfp956	101197	zinc finger protein 956	0.258068	0.100488	2.56815	0.0102242	0.114755	No	OK	954.638	864.267	1045.01	901.957	814.623	876.222	990.139	1164.92	979.966
Tex33	73376	testis expressed 33	0.487266	0.189865	2.56638	0.0102766	0.115267	No	OK	10.5193	4.85253	16.1861	6.87767	3.14931	4.53062	20.8566	15.4521	12.2496
Sema3d	108151	sema domain, immunoglobulin domain (Ig), short basic domain, secreted, (semaphorin) 3D	0.292737	0.114076	2.56615	0.0102834	0.115267	No	OK	1192.37	1060.83	1323.91	1174.12	1082.31	926.058	1498.38	1142.6	1330.75
Lamtor4	66096	late endosomal/lysosomal adaptor, MAPK and MTOR activator 4	0.347644	0.135488	2.56586	0.0102921	0.115289	No	OK	578.041	499.913	656.17	517.79	514.388	467.56	582.887	823.256	562.367
Coro6	216961	coronin 6	0.531313	0.207121	2.56523	0.0103106	0.115421	No	OK	26.0502	16.1636	35.9369	20.633	11.5475	16.3102	27.4429	48.0733	32.2943
Urb1	207932	URB1 ribosome biogenesis 1 homolog (S. cerevisiae)	-0.283376	0.110486	-2.56482	0.010323	0.115421	No	OK	937.723	1036.29	839.161	1018.88	1009.88	1080.1	910.006	698.78	908.696
Mrps31	57312	mitochondrial ribosomal protein S31	0.287402	0.112057	2.56478	0.0103242	0.115421	No	OK	468.511	418.163	518.859	393.009	422.008	439.47	499.46	545.976	511.142
H2afx	15270	H2A histone family, member X	-0.258714	0.100946	-2.5629	0.0103801	0.115971	No	OK	3113.55	3411.05	2816.05	3516.45	3798.07	2918.62	2549.99	2886.98	3011.17
Abca7	27403	ATP-binding cassette, sub-family A (ABC1), member 7	-0.243545	0.0950565	-2.56211	0.0104038	0.116159	No	OK	720.115	784.184	656.046	771.281	762.134	819.136	660.824	655.858	651.455
Mroh7	381538	maestro heat-like repeat family member 7	-0.522325	0.203917	-2.56145	0.0104236	0.116304	No	OK	42.6925	55.4051	29.9799	59.9339	48.2895	57.9919	23.052	33.4797	33.4079
Mis18a	66578	MIS18 kinetochore protein A	-0.334979	0.130846	-2.56011	0.0104638	0.116533	No	OK	341.704	386.266	297.141	387.114	434.605	337.078	301.872	294.449	295.104
Cyb5a	109672	cytochrome b5 type A (microsomal)	0.266513	0.104103	2.56008	0.0104649	0.116533	No	OK	2821.22	2543.56	3098.87	2525.09	2572.99	2532.62	2879.31	3706.8	2710.5
Kcnb1	16500	potassium voltage gated channel, Shab-related subfamily, member 1	0.37254	0.145524	2.55999	0.0104675	0.116533	No	OK	882.561	750.011	1015.11	617.025	749.537	883.471	1257.98	771.749	1015.6
Speg	11790	SPEG complex locus	0.200237	0.078222	2.55986	0.0104715	0.116533	No	OK	3389.29	3145.94	3632.65	3226.61	3004.45	3206.77	3612.58	3892.22	3393.13
Wfikkn2	278507	WAP, follistatin/kazal, immunoglobulin, kunitz and netrin domain containing 2	-0.207816	0.0812203	-2.55867	0.0105072	0.116854	No	OK	1901.85	2044.24	1759.46	2114.39	1984.07	2034.25	1635.59	1775.28	1867.5
Ctnnd1	12388	catenin (cadherin associated protein), delta 1	0.215188	0.0841143	2.55828	0.010519	0.116909	No	OK	1995.27	1840.54	2150	1840.27	1773.06	1908.3	2006.62	2337.57	2105.81
Gpr85	64450	G protein-coupled receptor 85	0.444135	0.173648	2.55768	0.0105373	0.117036	No	OK	144.713	116.256	173.169	113.973	113.375	121.421	216.25	167.398	135.859
Coq5	52064	coenzyme Q5 methyltransferase	0.303981	0.118897	2.55668	0.0105677	0.117223	No	OK	577.481	511.243	643.719	584.602	499.691	449.437	604.841	689.337	636.978
Klrg2	74253	killer cell lectin-like receptor subfamily G, member 2	0.491701	0.19233	2.55654	0.0105718	0.117223	No	OK	12.2934	5.92472	18.6621	5.89514	7.3484	4.53062	10.9771	17.1691	27.84
Abcd2	26874	ATP-binding cassette, sub-family D (ALD), member 2	-0.506151	0.198006	-2.55624	0.0105811	0.117223	No	OK	87.8571	110.753	64.961	113.973	98.6785	119.608	59.2766	42.0642	93.5423
Stard8	236920	START domain containing 8	-0.352568	0.137945	-2.55586	0.0105925	0.117267	No	OK	580.888	661.413	500.362	662.221	754.786	567.233	452.258	435.235	613.593
Prdx5	54683	peroxiredoxin 5	0.296303	0.116052	2.55319	0.0106743	0.11807	No	OK	1390.13	1235.25	1545	1235.03	1242.93	1227.8	1231.64	1816.49	1586.88
Slc26a1	231583	solute carrier family 26 (sulfate transporter), member 1	-0.494844	0.193826	-2.55304	0.0106788	0.11807	No	OK	69.6291	86.8506	52.4075	105.13	82.932	72.4899	58.1789	48.9318	50.1119
Epb41l4a	13824	erythrocyte membrane protein band 4.1 like 4a	0.231367	0.0906713	2.55171	0.0107195	0.118365	No	OK	2632.15	2410.16	2854.15	2577.16	2247.56	2405.76	3177.88	2745.33	2639.23
Dck	13178	deoxycytidine kinase	-0.262554	0.102967	-2.54988	0.0107759	0.118912	No	OK	1045.3	1146.98	943.621	1008.07	1277.57	1155.31	986.846	952.024	891.992
Gpx8	69590	glutathione peroxidase 8 (putative)	0.262565	0.103038	2.54824	0.0108267	0.11939	No	OK	2088.06	1886.08	2290.04	1834.37	1953.62	1870.24	1984.67	2686.1	2199.36
Trnp1	69539	TMF1-regulated nuclear protein 1	0.396101	0.155518	2.54697	0.0108661	0.119675	No	OK	489.786	410.135	569.437	419.538	403.112	407.756	501.656	773.466	433.19
Dynlrb1	67068	dynein light chain roadblock-type 1	0.282806	0.111107	2.54535	0.0109167	0.120155	No	OK	1836.32	1642.53	2030.12	1671.27	1739.47	1516.85	1647.67	2291.21	2151.47
Cdca5	67849	cell division cycle associated 5	-0.403684	0.158627	-2.54487	0.0109318	0.120243	No	OK	355.039	415.205	294.873	449.013	477.646	318.956	227.227	332.221	325.171
Krt7	110310	keratin 7	0.406983	0.159939	2.54461	0.0109399	0.120254	No	OK	317.129	263.379	370.88	320.303	235.149	234.686	342.487	466.14	304.012
Mat2a	232087	methionine adenosyltransferase II, alpha	0.284474	0.111818	2.54408	0.0109565	0.120351	No	OK	4899.43	4377.07	5421.79	5093.4	3910.4	4127.39	6246	5356.74	4662.64
Tspyl5	239364	testis-specific protein, Y-encoded-like 5	0.32307	0.127013	2.5436	0.0109717	0.120351	No	OK	371.482	325.524	417.439	348.796	303.384	324.392	403.959	465.281	383.078
Scn7a	20272	sodium channel, voltage-gated, type VII, alpha	-0.478859	0.188276	-2.54339	0.0109782	0.120351	No	OK	11.658	18.0145	5.30149	14.7379	15.7466	23.5592	8.78172	6.00917	1.1136
Faxc	76132	failed axon connections homolog	-0.315168	0.123926	-2.54321	0.010984	0.120351	No	OK	1729.46	1937.26	1521.66	1839.28	2013.46	1959.04	1792.57	1144.32	1628.08
Cox7b	66142	cytochrome c oxidase subunit VIIb	0.275235	0.108248	2.54262	0.0110023	0.120475	No	OK	1566.72	1406.72	1726.72	1463.96	1428.74	1327.47	1454.47	2009.64	1716.05
Gm11944	100302648	predicted gene 11944	-0.426759	0.168135	-2.5382	0.0111426	0.121932	No	OK	215.741	255.179	176.304	255.456	224.651	285.429	231.618	142.503	154.79
Atp6v1b1	110935	ATPase, H+ transporting, lysosomal V1 subunit B1	-0.394685	0.155615	-2.53629	0.0112033	0.122518	No	OK	284.359	331.048	237.671	376.307	269.791	347.045	210.761	288.44	213.811
Bbs1	52028	Bardet-Biedl syndrome 1 (human)	-0.253591	0.100109	-2.53313	0.0113048	0.123548	No	OK	946.887	1035.14	858.633	1037.55	1060.27	1007.61	968.184	810.379	797.336
Sema6b	20359	sema domain, transmembrane domain (TM), and cytoplasmic domain, (semaphorin) 6B	-0.383711	0.151532	-2.53221	0.0113347	0.123796	No	OK	185.152	214.063	156.241	224.015	215.203	202.972	147.094	146.795	174.835
Plekhg1	213783	pleckstrin homology domain containing, family G (with RhoGef domain) member 1	-0.240216	0.0948988	-2.53129	0.0113644	0.124041	No	OK	10570.1	11498.3	9641.9	10971.8	11013.2	12509.9	10857.5	8553.62	9514.58
Kbtbd11	74901	kelch repeat and BTB (POZ) domain containing 11	0.453886	0.179331	2.53099	0.011374	0.124047	No	OK	225.506	178.945	272.068	169.977	211.004	155.853	204.175	230.065	381.964
Gpr19	14760	G protein-coupled receptor 19	0.437453	0.17285	2.53082	0.0113795	0.124047	No	OK	145.829	117.8	173.857	89.4097	128.072	135.919	160.266	193.152	168.153
Kcnh8	211468	potassium voltage-gated channel, subfamily H (eag-related), member 8	0.338184	0.13372	2.52906	0.011437	0.124423	No	OK	315.838	274.018	357.657	258.404	251.945	311.707	375.418	365.701	331.852
Vav3	57257	vav 3 oncogene	-0.268249	0.106075	-2.52887	0.0114432	0.124423	No	OK	903.315	992.665	813.965	1022.81	978.387	976.801	829.872	702.214	909.81
Fzd1	14362	frizzled class receptor 1	-0.329307	0.130247	-2.52833	0.0114606	0.124533	No	OK	1081.8	1219.4	944.193	1307.74	1271.27	1079.19	877.074	771.749	1183.75
Snx29	74478	sorting nexin 29	-0.417135	0.165053	-2.52728	0.0114951	0.124828	No	OK	374.885	441.062	308.707	382.202	433.556	507.429	353.464	205.17	367.487
Isoc2b	67441	isochorismatase domain containing 2b	0.520911	0.206155	2.52679	0.0115111	0.124916	No	OK	40.2254	27.5189	52.9318	22.598	20.9954	38.9633	50.4949	51.5072	56.7935
Rnase6	78416	ribonuclease, RNase A family, 6	0.493793	0.195439	2.52658	0.0115179	0.124916	No	OK	14.9669	7.59942	22.3344	9.82524	2.09954	10.8735	20.8566	28.3289	17.8176
Spryd3	223918	SPRY domain containing 3	0.272458	0.107848	2.52632	0.0115265	0.12493	No	OK	632.494	568.415	696.572	580.672	570.026	554.548	620.209	713.374	756.133
Pcdhb17	93888	protocadherin beta 17	-0.305425	0.121004	-2.52409	0.0115998	0.125624	No	OK	686.478	765.955	607.002	827.285	675.003	795.577	540.076	576.022	704.908
Fam210b	67017	family with sequence similarity 210, member B	0.248893	0.0986175	2.52382	0.0116088	0.125624	No	OK	908.73	825.53	991.929	873.464	789.428	813.699	905.615	996.663	1073.51
Col9a3	12841	collagen, type IX, alpha 3	0.321847	0.12753	2.5237	0.0116126	0.125624	No	OK	26976.2	23629.8	30322.6	23399.8	23445.6	24044	23060.8	29956.6	37950.3
Cd151	12476	CD151 antigen	0.217329	0.0862136	2.52082	0.0117083	0.126578	No	OK	3010.3	2773.89	3246.71	2761.87	2693.71	2866.07	2942.97	3597.77	3199.37
Wdr47	99512	WD repeat domain 47	-0.277157	0.109966	-2.52039	0.0117223	0.126603	No	OK	651.813	718.727	584.898	721.172	686.551	748.458	644.359	516.788	593.548
Cdca3	14793	cell division cycle associated 3	-0.298025	0.11825	-2.5203	0.0117253	0.126603	No	OK	800.624	891.254	709.994	813.53	1059.22	801.013	660.824	710.799	758.36
Ahcyl2	74340	S-adenosylhomocysteine hydrolase-like 2	-0.225149	0.0893753	-2.51914	0.0117641	0.12694	No	OK	1668.76	1804.55	1532.97	1759.7	1804.56	1849.4	1553.27	1375.24	1670.4
Sipa1l2	244668	signal-induced proliferation-associated 1 like 2	-0.335116	0.133063	-2.51848	0.0117862	0.127099	No	OK	847.31	957.538	737.081	1015.93	1026.68	830.009	744.251	579.456	887.538
Dnajc30	66114	DnaJ heat shock protein family (Hsp40) member C30	0.399962	0.158932	2.51656	0.0118508	0.127714	No	OK	176.458	147.129	205.788	154.256	144.868	142.261	170.146	230.065	217.152
Awat2	245532	acyl-CoA wax alcohol acyltransferase 2	-0.519865	0.206609	-2.51618	0.0118635	0.12777	No	OK	22.012	30.5206	13.5034	23.5806	39.8913	28.0898	14.2703	12.8768	13.3632
Kcnn4	16534	potassium intermediate/small conductance calcium-activated channel, subfamily N, member 4	-0.489794	0.194733	-2.51521	0.0118961	0.128041	No	OK	83.7104	104.622	62.7985	108.078	93.4297	112.359	63.6675	82.4114	42.3167
Frem2	242022	Fras1 related extracellular matrix protein 2	-0.286216	0.113806	-2.51495	0.0119049	0.128055	No	OK	31773.4	35191.8	28355	32759.3	32996.4	39819.6	32141.1	23701	29223
Cltb	74325	clathrin, light polypeptide (Lcb)	0.315745	0.125701	2.51188	0.0120092	0.129062	No	OK	759.561	667.786	851.336	637.658	663.456	702.246	671.801	984.645	897.56
B3gat1	76898	beta-1,3-glucuronyltransferase 1 (glucuronosyltransferase P)	0.441084	0.175609	2.51174	0.0120137	0.129062	No	OK	158.404	127.13	189.678	146.396	128.072	106.923	166.853	160.531	241.651
Frmd5	228564	FERM domain containing 5	-0.271271	0.108019	-2.51132	0.0120279	0.129133	No	OK	609.17	671.072	547.269	615.06	708.596	689.56	546.662	582.889	512.255
Glul	14645	glutamate-ammonia ligase (glutamine synthetase)	0.176812	0.0704175	2.51091	0.0120422	0.129205	No	OK	3165.69	2966.42	3364.96	3000.63	3064.28	2834.35	3290.95	3406.34	3397.59
Homez	239099	homeodomain leucine zipper-encoding gene	0.379121	0.15109	2.50924	0.0120993	0.129669	No	OK	332.703	281.324	384.082	346.831	282.389	214.751	413.838	363.125	375.283
Cpt1a	12894	carnitine palmitoyltransferase 1a, liver	0.180559	0.0719591	2.5092	0.0121007	0.129669	No	OK	2710.12	2534.93	2885.32	2510.35	2464.86	2629.57	2990.17	2818.3	2847.47
Lrp11	237253	low density lipoprotein receptor-related protein 11	0.359432	0.143272	2.50874	0.0121164	0.129757	No	OK	241.475	206.704	276.246	188.645	193.158	238.311	281.015	281.572	266.15
Eml2	72205	echinoderm microtubule associated protein like 2	0.255571	0.101893	2.50824	0.0121336	0.129778	No	OK	3253.32	2946.7	3559.94	2778.58	2837.53	3223.99	3556.6	4063.06	3060.17
Stc1	20855	stanniocalcin 1	-0.281573	0.11232	-2.50688	0.0121804	0.130196	No	OK	865.986	957.859	774.113	1072.92	961.591	839.071	810.113	820.681	691.544
Ace	11421	angiotensin I converting enzyme (peptidyl-dipeptidase A) 1	-0.488644	0.195088	-2.50474	0.0122541	0.13082	No	OK	78.0201	97.2769	58.7633	110.043	70.3347	111.453	68.0583	59.2332	48.9983
Ptprj	19271	protein tyrosine phosphatase, receptor type, J	0.314404	0.125562	2.50397	0.0122807	0.131023	No	OK	1401.49	1231.58	1571.4	1118.11	1215.64	1361	1795.86	1207.84	1710.49
Nde1	67203	nudE neurodevelopment protein 1	-0.187127	0.0748203	-2.50102	0.0123837	0.13196	No	OK	3090.91	3298.38	2883.45	3267.87	3521.98	3105.29	2879.31	2891.27	2879.77
Ndufa12	66414	NADH dehydrogenase (ubiquinone) 1 alpha subcomplex, 12	0.342004	0.136767	2.50063	0.0123971	0.13196	No	OK	404.801	350.835	458.767	319.32	411.51	321.674	403.959	520.222	452.121
Rln1	19773	relaxin 1	0.516776	0.206664	2.50057	0.0123995	0.13196	No	OK	36.9121	25.2946	48.5296	32.4233	26.2443	17.2164	46.104	54.941	44.5439
Tnfrsf11a	21934	tumor necrosis factor receptor superfamily, member 11a, NFKB activator	-0.484692	0.193875	-2.50002	0.0124187	0.132082	No	OK	83.5295	103.724	63.3348	128.711	81.8822	100.58	79.0355	57.5163	53.4527
Cask	12361	calcium/calmodulin-dependent serine protein kinase (MAGUK family)	-0.189961	0.0759922	-2.49975	0.0124282	0.1321	No	OK	5685.06	6072.17	5297.96	6169.27	6233.54	5813.69	5708.12	5167.88	5017.87
Lpo	76113	lactoperoxidase	0.474777	0.189968	2.49925	0.0124456	0.132166	No	OK	95.0039	73.2684	116.739	63.864	73.484	82.4573	108.674	150.229	91.3151
Hs1bp3	58240	HCLS1 binding protein 3	0.265229	0.106128	2.49913	0.0124499	0.132166	No	OK	733.77	661.988	805.552	684.819	694.949	606.197	811.211	870.471	734.975
Gtf2a1	83602	general transcription factor II A, 1	0.25843	0.103429	2.49861	0.0124681	0.132247	No	OK	1062.67	961.256	1164.08	1025.75	923.799	934.214	1263.47	1219.86	1008.92
Zfp366	238803	zinc finger protein 366	-0.472421	0.189084	-2.49847	0.0124731	0.132247	No	OK	16.9037	25.8065	8.00082	44.2136	24.1447	9.06124	5.48857	5.15072	13.3632
Ccdc34	68201	coiled-coil domain containing 34	-0.253194	0.10137	-2.49771	0.0124999	0.132449	No	OK	993.146	1086.44	899.857	972.698	1182.04	1104.56	874.879	968.335	856.357
Diaph2	54004	diaphanous related formin 2	-0.435118	0.174223	-2.49747	0.0125082	0.132455	No	OK	339.638	404.682	274.594	355.674	412.56	445.813	259.061	179.417	385.305
Ugt8a	22239	UDP galactosyltransferase 8A	-0.30365	0.12163	-2.49651	0.0125422	0.132732	No	OK	461.836	515.178	408.494	548.248	480.795	516.491	461.04	399.18	365.26
Atp2c2	69047	ATPase, Ca++ transporting, type 2C, member 2	-0.315714	0.126515	-2.49547	0.012579	0.133002	No	OK	500.008	561.044	438.973	595.409	505.99	581.731	454.454	492.752	369.715
Stra6	20897	stimulated by retinoic acid gene 6	-0.218778	0.0876744	-2.49535	0.0125833	0.133002	No	OK	1517.75	1637.57	1397.93	1545.51	1649.19	1718.01	1418.25	1291.11	1484.43
Snca	20617	synuclein, alpha	-0.489838	0.196338	-2.49487	0.0126002	0.133025	No	OK	77.4647	96.9388	57.9906	107.095	117.574	66.147	61.472	52.3656	60.1343
Oip5	70645	Opa interacting protein 5	-0.373038	0.149523	-2.49485	0.0126011	0.133025	No	OK	179.527	206.715	152.338	212.225	213.104	194.817	151.485	148.512	157.017
Mylk3	213435	myosin light chain kinase 3	0.498034	0.199647	2.49457	0.012611	0.133047	No	OK	15.0775	8.20507	21.9499	4.91262	11.5475	8.15511	21.9543	17.1691	26.7264
Atpif1	11983	ATPase inhibitory factor 1	0.321159	0.128776	2.49394	0.0126333	0.1332	No	OK	2335.66	2046.58	2624.73	2007.3	2268.56	1863.9	2045.04	3310.19	2518.96
Tsga10	211484	testis specific 10	-0.333655	0.133838	-2.49298	0.0126677	0.133462	No	OK	356.371	402.505	310.238	392.027	390.515	424.972	366.637	278.997	285.081
Cemip	80982	cell migration inducing protein, hyaluronan binding	0.242896	0.0974387	2.49281	0.0126738	0.133462	No	OK	3465.28	3155.67	3774.89	2806.09	3158.76	3502.17	4181.2	3444.11	3699.37
Rgs22	626596	regulator of G-protein signalling 22	-0.506305	0.203285	-2.49062	0.0127522	0.134068	No	OK	76.174	97.7012	54.6468	96.2873	80.8324	115.984	84.524	43.7811	35.6351
Fam129b	227737	family with sequence similarity 129, member B	0.32262	0.129538	2.49054	0.0127549	0.134068	No	OK	2458.37	2151.06	2765.68	2118.32	2178.28	2156.57	2247.02	2409.68	3640.35
Atp2c1	235574	ATPase, Ca++-sequestering	-0.213484	0.0857423	-2.48983	0.0127805	0.134254	No	OK	11330.4	12206.2	10454.6	11693	12183.6	12741.9	11412.9	10615.6	9335.29
Anln	68743	anillin, actin binding protein	-0.373725	0.150122	-2.48947	0.0127935	0.134308	No	OK	849.306	978.023	720.589	919.642	1166.3	848.132	693.756	534.816	933.195
Tm4sf1	17112	transmembrane 4 superfamily member 1	-0.334336	0.134498	-2.48581	0.0129255	0.135611	No	OK	416.42	471.335	361.505	453.926	553.23	406.85	328.217	396.605	359.692
Prrt3	210673	proline-rich transmembrane protein 3	0.361169	0.145339	2.48502	0.0129545	0.135832	No	OK	334.311	285.491	383.132	240.718	294.986	320.768	439.086	322.778	387.532
Chn2	69993	chimerin 2	0.352046	0.141702	2.48441	0.0129768	0.135898	No	OK	255.726	219.833	291.618	221.068	191.058	247.372	294.188	305.609	275.059
Hs6st1	50785	heparan sulfate 6-O-sulfotransferase 1	0.182608	0.0735419	2.48305	0.0130263	0.136314	No	OK	4946.14	4623.23	5269.04	4314.26	4743.92	4811.52	5357.95	5375.63	5073.55
Lasp1	16796	LIM and SH3 protein 1	0.197102	0.0793846	2.48288	0.0130326	0.136314	No	OK	4189.41	3892.5	4486.32	3772.89	4102.51	3802.1	4183.39	4434.77	4840.81
Mmp25	240047	matrix metallopeptidase 25	-0.404649	0.162998	-2.48254	0.0130449	0.136359	No	OK	10.5942	17.8582	3.33021	19.6505	29.3936	4.53062	2.19543	0	7.79519
Rab34	19376	RAB34, member RAS oncogene family	0.242502	0.0977261	2.48144	0.0130852	0.136697	No	OK	1414.71	1289.35	1540.06	1335.25	1285.97	1246.83	1360.07	1728.92	1531.2
Apc2	23805	adenomatosis polyposis coli 2	0.34681	0.139833	2.48018	0.0131317	0.137099	No	OK	765.14	659.394	870.885	630.78	602.569	744.834	1026.36	646.415	939.877
Top2b	21974	topoisomerase (DNA) II beta	-0.186124	0.0750741	-2.4792	0.0131676	0.137376	No	OK	11057.9	11794.5	10321.3	11532.9	12161.6	11689	10991.4	9594.92	10377.6
Uaca	72565	uveal autoantigen with coiled-coil domains and ankyrin repeats	0.17965	0.0724681	2.47902	0.0131744	0.137376	No	OK	2357.88	2206.84	2508.93	2208.71	2296.9	2114.89	2494.01	2523.85	2508.94
Spon1	233744	spondin 1, (f-spondin) extracellular matrix protein	0.507174	0.204649	2.47827	0.0132021	0.137582	No	OK	109.491	77.2546	141.727	50.1087	89.2306	92.4246	127.335	80.6945	217.152
Ccbe1	320924	collagen and calcium binding EGF domains 1	0.502575	0.202832	2.47779	0.0132198	0.137682	No	OK	58.7889	42.2406	75.3372	25.5456	44.0904	57.0858	79.0355	71.2516	75.7247
Tarbp1	212728	TAR RNA binding protein 1	-0.292819	0.118191	-2.4775	0.0132307	0.137711	No	OK	868.162	964.058	772.266	994.314	969.989	927.871	934.155	672.168	710.476
Esrra	26379	estrogen related receptor, alpha	0.303948	0.122709	2.47699	0.0132496	0.137823	No	OK	379.173	335.311	423.036	337.988	325.429	342.515	378.712	454.98	435.417
Tma7	66167	translational machinery associated 7	0.480341	0.193986	2.47617	0.0132802	0.138057	No	OK	64.3171	48.8453	79.789	58.9514	44.0904	43.4939	81.2309	82.4114	75.7247
Pbx3	18516	pre B cell leukemia homeobox 3	-0.247473	0.100053	-2.47342	0.0133829	0.13904	No	OK	980.24	1069.54	890.941	1041.48	1183.09	984.05	886.954	840.425	945.445
Kctd9	105440	potassium channel tetramerisation domain containing 9	-0.255444	0.103337	-2.47196	0.0134375	0.139523	No	OK	735.677	804.731	666.623	825.32	797.826	791.046	726.687	598.341	674.841
Dysf	26903	dysferlin	-0.375804	0.152044	-2.47168	0.0134479	0.139545	No	OK	344.645	397.438	291.853	477.507	383.167	331.641	267.842	255.819	351.897
Cdh12	215654	cadherin 12	-0.502358	0.203358	-2.47032	0.0134993	0.139993	No	OK	47.3968	60.929	33.8646	63.864	54.5881	64.3348	24.1497	42.9226	34.5215
Chaf1a	27221	chromatin assembly factor 1, subunit A (p150)	-0.324694	0.131489	-2.46936	0.0135356	0.140285	No	OK	988.169	1112.69	863.652	1091.58	1305.92	940.556	794.745	749.429	1046.78
P4ha3	320452	procollagen-proline, 2-oxoglutarate 4-dioxygenase (proline 4-hydroxylase), alpha polypeptide III	-0.323089	0.130851	-2.46914	0.013544	0.140286	No	OK	2682.46	3018.37	2346.56	3065.47	3159.81	2829.82	2002.23	1934.95	3102.48
Atf6	226641	activating transcription factor 6	-0.190561	0.0771947	-2.46857	0.0135654	0.140387	No	OK	2908.72	3106.89	2710.55	2984.91	3073.73	3262.05	2780.51	2539.3	2811.84
Tmem8	60455	transmembrane protein 8 (five membrane-spanning domains)	-0.201384	0.0815833	-2.46844	0.0135702	0.140387	No	OK	1443.08	1548.38	1337.78	1559.27	1540.01	1545.85	1304.09	1424.17	1285.09
Gspt2	14853	G1 to S phase transition 2	0.3241	0.131347	2.46752	0.0136054	0.140666	No	OK	459.036	401.405	516.667	443.118	350.624	410.474	532.392	577.739	439.871
Fam63b	235461	family with sequence similarity 63, member B	-0.262627	0.106533	-2.46521	0.0136932	0.141438	No	OK	926.323	1016.18	836.47	1022.81	977.337	1048.39	794.745	750.288	964.376
Lypla1	18777	lysophospholipase 1	0.280171	0.113654	2.46512	0.0136967	0.141438	No	OK	636.298	568.785	703.812	600.322	500.741	605.291	760.716	644.698	706.021
Shtn1	71653	shootin 1	0.228702	0.0929387	2.46079	0.0138633	0.142986	No	OK	1147.14	1051.65	1242.63	1071.93	992.034	1090.97	1236.03	1342.62	1149.23
Csad	246277	cysteine sulfinic acid decarboxylase	0.202293	0.0822219	2.46032	0.0138812	0.143084	No	OK	1647.53	1527.1	1767.95	1502.28	1437.14	1641.9	1743.17	1796.74	1763.94
Vamp2	22318	vesicle-associated membrane protein 2	0.270628	0.11009	2.45824	0.013962	0.14383	No	OK	3872.4	3480.97	4263.82	4121.69	2993.95	3327.29	4146.07	4767.85	3877.55
Sgtb	218544	small glutamine-rich tetratricopeptide repeat (TPR)-containing, beta	0.296071	0.120486	2.45732	0.0139979	0.144043	No	OK	404.668	358.904	450.433	324.233	373.719	378.76	472.017	424.934	454.348
Plod1	18822	procollagen-lysine, 2-oxoglutarate 5-dioxygenase 1	0.258578	0.105286	2.45596	0.0140507	0.144395	No	OK	4365.24	3946.01	4784.47	3750.29	4109.86	3977.88	4187.78	4415.02	5750.62
Chst7	60322	carbohydrate (N-acetylglucosamino) sulfotransferase 7	-0.499169	0.203266	-2.45574	0.0140595	0.144398	No	OK	26.3402	37.2669	15.4135	40.2835	52.4886	19.0286	14.2703	8.58453	23.3856
Palm3	74337	paralemmin 3	0.347581	0.141574	2.45511	0.0140841	0.144563	No	OK	264.1	227.419	300.78	235.806	209.954	236.498	268.94	289.299	344.102
Polr3d	67065	polymerase (RNA) III (DNA directed) polypeptide D	0.248525	0.101259	2.45435	0.0141141	0.144784	No	OK	1227.96	1115.59	1340.33	1107.3	1142.15	1097.32	1146.01	1406.15	1468.84
Mki67	17345	antigen identified by monoclonal antibody Ki 67	-0.452384	0.184352	-2.45392	0.0141308	0.144868	No	OK	6619.83	8020.12	5219.54	7760.95	9151.91	7147.5	5590.66	3634.69	6433.26
Prkch	18755	protein kinase C, eta	-0.263606	0.107472	-2.45279	0.0141753	0.145143	No	OK	525.127	576.619	473.636	566.916	612.017	550.923	473.115	456.697	491.097
Ntn1	18208	netrin 1	0.241934	0.0986391	2.45272	0.0141782	0.145143	No	OK	3483.87	3173.25	3794.5	2943.64	2916.27	3659.83	3658.68	3578.89	4145.93
Eda	13607	ectodysplasin-A	0.315675	0.128711	2.45259	0.0141831	0.145143	No	OK	347.866	305.519	390.213	314.408	275.04	327.111	377.614	426.651	366.374
Thap2	66816	THAP domain containing, apoptosis associated protein 2	-0.244919	0.0999203	-2.45114	0.0142403	0.145641	No	OK	830.113	904.536	755.689	884.271	899.654	929.683	834.263	694.488	738.316
Chrng	11449	cholinergic receptor, nicotinic, gamma polypeptide	0.507413	0.207362	2.44699	0.0144054	0.147152	No	OK	87.6153	56.1258	119.105	41.266	28.3438	98.7675	66.9606	102.156	188.198
Pdxk	216134	pyridoxal (pyridoxine, vitamin B6) kinase	-0.287346	0.117439	-2.44678	0.014414	0.147152	No	OK	674.689	747.539	601.838	788.967	763.184	690.466	653.14	506.487	645.887
Klhl8	246293	kelch-like 8	-0.255067	0.104275	-2.4461	0.0144412	0.147341	No	OK	1309.34	1433.92	1184.77	1326.41	1513.77	1461.58	1098.81	1367.51	1087.99
Gimap9	317758	GTPase, IMAP family member 9	0.459658	0.188012	2.44484	0.0144917	0.147769	No	OK	111.603	87.2	136.006	95.3048	82.932	83.3634	148.191	167.398	92.4287
Tacc3	21335	transforming, acidic coiled-coil containing protein 3	-0.279989	0.114605	-2.44308	0.0145625	0.148384	No	OK	1518.06	1678.38	1357.75	1593.65	1973.57	1467.92	1198.7	1358.93	1515.61
Ift172	67661	intraflagellar transport 172	-0.20321	0.0831981	-2.44248	0.0145866	0.14847	No	OK	2315.29	2484.51	2146.07	2476.94	2537.3	2439.28	2160.3	1953.84	2324.08
Crhr2	12922	corticotropin releasing hormone receptor 2	0.506313	0.207347	2.44186	0.0146117	0.148557	No	OK	28.4174	18.1923	38.6426	11.7903	14.6968	28.0898	34.0292	42.9226	38.9759
Plet1os	69631	placenta expressed transcript 1, opposite strand	0.504701	0.206689	2.44184	0.0146126	0.148557	No	OK	44.9754	31.1292	58.8216	32.4233	28.3438	32.6205	59.2766	81.553	35.6351
Dynlt3	67117	dynein light chain Tctex-type 3	0.239014	0.0979837	2.43932	0.0147148	0.149507	No	OK	973.321	888.427	1058.22	865.603	908.052	891.626	1024.17	1176.08	974.398
Thada	240174	thyroid adenoma associated	-0.238344	0.0977356	-2.43866	0.0147419	0.149694	No	OK	1677.09	1823.07	1531.12	1776.4	1843.4	1849.4	1600.47	1309.14	1683.76
Adora2b	11541	adenosine A2b receptor	0.488991	0.200574	2.43795	0.0147707	0.149857	No	OK	19.6603	11.0029	28.3178	9.82524	10.4977	12.6857	16.4657	20.6029	47.8847
Atg10	66795	autophagy related 10	0.365569	0.149957	2.43783	0.0147757	0.149857	No	OK	188.338	160.424	216.251	170.959	155.366	154.947	226.129	226.631	195.993
Nacc2	67991	nucleus accumbens associated 2, BEN and BTB (POZ) domain containing	-0.290632	0.119234	-2.43749	0.0147897	0.149872	No	OK	1359.87	1509.07	1210.68	1411.89	1536.87	1578.47	1384.22	946.015	1301.8
Spata6	67946	spermatogenesis associated 6	-0.329844	0.135336	-2.43722	0.0148008	0.149872	No	OK	470.897	531.856	409.938	560.039	561.628	473.903	334.803	409.482	485.529
Wdr35	74682	WD repeat domain 35	-0.200144	0.0821315	-2.43688	0.0148147	0.149897	No	OK	1470.62	1576.39	1364.85	1497.37	1619.8	1611.99	1386.41	1300.56	1407.59
Bod1l	665775	biorientation of chromosomes in cell division 1-like	-0.290771	0.1194	-2.43526	0.014881	0.150478	No	OK	4139.44	4595.62	3683.26	4577.58	4657.84	4551.46	4460.01	2808	3781.78
Bcr	110279	breakpoint cluster region	-0.197959	0.0813069	-2.43471	0.0149036	0.150618	No	OK	4575.24	4900.89	4249.6	4652.25	5076.7	4973.71	4496.24	3852.74	4399.83
Pacs2	217893	phosphofurin acidic cluster sorting protein 2	-0.167942	0.0689878	-2.43437	0.0149176	0.15067	No	OK	4919.63	5213.38	4625.88	5244.71	5234.16	5161.28	4745.42	4373.82	4758.41
H2afj	232440	H2A histone family, member J	0.366407	0.150607	2.43287	0.0149796	0.151117	No	OK	669.289	569.836	768.742	696.609	515.438	497.462	622.404	988.937	694.885
Fkbp5	14229	FK506 binding protein 5	0.222247	0.091361	2.43263	0.0149896	0.151128	No	OK	2286.42	2102	2470.84	1995.51	2357.79	1952.7	2368.87	2637.17	2406.49
Cdk1	12534	cyclin-dependent kinase 1	-0.292717	0.120349	-2.43223	0.0150061	0.151143	No	OK	1540.45	1712.18	1368.73	1641.8	2025.01	1469.73	1177.85	1361.51	1566.83
Pdlim1	54132	PDZ and LIM domain 1 (elfin)	0.468549	0.192647	2.43217	0.0150088	0.151143	No	OK	110.166	84.4897	135.842	93.3398	57.7374	102.392	161.364	145.937	100.224
Klf8	245671	Kruppel-like factor 8	-0.455633	0.187368	-2.43176	0.0150258	0.151225	No	OK	160.857	195.489	126.225	199.452	179.511	207.502	104.283	88.4206	185.971
Sh3rf2	269016	SH3 domain containing ring finger 2	0.407437	0.167585	2.43122	0.0150481	0.151342	No	OK	134.998	111.115	158.88	110.043	115.475	107.829	172.341	133.919	170.381
5830432E09Rik	67765	RIKEN cDNA 5830432E09 gene	-0.485561	0.19974	-2.43096	0.0150588	0.151342	No	OK	15.7322	22.722	8.74246	14.7379	26.2443	27.1837	12.0749	8.58453	5.56799
Th	21823	tyrosine hydroxylase	-0.481318	0.198164	-2.42889	0.0151451	0.152066	No	OK	13.2579	19.2681	7.24783	22.598	18.8959	16.3102	7.684	5.15072	8.90879
Rnf144b	218215	ring finger protein 144B	0.499847	0.205966	2.42685	0.0152306	0.152835	No	OK	125.445	87.7598	163.129	72.7068	88.1808	102.392	97.6966	102.156	289.536
Mgat3	17309	mannoside acetylglucosaminyltransferase 3	0.205777	0.0848341	2.42564	0.0152816	0.153257	No	OK	1575.46	1458.17	1692.76	1510.14	1444.49	1419.9	1575.22	1683.43	1819.62
Gltscr1	243842	glioma tumor suppressor candidate region gene 1	-0.230141	0.0949386	-2.4241	0.0153464	0.153815	No	OK	2728.25	2957.13	2499.37	2896.48	2913.12	3061.79	2786	2145.27	2566.84
Myo5a	17918	myosin VA	-0.288677	0.119121	-2.4234	0.0153761	0.154023	No	OK	2949.85	3272.11	2627.59	3245.28	3270.04	3301.01	2971.51	1973.58	2937.67
Fgd6	13998	FYVE, RhoGEF and PH domain containing 6	0.276236	0.114049	2.42209	0.0154316	0.154489	No	OK	1401.14	1254.9	1547.37	1160.36	1312.21	1292.13	1770.61	1256.77	1614.72
Lypla2	26394	lysophospholipase 2	0.233309	0.096349	2.4215	0.0154564	0.154633	No	OK	2312.44	2115.39	2509.49	2122.25	2102.69	2121.24	2238.24	2901.57	2388.67
AI429214	621080	expressed sequence AI429214	0.333255	0.137634	2.42132	0.0154642	0.154633	No	OK	304.077	264.143	344.01	258.404	234.099	299.927	317.24	375.144	339.647
Glcci1	170772	glucocorticoid induced transcript 1	-0.365602	0.151067	-2.42013	0.0155149	0.155048	No	OK	253.307	290.76	215.854	315.39	268.742	288.147	260.158	180.275	207.129
Rspo3	72780	R-spondin 3	0.420058	0.173712	2.41813	0.0156006	0.155814	No	OK	147.482	119.885	175.08	147.379	94.4794	117.796	167.95	157.955	199.334
Fblim1	74202	filamin binding LIM protein 1	0.200727	0.0830451	2.41709	0.0156451	0.156122	No	OK	3256.25	3019.72	3492.78	2814.93	2907.87	3336.35	3610.38	3385.74	3482.22
Tnk1	83813	tyrosine kinase, non-receptor, 1	-0.281498	0.116474	-2.41684	0.0156559	0.156122	No	OK	505.554	559.337	451.772	620.955	507.04	550.017	472.017	460.131	423.167
Gnptab	432486	N-acetylglucosamine-1-phosphate transferase, alpha and beta subunits	-0.25915	0.107263	-2.41603	0.0156909	0.156349	No	OK	1941.11	2127.51	1754.7	2128.15	2133.14	2121.24	1795.86	1437.05	2031.2
Fam118b	109229	family with sequence similarity 118, member B	0.234921	0.0972569	2.41547	0.015715	0.156484	No	OK	921.745	842.757	1000.73	841.04	834.568	852.662	944.035	1108.26	949.899
Pdk1	228026	pyruvate dehydrogenase kinase, isoenzyme 1	-0.223568	0.0925861	-2.4147	0.0157481	0.156645	No	OK	2213.87	2393.82	2033.92	2433.71	2348.34	2399.42	1940.76	1841.38	2319.63
Recql4	79456	RecQ protein-like 4	-0.323464	0.134002	-2.41388	0.0157837	0.156782	No	OK	366.947	413.686	320.207	361.569	480.795	398.694	310.653	345.956	304.012
Anks1	224650	ankyrin repeat and SAM domain containing 1	-0.193939	0.0803448	-2.41383	0.0157859	0.156782	No	OK	3577.08	3825.9	3328.26	3861.32	3704.64	3911.74	3436.94	3016.6	3531.22
Fgf17	14171	fibroblast growth factor 17	-0.454548	0.188316	-2.41375	0.0157895	0.156782	No	OK	73.5137	89.4666	57.5609	91.3747	81.8822	95.143	55.9835	53.2241	63.4751
Ptbp3	230257	polypyrimidine tract binding protein 3	-0.246431	0.102123	-2.41308	0.0158184	0.156888	No	OK	2542.12	2772.89	2311.34	2662.64	2986.6	2669.44	2424.85	1940.1	2569.07
Stk35	67333	serine/threonine kinase 35	-0.197421	0.0818189	-2.4129	0.0158263	0.156888	No	OK	1713	1834.34	1591.67	1861.88	1823.45	1817.68	1687.19	1473.1	1614.72
Cep192	70799	centrosomal protein 192	-0.307018	0.127248	-2.41275	0.0158325	0.156888	No	OK	1594.19	1782.04	1406.34	1782.3	1821.35	1742.48	1686.09	1039.59	1493.34
Eif4ebp1	13685	eukaryotic translation initiation factor 4E binding protein 1	0.338374	0.14025	2.41265	0.0158369	0.156888	No	OK	249.576	216.015	283.137	236.788	211.004	200.253	271.136	268.696	309.58
Fscn2	238021	fascin actin-bundling protein 2	0.498445	0.206663	2.41188	0.0158706	0.157083	No	OK	33.6092	23.2843	43.9342	18.668	23.095	28.0898	38.42	45.498	47.8847
Alox8	11688	arachidonate 8-lipoxygenase	-0.496755	0.205971	-2.41178	0.015875	0.157083	No	OK	20.29	28.0634	12.5165	24.5631	25.1945	34.4327	12.0749	15.4521	10.0224
Sgcd	24052	sarcoglycan, delta (dystrophin-associated glycoprotein)	-0.460158	0.190824	-2.41142	0.0158904	0.157144	No	OK	124.532	186.352	62.7115	182.749	220.452	155.853	49.3972	24.0367	114.701
Enpep	13809	glutamyl aminopeptidase	-0.226652	0.0940315	-2.41038	0.0159358	0.157501	No	OK	4589.46	4970.1	4208.83	5488.38	4357.6	5064.33	4052.76	4578.13	3995.59
Wrn	22427	Werner syndrome homolog (human)	-0.254167	0.105495	-2.40928	0.0159841	0.157861	No	OK	677.172	740.655	613.689	787.984	725.392	708.589	636.675	556.277	648.114
Zfp579	68490	zinc finger protein 579	0.216143	0.0897183	2.40913	0.0159908	0.157861	No	OK	3063.63	2823.38	3303.89	2901.39	2666.42	2902.31	3175.69	3713.67	3022.31
Crhbp	12919	corticotropin releasing hormone binding protein	0.475007	0.197318	2.40732	0.0160702	0.158554	No	OK	21.2121	11.6523	30.7718	17.6854	13.647	3.62449	20.8566	48.0733	23.3856
Klhl41	228003	kelch-like 41	0.482382	0.200457	2.40641	0.0161103	0.158857	No	OK	15.0035	8.46533	21.5416	8.84271	8.39817	8.15511	29.6383	17.1691	17.8176
Ccser2	72972	coiled-coil serine rich 2	-0.268685	0.111676	-2.40592	0.0161317	0.158933	No	OK	1952.7	2148.58	1756.83	1933.61	2202.42	2309.71	1745.37	1470.53	2054.59
Cops7a	26894	COP9 signalosome subunit 7A	0.197647	0.0821683	2.40539	0.0161553	0.158933	No	OK	2156.02	2002.81	2309.24	1960.13	2123.69	1924.61	2141.64	2398.52	2387.55
Slmo1	225655	slowmo homolog 1 (Drosophila)	-0.492858	0.204949	-2.40478	0.0161823	0.159107	No	OK	50.9108	70.8329	30.9888	77.6194	104.977	29.9021	14.2703	27.4705	51.2255
Leng9	243813	leukocyte receptor cluster (LRC) member 9	0.42929	0.17855	2.40432	0.0162025	0.159122	No	OK	110.234	88.9217	131.547	102.182	90.2804	74.3021	139.41	141.645	113.587
Plpp6	74411	phospholipid phosphatase 6	0.248257	0.103272	2.4039	0.0162211	0.159213	No	OK	737.387	669.79	804.984	730.015	615.166	664.189	795.843	850.727	768.383
Sox21	223227	SRY (sex determining region Y)-box 21	0.254018	0.105687	2.40349	0.0162396	0.159273	No	OK	1412.92	1279.71	1546.14	1489.51	1112.76	1236.86	1464.35	1625.05	1549.02
Zfand3	21769	zinc finger, AN1-type domain 3	0.21231	0.0883426	2.40325	0.01625	0.159273	No	OK	3882.16	3583.34	4180.98	3382.83	3618.56	3748.63	3717.96	4583.28	4241.7
Slitrk4	245446	SLIT and NTRK-like family, member 4	-0.348545	0.145038	-2.40313	0.0162552	0.159273	No	OK	334.557	380.91	288.205	411.677	349.574	381.478	345.78	232.641	286.195
Otol1	229389	otolin 1	0.269229	0.112045	2.40287	0.016267	0.159297	No	OK	6586.86	5921.36	7252.37	4784.89	6276.58	6702.6	8064.91	6555.14	7137.05
Adam23	23792	a disintegrin and metallopeptidase domain 23	0.253837	0.105677	2.402	0.0163059	0.159403	No	OK	3101.34	2808.44	3394.25	2577.16	2662.22	3185.93	3928.72	3147.09	3106.94
Arpp21	74100	cyclic AMP-regulated phosphoprotein, 21	0.432045	0.179912	2.40143	0.0163313	0.15956	No	OK	175.423	140.898	209.947	102.182	143.819	176.694	221.738	245.517	162.585
Rufy4	435626	RUN and FYVE domain containing 4	0.495882	0.206585	2.40038	0.0163783	0.159922	No	OK	48.0626	33.5103	62.6149	50.1087	24.1447	26.2776	47.2017	73.8269	66.8159
P2ry1	18441	purinergic receptor P2Y, G-protein coupled 1	-0.464806	0.193655	-2.40018	0.0163871	0.159922	No	OK	70.831	87.3621	54.2998	95.3048	99.7283	67.0532	57.0812	52.3656	53.4527
Rala	56044	v-ral simian leukemia viral oncogene A (ras related)	0.185241	0.0772289	2.3986	0.0164577	0.160519	No	OK	2352.5	2196.79	2508.21	2173.34	2282.2	2134.83	2410.58	2666.35	2447.69
Hdc	15186	histidine decarboxylase	-0.496908	0.207331	-2.39669	0.0165438	0.161087	No	OK	36.5663	49.3735	23.759	54.0388	65.0858	28.996	25.2474	13.7352	32.2943
Slc1a1	20510	solute carrier family 1 (neuronal/epithelial high affinity glutamate transporter, system Xag), member 1	0.433662	0.180943	2.39668	0.0165443	0.161087	No	OK	10.7559	4.68342	16.8283	5.89514	0	8.15511	17.5634	12.8768	20.0448
Mpzl2	14012	myelin protein zero-like 2	-0.256343	0.106971	-2.39638	0.0165577	0.161126	No	OK	1359.84	1488.76	1230.92	1512.1	1498.02	1456.14	1353.48	1012.97	1326.3
Cpne3	70568	copine III	-0.246993	0.103127	-2.39503	0.0166191	0.161631	No	OK	1751.96	1911.19	1592.74	1883.5	1900.09	1949.98	1757.44	1320.3	1700.46
Nhsl2	100042480	NHS-like 2	-0.47911	0.200096	-2.3944	0.0166475	0.1617	No	OK	963.319	1210.22	716.419	1238.96	1314.31	1077.38	857.315	437.811	854.13
Map4	17758	microtubule-associated protein 4	-0.257012	0.107341	-2.39434	0.0166504	0.1617	No	OK	6983.15	7650.92	6315.38	7698.07	7986.66	7268.02	5646.64	5624.58	7674.92
Cdc7	12545	cell division cycle 7 (S. cerevisiae)	-0.266873	0.111464	-2.39424	0.0166546	0.1617	No	OK	892.383	981.454	803.312	994.314	1086.51	863.536	886.954	724.534	798.45
Hmha1	70719	histocompatibility (minor) HA-1	-0.429665	0.179529	-2.39329	0.016698	0.162029	No	OK	232.174	277.395	186.952	283.949	318.081	230.155	154.778	139.928	266.15
Trp53inp2	68728	transformation related protein 53 inducible nuclear protein 2	0.176042	0.0735791	2.39255	0.0167318	0.162264	No	OK	2781.47	2605.73	2957.22	2525.09	2598.18	2693.91	3000.05	2811.43	3060.17
Mlxipl	58805	MLX interacting protein-like	0.338771	0.141616	2.39219	0.0167484	0.162283	No	OK	256.671	222.021	291.321	221.068	245.647	199.347	296.383	263.545	314.035
Ralgapa2	241694	Ral GTPase activating protein, alpha subunit 2 (catalytic)	-0.238543	0.0997934	-2.39037	0.0168315	0.162953	No	OK	6708	7296.98	6119.03	7316.85	6668.15	7905.93	7067.09	5840.05	5449.95
C1galt1c1	59048	C1GALT1-specific chaperone 1	0.323396	0.135395	2.38854	0.0169156	0.163674	No	OK	505.247	441.766	568.729	473.576	456.651	395.07	500.558	694.488	511.142
Mastl	67121	microtubule associated serine/threonine kinase-like	-0.34497	0.144469	-2.38785	0.0169473	0.163888	No	OK	264.242	300.462	228.022	303.6	315.981	281.804	254.67	188.86	240.537
Prpsap1	67763	phosphoribosyl pyrophosphate synthetase-associated protein 1	0.19292	0.0808196	2.38705	0.0169844	0.164154	No	OK	3356.01	3123.22	3588.79	3049.75	3030.69	3289.23	3522.57	3889.65	3354.16
Triobp	110253	TRIO and F-actin binding protein	-0.17656	0.0739749	-2.38675	0.016998	0.164192	No	OK	3586.96	3813.38	3360.53	4016.56	3825.37	3598.22	3432.55	3238.08	3410.95
Kcnq5	226922	potassium voltage-gated channel, subfamily Q, member 5	-0.467062	0.195929	-2.38384	0.0171332	0.165329	No	OK	212.375	262.764	161.986	276.089	266.642	245.56	126.237	93.5713	266.15
Slc35d1	242585	solute carrier family 35 (UDP-glucuronic acid/UDP-N-acetylgalactosamine dual transporter), member D1	0.299862	0.125796	2.38371	0.0171391	0.165329	No	OK	773.678	684.018	863.338	676.959	659.257	715.838	792.55	733.977	1063.49
Wdhd1	218973	WD repeat and HMG-box DNA binding protein 1	-0.311688	0.130764	-2.38359	0.0171448	0.165329	No	OK	793.659	889.368	697.951	848.9	1030.88	788.328	681.681	580.314	831.858
Eif3e	16341	eukaryotic translation initiation factor 3, subunit E	-0.205339	0.0861653	-2.38308	0.0171685	0.165464	No	OK	5151.65	5535.88	4767.42	5468.73	5859.83	5279.08	4367.81	5294.08	4640.36
Otx1	18423	orthodenticle homeobox 1	0.208777	0.0876529	2.38187	0.0172252	0.165917	No	OK	1480.55	1368.28	1592.83	1361.78	1259.73	1483.32	1568.63	1650.8	1559.04
Trappc8	75964	trafficking protein particle complex 8	-0.231318	0.0971255	-2.38165	0.0172355	0.165922	No	OK	2027.41	2198.86	1855.97	2126.18	2294.8	2175.6	2084.56	1603.59	1879.75
Fam214b	230088	family with sequence similarity 214, member B	0.220228	0.0925206	2.38031	0.0172979	0.166326	No	OK	1234.94	1135.51	1334.37	1215.38	1014.08	1177.05	1301.89	1353.78	1347.45
Ahdc1	230793	AT hook, DNA binding motif, containing 1	-0.191745	0.0805561	-2.38026	0.0173002	0.166326	No	OK	6066.04	6484.05	5648.04	6579.96	6415.15	6457.04	6095.61	5081.18	5767.33
Fundc2	67391	FUN14 domain containing 2	0.341164	0.143342	2.38007	0.0173094	0.166326	No	OK	525.856	454.022	597.69	424.45	461.9	475.715	463.236	572.588	757.247
Kalrn	545156	kalirin, RhoGEF kinase	-0.303939	0.127718	-2.37976	0.017324	0.166326	No	OK	1524.49	1702.44	1346.54	1737.1	1671.24	1698.98	1369.95	1010.4	1659.26
Stil	20460	Scl/Tal1 interrupting locus	-0.384987	0.161779	-2.37971	0.0173262	0.166326	No	OK	337.907	392.488	283.326	339.953	458.75	378.76	276.624	210.321	363.033
Ccdc80	67896	coiled-coil domain containing 80	0.181991	0.0764942	2.37915	0.0173525	0.166484	No	OK	3151.46	2946.38	3356.53	2878.79	2965.6	2994.74	3228.38	3621.81	3219.41
Ermard	381062	ER membrane associated RNA degradation	-0.290879	0.122322	-2.37798	0.0174077	0.16692	No	OK	451.547	501.933	401.161	513.86	468.198	523.739	418.229	437.811	347.443
9030025P20Rik	100041574	RIKEN cDNA 9030025P20 gene	-0.290879	0.122322	-2.37798	0.0174077	0.16692	No	OK	451.547	501.933	401.161	513.86	468.198	523.739	418.229	437.811	347.443
Gm3435	100041621	predicted gene 3435	-0.290879	0.122322	-2.37798	0.0174077	0.16692	No	OK	451.547	501.933	401.161	513.86	468.198	523.739	418.229	437.811	347.443
Dhcr24	74754	24-dehydrocholesterol reductase	-0.165294	0.0695539	-2.37649	0.0174781	0.167501	No	OK	2788.03	2952.17	2623.88	3035.02	2864.83	2956.68	2581.83	2618.28	2671.52
Tshz3	243931	teashirt zinc finger family member 3	-0.482297	0.20298	-2.37609	0.0174974	0.167592	No	OK	124.119	157.412	90.8266	146.396	202.606	123.233	79.0355	49.7903	143.654
Gda	14544	guanine deaminase	0.490265	0.20637	2.37566	0.0175174	0.167689	No	OK	34.1479	24.0187	44.2771	25.5456	22.0452	24.4653	39.5177	53.2241	40.0895
Neil3	234258	nei like 3 (E. coli)	-0.381391	0.160557	-2.37543	0.0175288	0.167704	No	OK	195.614	226.732	164.495	241.701	224.651	213.845	151.485	138.211	203.788
Reep5	13476	receptor accessory protein 5	0.23361	0.0984668	2.37248	0.0176692	0.168745	No	OK	1668.83	1525.33	1812.34	1487.54	1492.78	1595.68	1577.42	1813.91	2045.68
Ulk4	209012	unc-51-like kinase 4	-0.315617	0.13304	-2.37234	0.0176758	0.168745	No	OK	307.077	344.995	269.159	325.215	326.479	383.29	265.647	290.157	251.673
Hsbp1l1	66255	heat shock factor binding protein 1-like 1	0.487348	0.205432	2.37231	0.0176772	0.168745	No	OK	18.882	11.6803	26.0838	10.8078	11.5475	12.6857	30.736	27.4705	20.0448
Ppp2r2c	269643	protein phosphatase 2, regulatory subunit B, gamma	-0.479243	0.202044	-2.37197	0.0176936	0.168777	No	OK	45.6506	57.8067	33.4945	59.9339	54.5881	58.898	35.1269	38.6304	26.7264
Adgrb1	107831	adhesion G protein-coupled receptor B1	0.395664	0.166818	2.37183	0.0177003	0.168777	No	OK	133.578	110.669	156.487	100.217	111.276	120.514	160.266	139.928	169.267
Pcdhb16	93887	protocadherin beta 16	-0.369291	0.155786	-2.37051	0.0177638	0.169287	No	OK	440.694	507.474	373.914	542.353	394.714	585.356	408.35	282.431	430.963
Laptm4a	17775	lysosomal-associated protein transmembrane 4A	0.217814	0.0919331	2.36926	0.0178236	0.16975	No	OK	6383.77	5876.88	6890.65	5888.26	5945.91	5796.47	5901.31	7138.03	7632.6
Mbd2	17191	methyl-CpG binding domain protein 2	0.215745	0.0910667	2.36908	0.0178323	0.16975	No	OK	1674.36	1543.42	1805.31	1626.08	1558.91	1445.27	1647.67	1967.57	1800.69
Tm2d3	68634	TM2 domain containing 3	0.294494	0.124334	2.36858	0.0178567	0.169888	No	OK	610.342	542.03	678.655	537.44	545.881	542.768	609.232	819.822	606.911
Enpp3	209558	ectonucleotide pyrophosphatase/phosphodiesterase 3	-0.29629	0.125116	-2.36812	0.0178785	0.169968	No	OK	384.159	427.66	340.658	397.922	461.9	423.16	375.418	312.477	334.079
Htt	15194	huntingtin	-0.278495	0.117634	-2.36746	0.0179106	0.170116	No	OK	3490.54	3857.63	3123.45	3984.13	3575.52	4013.22	3670.76	2412.25	3287.34
Gal	14419	galanin	0.447744	0.189167	2.36693	0.0179364	0.170171	No	OK	14.2527	7.08195	21.4234	3.93009	7.3484	9.96736	7.684	23.1782	33.4079
Ndufs6	407785	NADH dehydrogenase (ubiquinone) Fe-S protein 6	0.291387	0.123254	2.36412	0.0180731	0.171372	No	OK	888.171	789.914	986.428	796.827	833.519	739.397	839.752	1205.27	914.264
Egr3	13655	early growth response 3	0.487462	0.206213	2.36388	0.0180848	0.171388	No	OK	58.1023	36.5222	79.6823	19.6505	34.6425	55.2735	61.472	39.4888	138.086
2810013P06Rik	100503178	RIKEN cDNA 2810013P06 gene	0.288989	0.122347	2.36204	0.0181749	0.172146	No	OK	810.938	721.861	900.016	678.924	686.551	800.107	816.7	1078.22	805.132
Brca2	12190	breast cancer 2, early onset	-0.277954	0.117726	-2.36102	0.0182246	0.172458	No	OK	1053.81	1164.07	943.554	1117.13	1206.19	1168.9	1115.28	766.598	948.786
Mtss1l	244654	metastasis suppressor 1-like	-0.18043	0.0764242	-2.3609	0.0182306	0.172458	No	OK	7151.07	7613.02	6689.12	7585.08	7551.01	7702.96	6697.16	6158.54	7211.66
A430105I19Rik	214239	RIKEN cDNA A430105I19 gene	-0.355196	0.15048	-2.36042	0.0182543	0.172515	No	OK	259.063	296.579	221.547	282.967	262.443	344.327	242.595	236.074	185.971
4930453N24Rik	67609	RIKEN cDNA 4930453N24 gene	0.27326	0.115827	2.35921	0.0183139	0.172982	No	OK	578.408	519.238	637.578	498.14	578.424	481.152	646.554	689.337	576.844
Rtel1	269400	regulator of telomere elongation helicase 1	-0.202875	0.0860365	-2.35801	0.0183733	0.173352	No	OK	1620.35	1739.2	1501.49	1749.87	1827.65	1640.08	1609.25	1413.01	1482.2
Ckap5	75786	cytoskeleton associated protein 5	-0.241001	0.102226	-2.35753	0.0183969	0.173478	No	OK	6529.28	7110.29	5948.26	6738.15	7903.73	6689.01	6143.91	5057.14	6643.73
Rap1gap2	380711	RAP1 GTPase activating protein 2	0.323733	0.137351	2.35699	0.0184239	0.173637	No	OK	251.342	219.137	283.548	209.278	228.85	219.282	302.969	259.253	288.422
Sox2	20674	SRY (sex determining region Y)-box 2	0.191474	0.0812823	2.35566	0.0184896	0.174145	No	OK	2561.09	2384.33	2737.85	2350.2	2253.86	2548.93	2822.22	2831.18	2560.16
Spp1	20750	secreted phosphoprotein 1	0.4075	0.173	2.35549	0.0184982	0.174145	No	OK	440.016	180.145	699.886	112.99	249.846	177.6	964.891	164.823	969.944
Tmem178b	434008	transmembrane protein 178B	-0.48866	0.207506	-2.35492	0.0185265	0.17419	No	OK	55.0202	72.2946	37.7459	56.9864	69.2849	90.6124	27.4429	22.3198	63.4751
Arhgef11	213498	Rho guanine nucleotide exchange factor (GEF) 11	-0.254393	0.108037	-2.35468	0.0185388	0.17419	No	OK	2276.6	2491.67	2061.54	2410.13	2586.64	2478.25	2358.99	1669.69	2155.93
Slc35e4	103710	solute carrier family 35, member E4	0.442355	0.187869	2.35459	0.0185431	0.17419	No	OK	230.776	181.771	279.781	167.029	175.312	202.972	166.853	262.686	409.804
Syt9	60510	synaptotagmin IX	-0.357374	0.151778	-2.35458	0.0185439	0.17419	No	OK	316.687	363.037	270.338	311.46	445.103	332.547	236.009	260.97	314.035
Gpr3	14748	G-protein coupled receptor 3	0.425242	0.180634	2.35416	0.0185648	0.17429	No	OK	10.7414	4.78223	16.7006	7.86019	1.04977	5.43674	8.78172	14.5937	26.7264
Tmem185b	226351	transmembrane protein 185B	0.300947	0.127898	2.35303	0.018621	0.174626	No	OK	351.315	310.302	392.328	344.866	289.737	296.302	414.936	362.267	399.782
Trp53cor1	100504267	tumor protein p53 pathway corepressor 1	-0.472691	0.201133	-2.35014	0.0187662	0.175697	No	OK	50.6385	63.624	37.6529	67.7941	65.0858	57.9919	30.736	34.3381	47.8847
Gad1os	68986	glutamate decarboxylase 1, opposite strand	-0.483075	0.205724	-2.34817	0.0188658	0.176463	No	OK	20.271	27.9351	12.6068	22.598	36.742	24.4653	10.9771	14.5937	12.2496
Hdhd3	72748	haloacid dehalogenase-like hydrolase domain containing 3	0.455163	0.193851	2.348	0.0188743	0.176463	No	OK	90.6317	69.7911	111.472	87.4446	56.6877	65.2409	143.801	89.2791	101.337
Plcd3	72469	phospholipase C, delta 3	0.354137	0.150831	2.34791	0.018879	0.176463	No	OK	237.578	203.454	271.702	204.365	185.81	220.188	257.963	321.061	236.083
Lgals1	16852	lectin, galactose binding, soluble 1	0.43931	0.187146	2.34742	0.018904	0.1766	No	OK	3885.38	3072.05	4698.71	3274.75	3383.41	2557.99	3295.34	5878.68	4922.1
Idh3g	15929	isocitrate dehydrogenase 3 (NAD+), gamma	0.210568	0.0897252	2.34681	0.018935	0.176723	No	OK	2157.98	1993.28	2322.68	2027.93	1955.72	1996.19	2068.09	2573.64	2326.31
Klhl35	72184	kelch-like 35	0.379919	0.161892	2.34675	0.018938	0.176723	No	OK	219.71	184.651	254.769	157.204	191.058	205.69	255.768	304.751	203.788
Lum	17022	lumican	-0.24636	0.105075	-2.34462	0.0190466	0.177639	No	OK	16212.4	17695.7	14729.1	18382	18400.4	16304.8	12921.2	17419.7	13846.5
Cacng7	81904	calcium channel, voltage-dependent, gamma subunit 7	-0.221295	0.0944278	-2.34354	0.0191019	0.178008	No	OK	1832.45	1980.9	1684	2023.02	2117.39	1802.28	1544.48	1653.38	1854.14
Tc2n	74413	tandem C2 domains, nuclear	-0.401176	0.171206	-2.34323	0.0191174	0.178008	No	OK	110.714	130.203	91.2255	133.623	136.47	120.514	91.1103	90.1375	92.4287
Pou3f3	18993	POU domain, class 3, transcription factor 3	-0.258776	0.110452	-2.34288	0.0191354	0.178038	No	OK	4884.64	5357.61	4411.67	5446.13	6195.75	4430.94	4168.02	4113.7	4953.28
Slc31a1	20529	solute carrier family 31, member 1	0.201252	0.0859037	2.34276	0.0191415	0.178038	No	OK	1604.19	1487.04	1721.34	1596.6	1445.54	1418.99	1676.21	1655.96	1831.87
Fndc3c1	333564	fibronectin type III domain containing 3C1	-0.393943	0.168191	-2.34224	0.0191685	0.178192	No	OK	458.275	536.161	380.39	541.371	666.605	400.507	367.734	278.997	494.438
Serpinh1	12406	serine (or cysteine) peptidase inhibitor, clade H, member 1	0.315699	0.134833	2.34142	0.0192106	0.178443	No	OK	32091	28122.5	36059.6	26401.4	30861.2	27104.9	27815	33826.5	46537.3
Rnasel	24014	ribonuclease L (2', 5'-oligoisoadenylate synthetase-dependent)	-0.335269	0.143197	-2.34131	0.0192165	0.178443	No	OK	372.504	422.264	322.745	466.699	410.461	389.633	398.47	293.591	276.172
Zc3h12c	244871	zinc finger CCCH type containing 12C	-0.354551	0.151466	-2.34079	0.0192428	0.17859	No	OK	471.721	539.721	403.721	408.73	601.519	608.915	475.31	330.504	405.35
Mpeg1	17476	macrophage expressed gene 1	-0.471085	0.201342	-2.33972	0.0192981	0.179006	No	OK	54.3471	76.7911	31.9031	105.13	100.778	24.4653	18.6612	18.0275	59.0207
Tmem47	192216	transmembrane protein 47	0.214783	0.091854	2.33831	0.0193712	0.179485	No	OK	1546.33	1424.95	1667.71	1344.09	1346.86	1583.9	1742.07	1680.85	1580.2
Kif16b	16558	kinesin family member 16B	-0.22891	0.0979117	-2.33793	0.019391	0.179485	No	OK	1608.7	1743.23	1474.18	1718.43	1781.46	1729.79	1542.29	1261.07	1619.17
Zfpm2	22762	zinc finger protein, multitype 2	0.398761	0.170566	2.33787	0.0193939	0.179485	No	OK	263.554	217.488	309.621	204.365	255.094	193.004	270.038	241.225	417.599
Map2	17756	microtubule-associated protein 2	-0.277226	0.118589	-2.33771	0.0194024	0.179485	No	OK	1803.72	1992.53	1614.91	1951.29	2029.21	1997.1	1683.89	1249.91	1910.93
Cep128	75216	centrosomal protein 128	-0.331539	0.141891	-2.33658	0.0194608	0.179928	No	OK	419.274	474.697	363.851	446.066	578.424	399.601	336.998	342.523	412.031
Psd4	215632	pleckstrin and Sec7 domain containing 4	-0.443888	0.190012	-2.33611	0.0194857	0.18006	No	OK	88.1017	107.095	69.1081	80.5669	130.172	110.547	66.9606	63.5255	76.8383
Acaca	107476	acetyl-Coenzyme A carboxylase alpha	-0.23334	0.0999077	-2.33556	0.0195142	0.180226	No	OK	1192.43	1294.42	1090.43	1359.81	1303.82	1219.64	1081.25	971.768	1218.28
Plxnb3	140571	plexin B3	-0.447388	0.191609	-2.3349	0.0195487	0.180447	No	OK	87.6742	107.049	68.2996	99.2349	98.6785	123.233	82.3286	74.6854	47.8847
Stxbp3	20912	syntaxin binding protein 3	0.236611	0.101418	2.33304	0.019646	0.181149	No	OK	893.437	815.444	971.429	843.005	804.125	799.201	1073.57	974.344	866.379
Kit	16590	kit oncogene	-0.477018	0.204534	-2.33222	0.0196891	0.181448	No	OK	396.763	548.822	244.704	583.619	628.813	434.033	175.634	144.22	414.259
Ctdspl	69274	CTD (carboxy-terminal domain, RNA polymerase II, polypeptide A) small phosphatase-like	0.276988	0.118809	2.33137	0.0197337	0.181761	No	OK	905.92	810.266	1001.57	884.271	806.225	740.303	1036.24	829.265	1139.21
Rnd1	223881	Rho family GTPase 1	0.483807	0.207546	2.33109	0.0197488	0.181802	No	OK	31.4032	20.8159	41.9905	31.4408	14.6968	16.3102	37.3223	35.1966	53.4527
Car11	12348	carbonic anhydrase 11	-0.42991	0.18449	-2.33027	0.0197921	0.182027	No	OK	175.804	211.169	140.439	220.085	246.696	166.727	104.283	121.042	195.993
Tubb2b	73710	tubulin, beta 2B class IIB	-0.248382	0.106628	-2.32942	0.0198369	0.182318	No	OK	2412.05	2635.69	2188.4	2525.09	2937.26	2444.72	1848.55	2467.19	2249.47
Fam221a	231946	family with sequence similarity 221, member A	-0.406752	0.174643	-2.32905	0.0198566	0.1824	No	OK	113.65	134.026	93.275	134.606	127.022	140.449	108.674	79.8361	91.3151
Adam19	11492	a disintegrin and metallopeptidase domain 19 (meltrin beta)	-0.295109	0.12688	-2.3259	0.0200239	0.183838	No	OK	630.473	702.105	558.841	774.229	762.134	569.952	611.427	511.638	553.458
Onecut2	225631	one cut domain, family member 2	-0.475409	0.204476	-2.32501	0.0200713	0.184174	No	OK	42.4444	54.1929	30.6958	60.9165	60.8868	40.7756	28.5406	33.4797	30.0672
Borcs8	72368	BLOC-1 related complex subunit 8	0.256471	0.110335	2.32447	0.0201004	0.184342	No	OK	773.019	699.346	846.693	706.435	673.953	717.65	774.987	977.778	787.314
2310045n01rik-mef2b	105980076	2310045N01Rik-mef2b readthrough	0.256471	0.110335	2.32447	0.0201004	0.184342	No	OK	773.019	699.346	846.693	706.435	673.953	717.65	774.987	977.778	787.314
Socs2	216233	suppressor of cytokine signaling 2	0.247293	0.10649	2.32221	0.0202215	0.185335	No	OK	3373.96	3063.89	3684.03	2797.24	2873.22	3521.2	3251.43	4189.25	3611.4
Ncaph	215387	non-SMC condensin I complex, subunit H	-0.230681	0.0993437	-2.32205	0.0202304	0.185335	No	OK	1692.54	1835.98	1549.11	1776.4	2027.11	1704.42	1713.53	1388.12	1545.67
Fam234a	106581	family with sequence similarity 234, member A	0.188886	0.0813674	2.3214	0.0202653	0.185555	No	OK	2744.71	2558.28	2931.14	2609.58	2470.11	2595.14	2686.11	3157.39	2949.92
Pdlim5	56376	PDZ and LIM domain 5	0.210569	0.0907479	2.32037	0.0203209	0.185923	No	OK	1302.04	1201.61	1402.47	1195.73	1136.9	1272.2	1364.46	1322.88	1520.06
Eps8l1	67425	EPS8-like 1	-0.271043	0.116825	-2.32007	0.0203368	0.185923	No	OK	606.344	668.658	544.031	712.33	580.524	713.119	509.34	594.908	527.846
Zc3h14	75553	zinc finger CCCH type containing 14	-0.157792	0.0680124	-2.32005	0.0203383	0.185923	No	OK	3497.64	3693.92	3301.37	3722.78	3757.13	3601.84	3379.86	3204.6	3319.64
Pgm2	72157	phosphoglucomutase 2	0.255025	0.109949	2.31948	0.020369	0.186105	No	OK	1353.83	1225.41	1482.25	1325.42	1267.07	1083.72	1279.94	1675.7	1491.11
Nudt7	67528	nudix (nucleoside diphosphate linked moiety X)-type motif 7	0.310978	0.134098	2.31904	0.0203931	0.186225	No	OK	267.277	234.991	299.562	240.718	234.099	230.155	284.308	327.07	287.308
Adcyap1	11516	adenylate cyclase activating polypeptide 1	-0.481067	0.207643	-2.31679	0.0205151	0.187239	No	OK	28.3647	37.5638	19.1655	33.4058	43.0406	36.2449	25.2474	18.886	13.3632
0610009B22Rik	66050	RIKEN cDNA 0610009B22 gene	0.313497	0.135332	2.3165	0.0205309	0.187253	No	OK	398.324	349.846	446.802	360.586	366.37	322.58	382.005	529.665	428.735
Gt(ROSA)26Sor	14910	gene trap ROSA 26, Philippe Soriano	0.380518	0.164348	2.31532	0.0205953	0.187479	No	OK	178.486	149.735	207.237	159.169	139.62	150.417	209.664	247.234	164.813
Chmp1b	67064	charged multivesicular body protein 1B	0.232559	0.100488	2.31431	0.0206507	0.187873	No	OK	1067.57	976.276	1158.86	1006.1	913.301	1009.42	1026.36	1265.36	1184.87
Tbrg1	21376	transforming growth factor beta regulated gene 1	0.245728	0.106192	2.314	0.0206679	0.187929	No	OK	2263.71	2057.16	2470.26	2217.56	1970.42	1983.5	2032.97	2640.6	2737.22
Lsm10	116748	U7 snRNP-specific Sm-like protein LSM10	0.33006	0.142726	2.31254	0.0207481	0.188557	No	OK	209.91	182.367	237.452	190.61	181.61	174.882	238.204	248.093	226.06
Gstt3	103140	glutathione S-transferase, theta 3	-0.314601	0.136074	-2.31199	0.020778	0.188729	No	OK	311.516	350.377	272.654	356.656	353.773	340.703	230.52	309.043	278.4
Katnal2	71206	katanin p60 subunit A-like 2	-0.315747	0.136601	-2.31146	0.0208073	0.188754	No	OK	254.935	286.678	223.192	292.792	278.189	289.053	238.204	230.924	200.448
Dyrk1a	13548	dual-specificity tyrosine-(Y)-phosphorylation regulated kinase 1a	-0.206834	0.0894861	-2.31135	0.0208136	0.188754	No	OK	3666.48	3942.1	3390.86	3447.68	4301.96	4076.65	3375.47	3268.13	3528.99
Dgkb	217480	diacylglycerol kinase, beta	0.43276	0.187233	2.31134	0.020814	0.188754	No	OK	18.895	9.40764	28.3824	10.8078	14.6968	2.71837	14.2703	16.3106	54.5663
Atp5s	68055	ATP synthase, H+ transporting, mitochondrial F0 complex, subunit S	0.326784	0.14145	2.31024	0.0208749	0.189073	No	OK	353.002	307.394	398.609	303.6	322.28	296.302	439.086	443.82	312.921
Ano1	101772	anoctamin 1, calcium activated chloride channel	0.272472	0.117942	2.31023	0.0208756	0.189073	No	OK	1724.35	1546.01	1902.69	1827.49	1262.88	1547.66	2136.15	1800.18	1771.73
Ap4m1	11781	adaptor-related protein complex AP-4, mu 1	-0.2113	0.0914679	-2.3101	0.0208824	0.189073	No	OK	1247.42	1343.2	1151.64	1322.48	1387.8	1319.32	1271.15	1079.07	1104.69
Lrig2	269473	leucine-rich repeats and immunoglobulin-like domains 2	-0.223625	0.0968199	-2.3097	0.0209046	0.189173	No	OK	1751.21	1894.16	1608.27	1867.78	1860.2	1954.51	1824.4	1411.3	1589.1
Kifc1	100502766	kinesin family member C1	-0.342033	0.148112	-2.30929	0.0209275	0.18928	No	OK	329.082	374.5	283.663	423.468	401.013	299.021	306.262	242.942	301.785
Ubxn8	108159	UBX domain protein 8	0.265196	0.114899	2.30808	0.0209948	0.189788	No	OK	594.068	534.98	653.156	604.252	512.289	488.401	609.232	698.78	651.455
Gpam	14732	glycerol-3-phosphate acyltransferase, mitochondrial	-0.246171	0.106674	-2.3077	0.0210161	0.189869	No	OK	2188.19	2387.77	1988.62	2335.46	2384.03	2443.82	2323.86	1643.08	1998.91
Zfp532	328977	zinc finger protein 532	-0.174339	0.0755714	-2.30694	0.0210582	0.19003	No	OK	8832.11	9383.28	8280.93	8971.42	9544.52	9633.91	8786.11	7708.05	8348.65
Dkk2	56811	dickkopf WNT signaling pathway inhibitor 2	-0.278881	0.120899	-2.30672	0.0210702	0.19003	No	OK	493.318	545.946	440.69	604.252	494.442	539.144	451.161	475.583	395.327
Msantd4	78100	Myb/SANT-like DNA-binding domain containing 4 with coiled-coils	0.208087	0.0902139	2.3066	0.0210773	0.19003	No	OK	1380.56	1275.95	1485.16	1407.96	1169.45	1250.45	1484.11	1501.43	1469.95
Vps13d	230895	vacuolar protein sorting 13D	-0.279689	0.121311	-2.30555	0.0211357	0.190456	No	OK	3936.69	4355.41	3517.97	4477.36	4103.56	4485.31	3805.78	2631.16	4116.97
Chmp2a	68953	charged multivesicular body protein 2A	0.251299	0.109026	2.30494	0.0211697	0.190645	No	OK	1625.75	1474.02	1777.47	1477.72	1499.07	1445.27	1559.85	2136.69	1635.88
Vps37a	52348	vacuolar protein sorting 37A	0.222723	0.0966354	2.30478	0.021179	0.190645	No	OK	2321.2	2130.92	2511.48	2232.29	1956.77	2203.69	2855.16	2289.49	2389.78
Ttf2	74044	transcription termination factor, RNA polymerase II	-0.205454	0.089165	-2.3042	0.0212116	0.190837	No	OK	1174.92	1262.45	1087.38	1254.68	1324.81	1207.86	1159.19	1024.99	1077.96
Rplp1	56040	ribosomal protein, large, P1	0.279291	0.121239	2.30363	0.0212435	0.191023	No	OK	10073.6	9001.75	11145.4	8797.52	9430.1	8777.62	8287.75	12731.7	12416.6
Gng3	14704	guanine nucleotide binding protein (G protein), gamma 3	-0.390565	0.169571	-2.30325	0.0212648	0.191038	No	OK	116.036	135.901	96.1698	132.641	142.769	132.294	92.208	103.873	92.4287
Ada	11486	adenosine deaminase	0.418188	0.181568	2.3032	0.0212676	0.191038	No	OK	91.1794	73.677	108.682	64.8466	81.8822	74.3021	98.7943	115.891	111.36
Mdm1	17245	transformed mouse 3T3 cell double minute 1	-0.222104	0.0964544	-2.30268	0.0212967	0.191199	No	OK	1212.84	1311.45	1114.23	1334.27	1294.37	1305.72	1257.98	1071.35	1013.37
8030462N17Rik	212163	RIKEN cDNA 8030462N17 gene	-0.25078	0.108947	-2.30185	0.0213436	0.191495	No	OK	802.702	877.287	728.117	789.949	872.36	969.552	749.739	658.433	776.178
Rhbdd3	279766	rhomboid domain containing 3	0.300341	0.130487	2.3017	0.0213521	0.191495	No	OK	681.492	602.523	760.46	606.217	561.628	639.723	692.658	941.722	647.001
Actg1	11465	actin, gamma, cytoplasmic 1	-0.455147	0.19781	-2.30093	0.0213955	0.191683	No	OK	1310.67	1877.02	744.329	793.879	2260.16	2577.02	1053.81	663.584	515.596
Sh3bgrl	56726	SH3-binding domain glutamic acid-rich protein like	-0.232613	0.101132	-2.30009	0.0214434	0.192011	No	OK	3595.9	3904.69	3287.11	4017.54	4184.39	3512.14	2884.79	3211.47	3765.08
Ackr4	252837	atypical chemokine receptor 4	0.446919	0.194429	2.29862	0.0215263	0.192652	No	OK	126.134	97.5865	154.681	143.448	71.3845	77.9266	189.905	130.485	143.654
B230208H11Rik	320273	RIKEN cDNA B230208H11 gene	0.473271	0.206001	2.29743	0.0215945	0.19306	No	OK	42.5557	30.5567	54.5547	37.3359	26.2443	28.0898	42.8109	72.9685	47.8847
Vnn1	22361	vanin 1	0.474045	0.206395	2.29678	0.0216312	0.193287	No	OK	61.1765	43.2842	79.0688	33.4058	29.3936	67.0532	84.524	55.7994	96.883
Rnf2	19821	ring finger protein 2	0.159696	0.069554	2.29601	0.0216755	0.193581	No	OK	2944.19	2776.2	3112.18	2763.84	2802.89	2761.87	3144.95	2989.99	3201.59
A230077H06Rik	320210	RIKEN cDNA A230077H06 gene	0.447852	0.195085	2.29568	0.0216943	0.193647	No	OK	24.2972	13.2684	35.3259	20.633	1.04977	18.1225	45.0063	30.9043	30.0672
Nlgn2	216856	neuroligin 2	0.163862	0.0713849	2.29547	0.0217059	0.19365	No	OK	8059.48	7587.23	8531.73	7608.66	7323.21	7829.81	8972.72	8101.22	8521.25
Robo2	268902	roundabout guidance receptor 2	-0.472772	0.205977	-2.29527	0.0217179	0.193655	No	OK	1492.35	2031.45	953.248	2261.77	2043.91	1788.69	719.003	549.41	1591.33
Crabp2	12904	cellular retinoic acid binding protein II	-0.269848	0.117609	-2.29446	0.0217642	0.193845	No	OK	3909.25	4309.77	3508.74	4281.84	4511.92	4135.55	3114.22	4425.32	2986.67
Stag1	20842	stromal antigen 1	-0.196049	0.0854503	-2.2943	0.0217733	0.193845	No	OK	3029.82	3244.1	2815.53	3294.4	3283.69	3154.22	2861.74	2513.55	3071.3
Bdh2	69772	3-hydroxybutyrate dehydrogenase, type 2	-0.368002	0.160501	-2.29284	0.0218574	0.194492	No	OK	282.507	326.7	238.314	276.089	350.624	353.388	221.738	303.892	189.312
Oplah	75475	5-oxoprolinase (ATP-hydrolysing)	-0.226541	0.0989258	-2.29001	0.0220208	0.195844	No	OK	762.479	825.995	698.963	849.883	760.035	868.067	669.606	716.808	710.476
Cdh18	320865	cadherin 18	-0.418875	0.183065	-2.28813	0.0221301	0.196621	No	OK	25.0137	37.985	12.0424	52.0738	48.2895	13.5919	7.684	1.71691	26.7264
Pgrmc1	53328	progesterone receptor membrane component 1	0.206598	0.0902923	2.28811	0.0221312	0.196621	No	OK	6296.43	5823.81	6769.04	5711.41	6035.14	5724.89	6124.15	7725.21	6457.76
Spdef	30051	SAM pointed domain containing ets transcription factor	0.435441	0.190333	2.28779	0.0221499	0.196678	No	OK	11.2023	5.85442	16.5501	6.87767	5.24886	5.43674	17.5634	23.1782	8.90879
Frmd4a	209630	FERM domain containing 4A	0.228748	0.0999964	2.28757	0.0221627	0.196678	No	OK	2733.11	2502.02	2964.21	2519.19	2493.21	2493.65	2907.85	2539.3	3445.47
C1qa	12259	complement component 1, q subcomponent, alpha polypeptide	-0.436962	0.19104	-2.28728	0.0221794	0.196678	No	OK	28.9231	42.6074	15.2388	53.0563	62.9863	11.7796	8.78172	6.86762	30.0672
Apold1	381823	apolipoprotein L domain containing 1	-0.456129	0.199426	-2.28721	0.0221838	0.196678	No	OK	148.672	184.847	112.497	222.05	244.597	87.894	117.455	106.448	113.587
Fkbp1b	14226	FK506 binding protein 1b	0.307917	0.134663	2.28657	0.0222212	0.19678	No	OK	304.891	268.459	341.323	263.316	272.941	269.119	326.021	390.596	307.353
2700097O09Rik	72658	RIKEN cDNA 2700097O09 gene	-0.261547	0.114392	-2.28642	0.02223	0.19678	No	OK	647.049	711.157	582.942	689.732	690.75	752.989	601.548	647.273	500.006
Nup37	69736	nucleoporin 37	-0.263668	0.115338	-2.28605	0.0222516	0.196869	No	OK	484.474	532.718	436.23	493.227	572.126	532.801	469.822	433.519	405.35
Acpp	56318	acid phosphatase, prostate	-0.448707	0.196357	-2.28516	0.0223035	0.197226	No	OK	99.0764	122.242	75.9108	124.781	106.027	135.919	54.8857	111.599	61.2479
Zfyve28	231125	zinc finger, FYVE domain containing 28	0.373639	0.163537	2.28474	0.0223279	0.19734	No	OK	146.173	122.986	169.36	125.763	121.774	121.421	189.905	173.407	144.768
Pgf	18654	placental growth factor	-0.313007	0.137079	-2.2834	0.0224069	0.197838	No	OK	809.613	910.099	709.126	994.314	945.844	790.14	721.199	862.745	543.436
Dnmt3a	13435	DNA methyltransferase 3A	-0.228393	0.100024	-2.28339	0.0224075	0.197838	No	OK	10498	11380.7	9615.37	11247.9	11217.9	11676.3	10782.9	7959.57	10103.7
Ece1	230857	endothelin converting enzyme 1	-0.154142	0.0675308	-2.28255	0.0224571	0.19789	No	OK	4084.13	4308.23	3860.03	4445.92	4146.6	4332.18	3827.73	3917.12	3835.23
Slc24a3	94249	solute carrier family 24 (sodium/potassium/calcium exchanger), member 3	-0.228093	0.099931	-2.2825	0.0224599	0.19789	No	OK	1202.4	1303.71	1101.1	1395.18	1235.58	1280.35	1187.73	1151.18	964.376
Eif1b	68969	eukaryotic translation initiation factor 1B	0.223926	0.09813	2.28193	0.0224936	0.198086	No	OK	1982.59	1820.09	2145.09	1719.42	1923.18	1817.68	1877.09	2423.41	2134.77
Dct	13190	dopachrome tautomerase	-0.398932	0.174852	-2.28154	0.0225166	0.198186	No	OK	777.365	1215.55	339.175	1128.92	1752.07	765.675	189.905	141.645	685.977
Slc46a3	71706	solute carrier family 46, member 3	-0.473575	0.207632	-2.28084	0.0225581	0.19838	No	OK	28.5866	37.6774	19.4959	35.3709	37.7918	39.8694	20.8566	12.0183	25.6128
Fam161a	73873	family with sequence similarity 161, member A	0.453804	0.198969	2.28077	0.0225619	0.19838	No	OK	59.7532	45.3833	74.1231	46.1786	48.2895	41.6817	58.1789	69.5347	94.6558
Rasl10b	276952	RAS-like, family 10, member B	0.390415	0.171245	2.27985	0.0226163	0.198755	No	OK	135.14	112.217	158.063	121.833	119.674	95.143	135.019	177.7	161.472
Lrp4	228357	low density lipoprotein receptor-related protein 4	-0.232671	0.102092	-2.27903	0.0226653	0.199083	No	OK	2863.69	3109.21	2618.17	2889.6	3330.93	3107.1	2897.97	2195.92	2760.61
Nell1	338352	NEL-like 1	-0.449592	0.197323	-2.27845	0.0226996	0.1992	No	OK	38.9565	55.7593	22.1536	57.9689	90.2804	19.0286	19.7589	7.72607	38.9759
E130006D01Rik	269683	RIKEN cDNA E130006D01 gene	0.471536	0.206978	2.27819	0.0227151	0.1992	No	OK	45.5175	32.1275	58.9074	20.633	30.4434	45.3062	52.6903	77.2607	46.7711
Itgae	16407	integrin alpha E, epithelial-associated	-0.464963	0.204106	-2.27804	0.022724	0.1992	No	OK	21.1182	29.0607	13.1757	27.5107	18.8959	40.7756	16.4657	8.58453	14.4768
Ube2k	53323	ubiquitin-conjugating enzyme E2K	0.175585	0.0770822	2.27789	0.0227329	0.1992	No	OK	2585.66	2422.75	2748.56	2243.1	2501.61	2523.55	2685.01	2782.24	2778.43
Gnl1	14670	guanine nucleotide binding protein-like 1	0.224731	0.0986757	2.27748	0.0227578	0.1992	No	OK	2176.81	1997.55	2356.08	1967.01	2037.61	1988.04	2023.09	2692.11	2353.03
Mrpl2	27398	mitochondrial ribosomal protein L2	0.250191	0.109857	2.27743	0.0227604	0.1992	No	OK	874.986	793.708	956.264	740.823	829.32	810.981	849.631	1097.1	922.059
Stard4	170459	StAR-related lipid transfer (START) domain containing 4	-0.286746	0.125984	-2.27605	0.0228429	0.199808	No	OK	922.115	1023.34	820.893	997.262	1076.02	996.736	742.055	692.771	1027.85
Gpx2	14776	glutathione peroxidase 2	-0.436184	0.191655	-2.27588	0.0228532	0.199808	No	OK	11.2284	16.5777	5.87909	15.7204	16.7963	17.2164	7.684	7.72607	2.2272
4931406C07Rik	70984	RIKEN cDNA 4931406C07 gene	0.19329	0.0849427	2.27554	0.0228738	0.199885	No	OK	1313.99	1221.7	1406.28	1211.45	1157.9	1295.76	1375.44	1381.25	1462.15
Ier3ip1	66191	immediate early response 3 interacting protein 1	0.252521	0.111057	2.27379	0.0229785	0.200697	No	OK	833.361	754.935	911.787	767.351	719.094	778.36	785.964	1039.59	909.81
Cacnb1	12295	calcium channel, voltage-dependent, beta 1 subunit	0.203088	0.0894002	2.27167	0.0231065	0.201711	No	OK	1345.77	1246.5	1445.04	1290.05	1199.89	1249.54	1536.8	1484.26	1314.05
2510009E07Rik	72190	RIKEN cDNA 2510009E07 gene	0.290807	0.128081	2.2705	0.0231774	0.202135	No	OK	865.614	768.055	963.173	870.516	729.591	704.058	881.465	830.982	1177.07
Klhl34	245683	kelch-like 34	-0.402662	0.17736	-2.27031	0.0231888	0.202135	No	OK	212.119	250.256	173.983	250.544	251.945	248.278	234.911	113.316	173.721
Zfpl1	81909	zinc finger like protein 1	0.267818	0.117967	2.27028	0.0231906	0.202135	No	OK	699.182	628.329	770.035	698.574	538.533	647.878	693.756	841.284	775.064
Ggt5	23887	gamma-glutamyltransferase 5	-0.462045	0.203563	-2.26979	0.0232204	0.202292	No	OK	19.2026	26.5283	11.8769	33.4058	26.2443	19.9347	13.1726	6.86762	15.5904
Mrpl43	94067	mitochondrial ribosomal protein L43	0.280692	0.123688	2.26937	0.0232461	0.202412	No	OK	827.009	738.749	915.269	712.33	766.333	737.585	761.814	1114.27	869.72
Ccnb1	268697	cyclin B1	-0.35487	0.156442	-2.26838	0.0233059	0.202829	No	OK	399.158	457.831	340.485	422.485	533.284	417.723	273.331	300.458	447.666
Eif4a1	13681	eukaryotic translation initiation factor 4A1	0.184202	0.0812143	2.2681	0.023323	0.202873	No	OK	2984.32	2787.06	3181.59	2739.28	2902.62	2719.28	3058.23	3477.59	3008.94
Grhl1	195733	grainyhead-like 1 (Drosophila)	-0.29859	0.131659	-2.26791	0.0233348	0.202873	No	OK	411.614	459.566	363.663	421.503	426.207	530.988	366.637	399.18	325.171
Gbe1	74185	glucan (1,4-alpha-), branching enzyme 1	-0.198964	0.0877493	-2.26741	0.0233649	0.20298	No	OK	1430.4	1534.07	1326.73	1623.13	1435.04	1544.03	1273.35	1417.31	1289.55
Cebpb	12608	CCAAT/enhancer binding protein (C/EBP), beta	0.394244	0.173882	2.26731	0.0233713	0.20298	No	OK	298.572	246.478	350.666	223.033	270.841	245.56	218.445	391.454	442.098
Arhgef3	71704	Rho guanine nucleotide exchange factor (GEF) 3	0.351238	0.154927	2.26712	0.0233828	0.20298	No	OK	311.404	266.165	356.643	247.596	304.434	246.466	295.285	323.637	451.007
Nipal1	70701	NIPA-like domain containing 1	0.433518	0.191262	2.26662	0.0234132	0.203141	No	OK	11.3367	6.02049	16.6529	5.89514	9.44794	2.71837	18.6612	14.5937	16.704
Tmem163	72160	transmembrane protein 163	-0.440238	0.194272	-2.26609	0.0234461	0.203283	No	OK	18.0895	26.4045	9.77444	40.2835	26.2443	12.6857	6.58629	17.1691	5.56799
Mcm9	71567	minichromosome maintenance 9 homologous recombination repair factor	-0.207682	0.0916527	-2.26597	0.0234534	0.203283	No	OK	1052.34	1132.17	972.51	1131.87	1107.51	1157.12	1030.75	999.239	887.538
Efna1	13636	ephrin A1	0.281464	0.124248	2.26534	0.0234921	0.203515	No	OK	1255.71	1120.89	1390.52	1106.32	1146.35	1110	1105.4	1722.06	1344.11
Sesn2	230784	sestrin 2	0.253856	0.112155	2.26344	0.0236083	0.20425	No	OK	710.616	642.484	778.747	651.413	571.076	704.964	860.608	733.977	741.656
Afap1l1	106877	actin filament associated protein 1-like 1	-0.37086	0.163853	-2.26337	0.0236129	0.20425	No	OK	586.217	678.943	493.491	765.386	795.727	475.715	369.93	493.61	616.933
Socs7	192157	suppressor of cytokine signaling 7	-0.185079	0.0817831	-2.26305	0.0236325	0.204267	No	OK	2358.22	2514.84	2201.6	2412.1	2517.35	2615.07	2315.08	2019.08	2270.63
Mlph	171531	melanophilin	-0.447102	0.197575	-2.26295	0.0236388	0.204267	No	OK	83.173	102.707	63.6392	73.6893	143.819	90.6124	59.2766	70.3931	61.2479
Ythdc2	240255	YTH domain containing 2	-0.269302	0.119065	-2.26181	0.0237091	0.20477	No	OK	709.846	781.693	637.999	750.648	758.985	835.446	677.29	526.231	710.476
Ifit2	15958	interferon-induced protein with tetratricopeptide repeats 2	-0.414553	0.183312	-2.26145	0.0237311	0.204851	No	OK	105.065	125.345	84.7858	142.466	137.52	96.0491	92.208	76.4023	85.7471
H2-T23	15040	histocompatibility 2, T region locus 23	0.437164	0.193347	2.26104	0.0237568	0.204851	No	OK	80.4822	62.9699	97.9945	62.8815	53.5384	72.4899	77.9377	123.617	92.4287
Elf1	13709	E74-like factor 1	-0.198347	0.0877267	-2.26096	0.0237617	0.204851	No	OK	1587.28	1700.93	1473.62	1600.53	1662.84	1839.43	1545.58	1386.4	1488.88
Ifih1	71586	interferon induced with helicase C domain 1	0.451654	0.199769	2.26088	0.0237665	0.204851	No	OK	53.0662	40.3423	65.7901	41.266	39.8913	39.8694	52.6903	78.9776	65.7023
Tyr	22173	tyrosinase	-0.366972	0.162437	-2.25916	0.0238732	0.20559	No	OK	104.471	170.375	38.5677	129.693	264.542	116.89	10.9771	22.3198	82.4063
Dpysl5	65254	dihydropyrimidinase-like 5	-0.179938	0.0796496	-2.25911	0.0238763	0.20559	No	OK	4179.88	4450.37	3909.38	4208.15	4338.71	4804.27	4101.06	3937.72	3689.35
Clasp2	76499	CLIP associating protein 2	-0.239322	0.105965	-2.2585	0.0239145	0.205815	No	OK	1829.15	1990.9	1667.4	2024.98	1865.44	2082.27	1830.99	1376.1	1795.12
Ankle1	234396	ankyrin repeat and LEM domain containing 1	-0.350998	0.155445	-2.25802	0.0239445	0.205969	No	OK	218.845	250.548	187.142	211.243	293.936	246.466	208.566	169.115	183.744
Epb41l3	13823	erythrocyte membrane protein band 4.1 like 3	-0.196634	0.0870911	-2.2578	0.0239584	0.205984	No	OK	3487.49	3735.46	3239.51	3828.89	3746.63	3630.84	3239.36	2887.83	3591.35
L3mbtl3	237339	l(3)mbt-like 3 (Drosophila)	-0.175692	0.0778817	-2.25588	0.0240779	0.206908	No	OK	2181.6	2318.7	2044.5	2211.66	2304.25	2440.19	2084.56	1948.69	2100.25
Pdzd7	100503041	PDZ domain containing 7	0.307409	0.136329	2.25491	0.024139	0.207268	No	OK	402.993	354.094	451.891	321.285	309.683	431.315	424.816	468.715	462.143
Pappa	18491	pregnancy-associated plasma protein A	-0.465149	0.20629	-2.25483	0.0241442	0.207268	No	OK	39.3385	50.4768	28.2002	48.1437	66.1356	37.1511	29.6383	24.8951	30.0672
Col18a1	12822	collagen, type XVIII, alpha 1	-0.192837	0.0856035	-2.25267	0.0242797	0.208222	No	OK	42181.7	45127.8	39235.6	45383.8	44597.4	45402.2	38771.3	42629.9	36305.5
Tpt1	22070	tumor protein, translationally-controlled 1	0.254018	0.112852	2.25089	0.0243928	0.209086	No	OK	932.72	844.167	1021.27	761.456	963.69	807.356	899.028	1097.96	1066.83
Ezh2	14056	enhancer of zeste 2 polycomb repressive complex 2 subunit	-0.173555	0.0771166	-2.25056	0.0244137	0.20916	No	OK	3573.47	3796.01	3350.92	3855.42	3933.49	3599.12	3588.43	3233.79	3230.55
Ift20	55978	intraflagellar transport 20	0.247609	0.110042	2.25013	0.0244404	0.209284	No	OK	1083.01	983.376	1182.65	999.227	986.785	964.116	1014.29	1385.54	1148.12
Zfyve21	68520	zinc finger, FYVE domain containing 21	0.214861	0.0955218	2.24934	0.0244909	0.209611	No	OK	712.045	656.186	767.903	675.976	645.61	646.972	761.814	795.786	746.111
Sh3glb1	54673	SH3-domain GRB2-like B1 (endophilin)	0.207124	0.0921183	2.24845	0.0245473	0.209988	No	OK	2772.6	2562.39	2982.81	2442.55	2668.52	2576.11	3131.78	2591.67	3224.98
Anapc1	17222	anaphase promoting complex subunit 1	-0.21139	0.0940419	-2.24783	0.0245872	0.210224	No	OK	7816.3	8419.71	7212.88	8096	8822.28	8340.87	7684	6140.51	7814.12
Cd83	12522	CD83 antigen	0.338377	0.150573	2.24726	0.0246233	0.210427	No	OK	301.541	260.228	342.855	270.194	273.99	236.498	263.452	393.171	371.942
Dlg1	13383	discs, large homolog 1 (Drosophila)	-0.20734	0.0922766	-2.24694	0.0246439	0.210433	No	OK	4551.6	4895.05	4208.14	4745.59	4948.62	4990.93	4624.67	3605.5	4394.26
Sep15	93684	selenoprotein 15	0.219614	0.0977422	2.24686	0.0246487	0.210433	No	OK	4298.15	3951.59	4644.71	3841.67	4047.92	3965.2	3877.13	4926.66	5130.35
Rwdd3	66568	RWD domain containing 3	0.304691	0.135639	2.24634	0.0246823	0.210615	No	OK	251.45	221.277	281.623	207.313	217.303	239.217	278.82	279.856	286.195
Dhx37	208144	DEAH (Asp-Glu-Ala-His) box polypeptide 37	-0.165422	0.0736715	-2.2454	0.0247425	0.210989	No	OK	1728.29	1830.57	1626.01	1806.86	1858.1	1826.75	1645.47	1615.61	1616.94
1700029J07Rik	69479	RIKEN cDNA 1700029J07 gene	0.324942	0.144723	2.24527	0.0247509	0.210989	No	OK	360.442	313.458	407.427	336.023	284.488	319.862	478.604	424.076	319.603
Ube2w	66799	ubiquitin-conjugating enzyme E2W (putative)	0.189074	0.0842489	2.24423	0.0248175	0.211451	No	OK	1043.53	972.238	1114.83	973.681	988.885	954.148	1093.32	1110.84	1140.32
Acsl3	74205	acyl-CoA synthetase long-chain family member 3	-0.18368	0.0818856	-2.24313	0.0248884	0.211872	No	OK	4630.98	4938.74	4323.23	5004.98	5070.4	4740.84	4285.48	4730.93	3953.27
BC030500	234290	cDNA sequence BC030500	-0.458798	0.204539	-2.24308	0.0248917	0.211872	No	OK	21.421	29.3704	13.4717	26.5281	26.2443	35.3388	20.8566	12.8768	6.68159
Lyn	17096	LYN proto-oncogene, Src family tyrosine kinase	-0.317605	0.14161	-2.24282	0.0249086	0.211906	No	OK	242.269	273.125	211.414	288.862	261.393	269.119	217.348	230.924	185.971
Cisd3	217149	CDGSH iron sulfur domain 3	0.465493	0.207565	2.24263	0.0249207	0.211906	No	OK	53.249	37.1043	69.3937	30.4582	34.6425	46.2123	38.42	110.74	59.0207
Ano9	71345	anoctamin 9	-0.310128	0.138302	-2.2424	0.0249354	0.211926	No	OK	553.025	621.168	484.882	618.99	565.827	678.687	503.851	577.739	373.055
Cep135	381644	centrosomal protein 135	-0.280666	0.12518	-2.2421	0.0249548	0.211937	No	OK	646.336	715.632	577.04	666.151	775.781	704.964	689.365	492.752	549.004
Zfp944	319615	zinc finger protein 944	0.290453	0.129559	2.24185	0.0249708	0.211937	No	OK	424.888	377.248	472.528	414.625	333.827	383.29	481.897	523.656	412.031
Cers2	76893	ceramide synthase 2	0.162662	0.0725583	2.2418	0.024974	0.211937	No	OK	3288.01	3097.4	3478.62	3063.51	3098.93	3129.75	3337.05	3695.64	3403.16
Mrps2	118451	mitochondrial ribosomal protein S2	0.206888	0.0923416	2.24047	0.0250606	0.212511	No	OK	1079.64	998.563	1160.72	1020.84	996.233	978.614	1187.73	1238.75	1055.69
Ywhaz	22631	tyrosine 3-monooxygenase/tryptophan 5-monooxygenase activation protein, zeta polypeptide	0.225224	0.100538	2.24018	0.025079	0.212511	No	OK	5965.21	5470.49	6459.93	5411.74	5398.98	5600.75	5784.96	7688.3	5906.52
Mcmbp	210711	minichromosome maintenance complex binding protein	-0.185914	0.0830171	-2.23947	0.0251256	0.212718	No	OK	2233.79	2383.77	2083.81	2281.42	2591.89	2277.99	2037.36	2022.51	2191.56
Pja1	18744	praja ring finger 1, E3 ubiquitin protein ligase	0.221182	0.0987674	2.23942	0.0251284	0.212718	No	OK	2831.71	2601.41	3062.01	2544.74	2704.21	2555.27	2590.61	3129.92	3465.52
Phf13	230936	PHD finger protein 13	-0.184221	0.0823156	-2.23798	0.0252221	0.213405	No	OK	1487.78	1586.74	1388.83	1592.67	1607.2	1560.35	1300.79	1392.41	1473.29
Ptgs1	19224	prostaglandin-endoperoxide synthase 1	0.404781	0.180888	2.23775	0.0252376	0.213431	No	OK	97.8622	79.4819	116.242	76.6368	76.6333	85.1756	115.26	98.722	134.745
Smc3	13006	structural maintenance of chromosomes 3	-0.162145	0.0724812	-2.23706	0.0252824	0.213637	No	OK	5108.96	5404.72	4813.2	5293.84	5672.97	5247.36	4996.8	4565.25	4877.56
Nup155	170762	nucleoporin 155	-0.216535	0.0968045	-2.23682	0.0252979	0.213637	No	OK	2474.04	2669.87	2278.2	2673.45	2708.41	2627.76	2577.43	1948.69	2308.49
Ube2d2a	56550	ubiquitin-conjugating enzyme E2D 2A	0.211134	0.0943913	2.2368	0.0252996	0.213637	No	OK	1369.96	1264.88	1475.04	1231.1	1338.46	1225.08	1360.07	1639.64	1425.41
Map3k14	53859	mitogen-activated protein kinase kinase kinase 14	0.328827	0.147123	2.23505	0.0254139	0.214459	No	OK	479.32	415.411	543.23	371.394	433.556	441.282	445.672	482.45	701.567
Wdr31	71354	WD repeat domain 31	-0.274996	0.123048	-2.23487	0.0254258	0.214459	No	OK	352.345	389.377	315.314	381.219	373.719	413.192	332.608	319.344	293.99
Fgd4	224014	FYVE, RhoGEF and PH domain containing 4	-0.24485	0.109566	-2.23474	0.0254346	0.214459	No	OK	1055.69	1151.47	959.906	1147.59	1058.17	1248.64	1053.81	818.105	1007.81
Rbm15b	109095	RNA binding motif protein 15B	-0.171765	0.0768745	-2.23435	0.0254599	0.214566	No	OK	5418.62	5752.25	5085	5477.57	5976.35	5802.82	5473.21	4818.49	4963.31
Shc2	216148	SHC (Src homology 2 domain containing) transforming protein 2	0.180122	0.0806385	2.2337	0.0255025	0.214804	No	OK	1830.25	1711.17	1949.33	1640.81	1672.29	1820.4	2038.46	1918.64	1890.89
Gm5617	434402	predicted gene 5617	0.372319	0.166711	2.23333	0.0255275	0.214804	No	OK	194.534	163.741	225.326	165.064	178.461	147.698	188.807	286.723	200.448
Gpc2	71951	glypican 2 (cerebroglycan)	0.208597	0.0934045	2.23327	0.0255314	0.214804	No	OK	2031.05	1876.02	2186.07	1853.04	1874.89	1900.14	2490.71	2099.78	1967.73
Snrpn	20646	small nuclear ribonucleoprotein N	0.294372	0.131819	2.23316	0.0255386	0.214804	No	OK	718.257	636.493	800.021	622.92	621.465	665.095	728.883	1005.25	665.932
Adamts14	237360	a disintegrin-like and metallopeptidase (reprolysin type) with thrombospondin type 1 motif, 14	-0.209436	0.093795	-2.23291	0.0255548	0.214834	No	OK	1978.42	2129.26	1827.57	2117.34	2058.6	2211.85	2079.07	1661.96	1741.67
Fancm	104806	Fanconi anemia, complementation group M	-0.273082	0.122341	-2.23213	0.0256062	0.215161	No	OK	1302.83	1438.09	1167.57	1436.45	1489.63	1388.18	1419.35	918.544	1164.82
Vill	22351	villin-like	-0.220432	0.0988009	-2.23107	0.0256762	0.215549	No	OK	885.45	957.745	813.155	980.559	912.252	980.426	766.205	897.083	776.178
Sertad2	58172	SERTA domain containing 2	-0.207008	0.0927878	-2.23099	0.0256821	0.215549	No	OK	1811.89	1948.07	1675.71	1988.63	1953.62	1901.95	1749.76	1461.09	1816.28
Cst3	13010	cystatin C	0.24782	0.111087	2.23086	0.0256904	0.215549	No	OK	4989.91	4527.24	5452.57	4334.89	4409.04	4837.79	4510.51	6584.33	5262.87
Rasal2	226525	RAS protein activator like 2	-0.248851	0.11157	-2.23046	0.0257172	0.215667	No	OK	1579.5	1726.06	1432.93	1689.94	1725.82	1762.41	1671.82	1161.49	1465.5
Cdh13	12554	cadherin 13	-0.42564	0.190868	-2.23003	0.0257456	0.215782	No	OK	24.1276	35.3562	12.899	59.9339	32.5429	13.5919	3.29314	12.0183	23.3856
Hcn4	330953	hyperpolarization-activated, cyclic nucleotide-gated K+ 4	-0.415031	0.186123	-2.22987	0.0257562	0.215782	No	OK	124.892	149.407	100.377	126.746	157.466	164.008	71.3515	96.1467	133.632
Capns1	12336	calpain, small subunit 1	0.235461	0.105627	2.22919	0.0258016	0.216057	No	OK	5386.56	4915.59	5857.54	5019.71	4865.69	4861.35	4704.81	6245.24	6622.57
Psmb10	19171	proteasome (prosome, macropain) subunit, beta type 10	0.406959	0.182671	2.22783	0.025892	0.216682	No	OK	157.348	127.917	186.779	138.536	156.416	88.8001	149.289	220.622	190.425
Large1	16795	LARGE xylosyl- and glucuronyltransferase 1	-0.279509	0.125492	-2.2273	0.0259275	0.216791	No	OK	1404.83	1556.09	1253.57	1496.38	1936.83	1235.05	1180.04	1261.07	1319.61
Casp3	12367	caspase 3	-0.176394	0.0792096	-2.22693	0.0259519	0.216889	No	OK	2614.32	2780.97	2447.67	2873.88	2864.83	2604.2	2365.58	2597.68	2379.76
Lin54	231506	lin-54 homolog (C. elegans)	-0.274322	0.123214	-2.2264	0.0259877	0.217034	No	OK	537.035	593.017	481.053	534.493	645.61	598.948	480.799	418.925	543.436
Rap2c	72065	RAP2C, member of RAS oncogene family	0.310421	0.139434	2.22629	0.0259946	0.217034	No	OK	1289.21	1130.22	1448.21	1047.37	1218.78	1124.5	1364.46	1085.94	1894.23
Ptprc	19264	protein tyrosine phosphatase, receptor type, C	-0.379208	0.170375	-2.22573	0.0260321	0.217134	No	OK	10.0357	15.8723	4.19925	21.6155	17.8461	8.15511	0	2.57536	10.0224
Ifi207	226691	interferon activated gene 207	-0.37465	0.168423	-2.22445	0.026118	0.217423	No	OK	10.7876	17.1313	4.4438	23.5806	17.8461	9.96736	2.19543	0	11.136
Hspa14	50497	heat shock protein 14	0.206065	0.0926439	2.22427	0.0261305	0.217423	No	OK	1213.58	1122.29	1304.87	1119.09	1183.09	1064.7	1220.66	1269.65	1424.29
Kif5a	16572	kinesin family member 5A	-0.234168	0.105291	-2.224	0.0261482	0.217423	No	OK	556.253	604.497	508.009	606.217	578.424	628.85	534.587	503.912	485.529
Plxna1	18844	plexin A1	-0.226762	0.101966	-2.2239	0.026155	0.217423	No	OK	5916.18	6411	5421.35	6102.45	6462.39	6668.16	5831.06	4448.5	5984.48
1810037I17Rik	67704	RIKEN cDNA 1810037I17 gene	0.289842	0.130333	2.22387	0.0261575	0.217423	No	OK	425.242	377.942	472.543	363.534	417.809	352.482	429.206	548.551	439.871
Ankrd29	225187	ankyrin repeat domain 29	0.386447	0.173775	2.22384	0.0261591	0.217423	No	OK	115.589	95.8371	135.34	85.4796	112.326	89.7062	127.335	133.919	144.768
Kif18a	228421	kinesin family member 18A	-0.324063	0.145726	-2.22378	0.0261631	0.217423	No	OK	357.051	403.413	310.69	327.18	467.148	415.911	301.872	273.846	356.351
Slc6a6	21366	solute carrier family 6 (neurotransmitter transporter, taurine), member 6	0.186982	0.0840878	2.22365	0.0261721	0.217423	No	OK	3520.17	3281.43	3758.9	3119.51	3247.99	3476.8	4053.86	3424.37	3798.48
Rxrg	20183	retinoid X receptor gamma	-0.220437	0.0991479	-2.22332	0.0261943	0.217423	No	OK	2830.22	3060.74	2599.7	2857.18	3160.86	3164.18	2551.09	2987.42	2260.6
Camk1d	227541	calcium/calmodulin-dependent protein kinase ID	-0.402691	0.18115	-2.22296	0.0262182	0.217515	No	OK	305.814	362.199	249.43	362.551	357.972	366.074	178.928	186.284	383.078
Mapk8	26419	mitogen-activated protein kinase 8	0.194429	0.0875086	2.22183	0.026295	0.217761	No	OK	1746.83	1623.15	1870.52	1503.26	1601.95	1764.22	1979.18	1802.75	1829.64
Tmem141	51875	transmembrane protein 141	0.339121	0.152637	2.22175	0.0263002	0.217761	No	OK	331.42	285.722	377.118	310.477	280.289	266.4	299.676	476.441	355.238
Tgif1	21815	TGFB-induced factor homeobox 1	0.228953	0.103058	2.22158	0.0263117	0.217761	No	OK	4736.75	4335.97	5137.54	4864.47	4006.98	4136.45	4932.03	5918.17	4562.41
Hirip3	233876	HIRA interacting protein 3	-0.201645	0.0907858	-2.22111	0.0263435	0.217919	No	OK	1375.47	1477.02	1273.92	1393.22	1626.1	1411.74	1221.76	1327.17	1272.84
Gtf3c1	233863	general transcription factor III C 1	0.166218	0.0748484	2.22073	0.0263692	0.217946	No	OK	12315.5	11581.5	13049.4	11368.8	11571.6	11804.1	13897.1	12108.5	13142.7
Myl12b	67938	myosin, light chain 12B, regulatory	0.233644	0.105213	2.22068	0.0263724	0.217946	No	OK	2413.68	2205.09	2622.28	2118.32	2257.01	2239.94	2289.83	3128.2	2448.8
Mmgt1	236792	membrane magnesium transporter 1	0.208562	0.0939541	2.21983	0.0264304	0.218247	No	OK	1051.53	970.729	1132.32	948.135	963.69	1000.36	1171.26	1024.13	1201.57
Hspa12a	73442	heat shock protein 12A	-0.345719	0.155747	-2.21974	0.0264364	0.218247	No	OK	280.147	319.867	240.426	334.058	320.18	305.364	233.813	184.567	302.899
Dab2ip	69601	disabled 2 interacting protein	-0.188654	0.0849951	-2.21958	0.0264472	0.218247	No	OK	5248.21	5605.71	4890.72	5293.84	5788.44	5734.86	5253.66	4366.09	5052.4
Pced1a	319513	PC-esterase domain containing 1A	0.20565	0.0926614	2.21938	0.0264611	0.218256	No	OK	1940.7	1795.18	2086.22	1808.83	1643.94	1932.76	1912.22	2274.04	2072.41
Slc44a2	68682	solute carrier family 44, member 2	-0.234872	0.105921	-2.21744	0.026593	0.219157	No	OK	4834.29	5256.1	4412.48	5663.27	5191.12	4913.91	3799.19	4190.97	5247.27
Slc12a6	107723	solute carrier family 12, member 6	-0.182717	0.0824016	-2.2174	0.026596	0.219157	No	OK	2331.64	2484.81	2178.48	2570.28	2345.19	2538.96	2354.6	2059.43	2121.4
1810055G02Rik	72056	RIKEN cDNA 1810055G02 gene	0.27686	0.124888	2.21686	0.0266329	0.219355	No	OK	880.245	786.411	974.078	820.407	763.184	775.642	825.481	888.498	1208.25
Fam184b	58227	family with sequence similarity 184, member B	-0.224898	0.101463	-2.21656	0.0266533	0.219411	No	OK	1453.49	1574.65	1332.32	1638.85	1474.93	1610.18	1394.1	1463.66	1139.21
Ccdc96	66717	coiled-coil domain containing 96	0.409999	0.184986	2.21638	0.0266655	0.219411	No	OK	88.2036	71.123	105.284	80.5669	56.6877	76.1144	97.6966	109.023	109.133
Rassf2	215653	Ras association (RalGDS/AF-6) domain family member 2	-0.443472	0.200147	-2.21574	0.0267096	0.219668	No	OK	199.443	279.554	119.332	306.547	398.913	133.2	99.892	83.2699	174.835
Nos1	18125	nitric oxide synthase 1, neuronal	0.398166	0.179859	2.21376	0.0268451	0.220463	No	OK	323.238	263.993	382.482	198.47	258.244	335.266	467.626	245.517	434.303
Smim10l1	381820	small integral membrane protein 10 like 1	0.183093	0.0827333	2.21305	0.0268939	0.22073	No	OK	1351.93	1263.02	1440.83	1300.86	1291.22	1196.99	1409.47	1495.42	1417.61
Pik3c2b	240752	phosphoinositide-3-kinase, class 2, beta polypeptide	-0.282852	0.127819	-2.21292	0.0269034	0.22073	No	OK	957.324	1061.17	853.478	1131.87	941.645	1110	1029.66	683.328	847.448
Cdh7	241201	cadherin 7, type 2	-0.409901	0.185325	-2.2118	0.0269807	0.221093	No	OK	11.0848	16.5226	5.64698	26.5281	9.44794	13.5919	7.684	2.57536	6.68159
Limch1	77569	LIM and calponin homology domains 1	-0.188596	0.0852717	-2.2117	0.0269872	0.221093	No	OK	10637.7	11363.5	9911.81	11359.9	11128.6	11602	11145.1	9442.12	9148.21
Pkdcc	106522	protein kinase domain containing, cytoplasmic	0.423119	0.191341	2.21134	0.0270126	0.221094	No	OK	2065.9	1635.5	2496.31	1546.49	1556.81	1803.19	2188.84	1898.04	3402.04
Sdf2	20316	stromal cell derived factor 2	0.21935	0.09921	2.21097	0.027038	0.221196	No	OK	1431.61	1316.44	1546.79	1293.98	1254.48	1400.87	1396.29	1752.96	1491.11
Clcn2	12724	chloride channel, voltage-sensitive 2	0.18893	0.0854677	2.21054	0.0270674	0.221244	No	OK	3504.88	3265.55	3744.22	3313.07	3167.16	3316.41	3901.28	4018.42	3312.95
Sptbn2	20743	spectrin beta, non-erythrocytic 2	0.190376	0.086123	2.21051	0.0270699	0.221244	No	OK	5477.88	5099.52	5856.25	4798.65	4938.13	5561.79	6402.97	5632.31	5533.47
Gins1	69270	GINS complex subunit 1 (Psf1 homolog)	-0.306718	0.138788	-2.20997	0.0271071	0.221435	No	OK	281.442	315.81	247.074	283.949	359.022	304.458	228.325	260.111	252.787
Ttc12	235330	tetratricopeptide repeat domain 12	0.296584	0.134213	2.2098	0.0271192	0.221435	No	OK	444.784	393.469	496.1	426.415	351.673	402.319	429.206	588.04	471.052
Dnajc27	217378	DnaJ heat shock protein family (Hsp40) member C27	-0.24236	0.109697	-2.20936	0.0271496	0.221577	No	OK	783.92	855.117	712.723	903.922	917.5	743.928	768.4	700.497	669.273
Hspa14	50497	heat shock protein 14	0.271251	0.122805	2.20879	0.0271894	0.221741	No	OK	498.788	446.729	550.848	503.052	383.167	453.968	546.662	516.788	589.093
E530011L22Rik	320301	RIKEN cDNA E530011L22 gene	0.27102	0.122717	2.20849	0.0272099	0.221741	No	OK	521.047	467.358	574.737	532.528	434.605	434.939	577.398	630.104	516.71
Hhat	226861	hedgehog acyltransferase	0.304438	0.137869	2.20816	0.0272328	0.221741	No	OK	358.813	315.985	401.642	278.054	326.479	343.421	352.366	466.14	386.419
Pla2g6	53357	phospholipase A2, group VI	0.194744	0.0882107	2.20772	0.027264	0.221741	No	OK	1521.39	1414.09	1628.69	1501.3	1317.46	1423.52	1599.37	1744.38	1542.33
Atp2b3	320707	ATPase, Ca++ transporting, plasma membrane 3	-0.433552	0.196391	-2.20759	0.0272725	0.221741	No	OK	19.4736	27.8139	11.1334	21.6155	34.6425	27.1837	2.19543	11.1599	20.0448
Tsc22d4	78829	TSC22 domain family, member 4	0.163806	0.0742033	2.20754	0.0272766	0.221741	No	OK	2743.9	2583.56	2904.25	2535.89	2616.03	2598.76	2768.44	3080.13	2864.17
Tmem190	78052	transmembrane protein 190	-0.443968	0.201128	-2.20739	0.0272869	0.221741	No	OK	55.4935	68.8906	42.0963	69.7592	73.484	63.4287	57.0812	36.9135	32.2943
9330151L19Rik	414085	RIKEN cDNA 9330151L19 gene	0.341047	0.154569	2.20644	0.0273531	0.222174	No	OK	374.419	321.865	426.972	422.485	273.99	269.119	382.005	471.29	427.622
Cldn6	54419	claudin 6	0.234003	0.106065	2.20622	0.0273685	0.222178	No	OK	16053	14657.2	17448.9	13965.6	14685.3	15320.7	16647.9	20775.4	14923.3
Galnt10	171212	UDP-N-acetyl-alpha-D-galactosamine:polypeptide N-acetylgalactosaminyltransferase 10	-0.181864	0.0824383	-2.20606	0.0273796	0.222178	No	OK	3040.41	3239.9	2840.93	3182.39	3149.31	3388	2582.92	2885.26	3054.6
Tusc1	69136	tumor suppressor candidate 1	0.341246	0.154739	2.20531	0.0274327	0.222358	No	OK	251.864	216.754	286.974	219.103	237.248	193.91	232.716	344.239	283.968
Rcn3	52377	reticulocalbin 3, EF-hand calcium binding domain	0.259634	0.117751	2.20494	0.0274583	0.222393	No	OK	5537.22	4992.93	6081.51	4801.59	5149.13	5028.08	4591.74	6837.57	6815.22
Tmem35b	100039968	transmembrane protein 35B	0.342767	0.155513	2.2041	0.0275174	0.222678	No	OK	205.353	176.302	234.404	173.907	157.466	197.535	233.813	267.837	201.561
Gpr161	240888	G protein-coupled receptor 161	-0.186012	0.0844011	-2.2039	0.0275312	0.222678	No	OK	1654.69	1765.47	1543.91	1775.42	1773.06	1747.91	1672.92	1427.61	1531.2
Celf5	319586	CUGBP, Elav-like family member 5	-0.424542	0.192634	-2.20388	0.0275327	0.222678	No	OK	64.5565	78.0991	51.0138	81.5495	76.6333	76.1144	50.4949	44.6395	57.9071
Krt19	16669	keratin 19	0.289482	0.131373	2.20351	0.0275588	0.222783	No	OK	1877.23	1666.42	2088.04	1830.44	1470.73	1698.08	1880.39	2684.38	1699.35
Oat	18242	ornithine aminotransferase	-0.245465	0.111412	-2.20322	0.0275792	0.222843	No	OK	4330.2	4728.37	3932.04	4693.52	4932.88	4558.71	3319.49	3645.85	4830.79
Sh3tc2	225608	SH3 domain and tetratricopeptide repeats 2	0.238576	0.10831	2.20271	0.0276153	0.223028	No	OK	1530.72	1394.43	1667.01	1403.04	1233.48	1546.75	1814.52	1755.54	1430.97
Usp2	53376	ubiquitin specific peptidase 2	0.238091	0.108118	2.20214	0.0276551	0.223182	No	OK	476.978	434.473	519.482	437.223	416.759	449.437	519.219	512.496	526.732
Smad7	17131	SMAD family member 7	0.222492	0.101038	2.20207	0.0276605	0.223182	No	OK	2340.94	2148.85	2533.02	1810.79	2251.76	2384.01	2532.43	2683.52	2383.1
2010001A14Rik	76516	RIKEN cDNA 2010001A14 gene	0.409059	0.18581	2.20149	0.0277012	0.223211	No	OK	191.869	155.098	228.64	149.344	170.063	145.886	200.882	331.363	153.677
Fasn	14104	fatty acid synthase	-0.207871	0.0944239	-2.20146	0.0277034	0.223211	No	OK	13798.4	14847	12749.8	15353.9	14283.2	14903.9	12987.1	10977	14285.2
Csnk1g3	70425	casein kinase 1, gamma 3	-0.156641	0.071198	-2.20008	0.0278013	0.223845	No	OK	2309.97	2438.86	2181.08	2421.92	2375.63	2519.02	2191.04	2157.29	2194.9
Ptgir	19222	prostaglandin I receptor (IP)	0.454742	0.206703	2.19998	0.0278082	0.223845	No	OK	22.3907	14.8643	29.9171	17.6854	17.8461	9.06124	29.6383	30.0458	30.0672
Fbp2	14120	fructose bisphosphatase 2	-0.438083	0.199172	-2.19953	0.0278405	0.223998	No	OK	63.5268	78.3467	48.7069	90.3922	90.2804	54.3674	49.3972	45.498	51.2255
Ifnlr1	242700	interferon lambda receptor 1	0.227206	0.103375	2.19789	0.027957	0.224697	No	OK	788.072	721.586	854.559	696.609	677.103	791.046	908.908	861.886	792.882
Sult4a1	29859	sulfotransferase family 4A, member 1	0.406403	0.184907	2.19788	0.0279576	0.224697	No	OK	110.059	89.077	131.041	65.8291	94.4794	106.923	127.335	151.088	114.701
Cbfa2t2	12396	core-binding factor, runt domain, alpha subunit 2, translocated to, 2 (human)	-0.208081	0.0946817	-2.19769	0.027971	0.224697	No	OK	1951.63	2099.86	1803.41	1892.34	2237.06	2170.17	1983.57	1659.39	1767.28
Dnaaf2	109065	dynein, axonemal assembly factor 2	0.404753	0.184182	2.19757	0.0279801	0.224697	No	OK	82.3182	66.7009	97.9355	63.864	61.9365	74.3021	93.3058	104.731	95.7694
Bcl2l13	94044	BCL2-like 13 (apoptosis facilitator)	-0.192198	0.0874889	-2.19683	0.0280324	0.224852	No	OK	2569.67	2748.25	2391.08	2610.57	2893.17	2741.02	2428.15	2150.42	2594.68
Tcp11l1	320554	t-complex 11 like 1	-0.319304	0.145351	-2.19678	0.0280363	0.224852	No	OK	1324.89	1494.24	1155.54	1481.65	1443.44	1557.63	1409.47	763.164	1294
Ankrd13b	268445	ankyrin repeat domain 13b	-0.182632	0.0831375	-2.19674	0.0280389	0.224852	No	OK	1916.32	2042.78	1789.87	2016.14	2206.62	1905.58	1848.55	1731.5	1789.55
Cish	12700	cytokine inducible SH2-containing protein	0.313361	0.142681	2.19624	0.0280749	0.225034	No	OK	233.256	203.941	262.571	178.819	211.004	222	270.038	251.527	266.15
Prcp	72461	prolylcarboxypeptidase (angiotensinase C)	-0.246938	0.112449	-2.196	0.0280922	0.225068	No	OK	488.761	534.247	443.274	503.052	586.822	512.866	437.988	446.395	445.439
Zfp688	69234	zinc finger protein 688	0.274791	0.125146	2.19576	0.0281094	0.2251	No	OK	493.266	441.765	544.768	453.926	454.551	416.817	499.46	640.406	494.438
Pkdrej	18766	polycystin (PKD) family receptor for egg jelly	0.454829	0.207166	2.19548	0.0281289	0.22515	No	OK	22.2813	14.9911	29.5716	12.7728	16.7963	15.4041	30.736	33.4797	24.4992
Necab1	69352	N-terminal EF-hand calcium binding protein 1	0.423995	0.1932	2.19459	0.0281928	0.225556	No	OK	11.157	6.17583	16.1381	3.93009	7.3484	7.24899	13.1726	16.3106	18.9312
Gm5820	545253	predicted gene 5820	0.229121	0.104427	2.19409	0.0282293	0.225649	No	OK	639.711	584.98	694.442	590.497	570.026	594.417	755.228	642.123	685.977
Arhgap26	71302	Rho GTPase activating protein 26	0.229121	0.104427	2.19409	0.0282293	0.225649	No	OK	639.711	584.98	694.442	590.497	570.026	594.417	755.228	642.123	685.977
Aox2	213043	aldehyde oxidase 2	0.347533	0.1584	2.19403	0.0282334	0.225649	No	OK	160.207	136.805	183.608	127.728	132.271	150.417	201.98	175.124	173.721
Zfp628	232816	zinc finger protein 628	-0.228438	0.104125	-2.19388	0.0282442	0.225649	No	OK	998.496	1082.76	914.23	942.24	1145.3	1160.74	899.028	867.037	976.626
Slc44a3	213603	solute carrier family 44, member 3	0.243711	0.111159	2.19245	0.0283471	0.226307	No	OK	1109	1007.98	1210.01	1082.74	882.858	1058.35	1205.29	1362.36	1062.37
Cspg5	29873	chondroitin sulfate proteoglycan 5	0.30808	0.140526	2.19234	0.028355	0.226307	No	OK	593.106	520.255	665.958	498.14	488.144	574.482	531.294	625.812	840.767
Usp47	74996	ubiquitin specific peptidase 47	-0.157345	0.0717754	-2.19218	0.0283663	0.226307	No	OK	7669.3	8099.61	7238.99	7972.2	8178.77	8147.86	7520.44	6735.42	7461.11
Pabpc1	18458	poly(A) binding protein, cytoplasmic 1	0.188083	0.0858114	2.19182	0.0283923	0.226408	No	OK	17981.9	16756.6	19207.3	16486.7	17408.4	16374.6	18066.2	18113.3	21442.3
Mdc1	240087	mediator of DNA damage checkpoint 1	-0.218302	0.0996133	-2.1915	0.0284159	0.226439	No	OK	3894.75	4207.14	3582.35	4163.94	4381.75	4075.74	3869.44	2971.1	3906.5
Rimkla	194237	ribosomal modification protein rimK-like family member A	0.27073	0.123551	2.19125	0.0284337	0.226439	No	OK	340.047	304.613	375.48	292.792	293.936	327.111	391.884	364.842	369.715
Phf19	74016	PHD finger protein 19	0.451707	0.206144	2.19122	0.028436	0.226439	No	OK	112.996	82.0328	143.96	70.7417	82.932	92.4246	66.9606	121.042	243.878
Pip5k1c	18717	phosphatidylinositol-4-phosphate 5-kinase, type 1 gamma	-0.14755	0.0673622	-2.1904	0.0284955	0.226806	No	OK	4530.08	4768.07	4292.1	4808.47	4923.43	4572.3	4327.19	4245.05	4304.06
Slc39a13	68427	solute carrier family 39 (metal ion transporter), member 13	0.219034	0.100042	2.18941	0.028567	0.227149	No	OK	1057.11	971.407	1142.82	991.366	894.405	1028.45	1050.51	1115.13	1262.82
Neurl1a	18011	neuralized E3 ubiquitin protein ligase 1A	-0.263742	0.120467	-2.18933	0.0285726	0.227149	No	OK	566.596	623.168	510.024	654.361	576.325	638.817	456.649	479.875	593.548
Nagk	56174	N-acetylglucosamine kinase	0.262163	0.11975	2.18925	0.0285784	0.227149	No	OK	605.198	545.168	665.228	628.815	496.542	510.148	633.381	733.119	629.183
Nr2f1	13865	nuclear receptor subfamily 2, group F, member 1	-0.185439	0.084726	-2.18869	0.0286197	0.227371	No	OK	15989.5	17062.7	14916.3	17332.7	16937	16918.2	15934.4	15608.4	13206.2
Tspan15	70423	tetraspanin 15	-0.201597	0.0921353	-2.18806	0.0286656	0.227629	No	OK	1383.42	1485.4	1281.43	1462.98	1399.35	1593.87	1309.57	1363.22	1171.51
Prss16	54373	protease, serine 16 (thymus)	0.390382	0.178437	2.18779	0.0286849	0.227676	No	OK	115.999	95.3914	136.606	85.4796	109.176	91.5185	164.657	119.325	125.837
Mbd5	109241	methyl-CpG binding domain protein 5	-0.273819	0.12517	-2.18759	0.0286996	0.227687	No	OK	1674.59	1849.85	1499.33	1681.1	1796.16	2072.3	1714.63	1148.61	1634.76
Ssr4	20832	signal sequence receptor, delta	0.243099	0.111153	2.18707	0.0287377	0.227883	No	OK	1707.76	1552.66	1862.86	1576.95	1537.92	1543.13	1490.7	2121.24	1976.64
Pim1	18712	proviral integration site 1	0.289404	0.132347	2.18671	0.0287635	0.227982	No	OK	654.329	580.324	728.334	463.751	639.311	637.911	666.313	679.036	839.653
Msh5	17687	mutS homolog 5	-0.353771	0.161873	-2.18548	0.0288536	0.22859	No	OK	207.646	238.362	176.93	272.159	217.303	225.625	189.905	138.211	202.675
Wtip	101543	WT1-interacting protein	0.220089	0.100746	2.18459	0.0289191	0.228896	No	OK	1256.57	1155.22	1357.93	1180.01	1168.4	1117.25	1200.9	1544.36	1328.52
Trip13	69716	thyroid hormone receptor interactor 13	-0.276624	0.126659	-2.184	0.028962	0.229129	No	OK	428.683	474.431	382.935	437.223	551.13	434.939	374.321	369.135	405.35
Gabpb2	213054	GA repeat binding protein, beta 2	-0.243757	0.111662	-2.18299	0.0290365	0.229612	No	OK	2830.85	3088.83	2572.88	3135.23	3188.16	2943.09	2883.7	2024.23	2810.72
Slc18b1	76306	solute carrier family 18, subfamily B, member 1	-0.205386	0.0941075	-2.18246	0.0290758	0.229816	No	OK	834.829	897.459	772.199	888.201	934.297	869.879	746.446	749.429	820.722
Jagn1	67767	jagunal homolog 1	0.251451	0.11526	2.1816	0.029139	0.230209	No	OK	568.526	515.134	621.918	534.493	540.632	470.278	573.007	693.63	599.116
[truncated: 21,565 more rows]
